# Supplementary material for: Systematic identification and characterization of long noncoding RNAs (lncRNAs) during Aedes albopictus development
Source: PLoS Negl Trop Dis. 2022 Apr 13;16(4):e0010245. doi: 10.1371/journal.pntd.0010245 (PMC9007367; doi:10.1371/journal.pntd.0010245)
Supplement: S1 Table — (XLS) [file pntd.0010245.s007.xls]

## Sheet: Sheet1
S1_Table. Data statistics of samples for RNA sequencing
Sample_name	Raw_reads	Clean_reads	Raw_bases(G)	Clean_bases(G)	Q30(%)	GC_content(%)	Total mapped
E1	88893772	87910226	13.33	13.19	94.66	46.8	41434850 (47.13%)
E2	85390962	84479946	12.81	12.67	94.35	45.51	47599573 (56.34%)
E3	92872554	91231562	13.93	13.68	93.88	46.13	47057326 (51.58%)
F1	94130790	92586064	14.12	13.89	93.89	46.35	39042646 (42.17%)
F2	101263276	99911970	15.19	14.99	91.17	45.25	58766817 (58.82%)
F4	91079624	89056670	13.66	13.36	94.05	46.72	43605169 (48.96%)
L1_1	81702598	80824816	12.26	12.12	94.69	45.73	48993433 (60.62%)
L1_2	107451102	106262840	16.12	15.94	93.51	45.33	65723356 (61.85%)
L1_3	103965808	102105156	15.59	15.32	93.89	45.31	61686716 (60.41%)
L2_1	106079120	104941950	15.91	15.74	93.66	47.86	61655160 (58.75%)
L2_2	105493936	104176538	15.82	15.63	94.07	47.62	58437739 (56.09%)
L2_3	104192142	102932828	15.63	15.44	94.12	47.91	65097464 (63.24%)
M1	89081980	87252038	13.36	13.09	92.21	43.23	50930690 (58.37%)
M2	91328538	89741564	13.7	13.46	94.01	46.42	39522528 (44.04%)
M3	88225288	86783952	13.23	13.02	90.98	43.38	51404855 (59.23%)
P1	87620372	86546126	13.14	12.98	92.21	46.08	55521248 (64.15%)
P2	101193354	99743366	15.18	14.96	94.13	44.75	52026330 (52.16%)
P3	102239126	100588482	15.34	15.09	94.3	45.57	67408337 (67.01%)
