# Supplementary material for: Systematic identification and characterization of long noncoding RNAs (lncRNAs) during Aedes albopictus development
Source: PLoS Negl Trop Dis. 2022 Apr 13;16(4):e0010245. doi: 10.1371/journal.pntd.0010245 (PMC9007367; doi:10.1371/journal.pntd.0010245)
Supplement: S2 Table — (XLS) [file pntd.0010245.s008.xls]

## Sheet: Novel_lncRNA
Table S2. List of novel and known lncRNAs and mRANs
Novel_lncRNA_ID	Novel_lncRNA_Gene_ID	Novel_lncRNA_Gene_Name	Gene_Type	Status	Chromosome	Start	End	Strand	Exon_number	Length
TCONS_00061553	XLOC_046188	XLOC_046188	novel	Novel_lncRNA	NW_021837378.1	36017627	36094897	-	3	736
TCONS_00106687	XLOC_080485	XLOC_080485	novel	Novel_lncRNA	NW_021838065.1	1159746	1161037	-	2	1179
TCONS_00268607	XLOC_201896	XLOC_201896	novel	Novel_lncRNA	NW_021838909.1	35483815	35485012	+	2	629
TCONS_00269605	109401632	LOC109401632	protein_coding	Novel_lncRNA	NW_021838909.1	52319206	52347282	+	2	1805
TCONS_00267447	XLOC_201015	XLOC_201015	novel	Novel_lncRNA	NW_021838909.1	15729458	15729968	+	2	448
TCONS_00056912	115262252	LOC115262252	protein_coding	Novel_lncRNA	NW_021837378.1	20228429	20229844	+	2	1348
TCONS_00204338	XLOC_152971	XLOC_152971	novel	Novel_lncRNA	NW_021838576.1	40722200	40723210	-	3	825
TCONS_00010255	XLOC_007654	XLOC_007654	novel	Novel_lncRNA	NW_021837045.1	184597879	184598334	+	2	398
TCONS_00056917	XLOC_043101	XLOC_043101	novel	Novel_lncRNA	NW_021837378.1	20252026	20254424	+	2	1908
TCONS_00293087	XLOC_221414	XLOC_221414	novel	Novel_lncRNA	NW_021839020.1	74746371	74944780	-	2	252
TCONS_00056919	115262127	LOC115262127	protein_coding	Novel_lncRNA	NW_021837378.1	20252647	20259337	+	2	1244
TCONS_00279436	XLOC_210320	XLOC_210320	novel	Novel_lncRNA	NW_021838932.1	1185005	1185537	-	2	475
TCONS_00223737	XLOC_168330	XLOC_168330	novel	Novel_lncRNA	NW_021838673.1	3706	10131	+	3	806
TCONS_00174621	XLOC_130706	XLOC_130706	novel	Novel_lncRNA	NW_021838466.1	5710941	5712820	+	2	1684
TCONS_00210565	XLOC_157825	XLOC_157825	novel	Novel_lncRNA	NW_021838577.1	5880761	5886144	+	2	827
TCONS_00210566	XLOC_157825	XLOC_157825	novel	Novel_lncRNA	NW_021838577.1	5880763	5886144	+	2	825
TCONS_00210568	XLOC_157827	XLOC_157827	novel	Novel_lncRNA	NW_021838577.1	5882837	5884144	+	2	1230
TCONS_00116536	XLOC_087381	XLOC_087381	novel	Novel_lncRNA	NW_021838153.1	156793832	156795028	+	2	1127
TCONS_00116537	XLOC_087382	XLOC_087382	novel	Novel_lncRNA	NW_021838153.1	156828387	156828652	+	2	231
TCONS_00186845	109419707	LOC109419707	protein_coding	Novel_lncRNA	NW_021838532.1	2969679	3010100	+	3	1728
TCONS_00218503	XLOC_164133	XLOC_164133	novel	Novel_lncRNA	NW_021838632.1	2698052	2699127	+	2	1054
TCONS_00186846	109419707	LOC109419707	protein_coding	Novel_lncRNA	NW_021838532.1	2969679	3045240	+	3	701
TCONS_00178529	109419224	LOC109419224	protein_coding	Novel_lncRNA	NW_021838487.1	347796	492910	+	2	524
TCONS_00309642	109404450	LOC109404450	protein_coding	Novel_lncRNA	NW_021839197.1	460963	495624	+	2	403
TCONS_00309643	109404450	LOC109404450	protein_coding	Novel_lncRNA	NW_021839197.1	462480	508539	+	4	2621
TCONS_00211783	XLOC_158842	XLOC_158842	novel	Novel_lncRNA	NW_021838585.1	375820	377587	+	2	1423
TCONS_00144122	XLOC_106986	XLOC_106986	novel	Novel_lncRNA	NW_021838399.1	10641388	10682969	+	3	344
TCONS_00216749	109406215	LOC109406215	protein_coding	Novel_lncRNA	NW_021838617.1	34921	40424	+	2	272
TCONS_00046090	XLOC_035149	XLOC_035149	novel	Novel_lncRNA	NW_021837267.1	30085769	30187700	+	3	758
TCONS_00227849	XLOC_171589	XLOC_171589	novel	Novel_lncRNA	NW_021838687.1	52351913	52367079	+	3	752
TCONS_00083390	109412434	LOC109412434	protein_coding	Novel_lncRNA	NW_021837711.1	28264135	28285462	+	2	1087
TCONS_00118592	109410517	LOC109410517	protein_coding	Novel_lncRNA	NW_021838153.1	20704938	20721745	-	3	1166
TCONS_00118410	115265275	LOC115265275	protein_coding	Novel_lncRNA	NW_021838153.1	18429407	18505818	-	2	305
TCONS_00244017	XLOC_183576	XLOC_183576	novel	Novel_lncRNA	NW_021838765.1	2069088	2070038	+	2	616
TCONS_00238152	XLOC_179134	XLOC_179134	novel	Novel_lncRNA	NW_021838710.1	927900	928577	+	2	616
TCONS_00247296	109432654	LOC109432654	protein_coding	Novel_lncRNA	NW_021838798.1	9919328	9958990	+	2	300
TCONS_00247294	109432654	LOC109432654	protein_coding	Novel_lncRNA	NW_021838798.1	9890889	9958990	+	2	483
TCONS_00282515	109406368	LOC109406368	protein_coding	Novel_lncRNA	NW_021838976.1	2650551	2899548	-	2	1217
TCONS_00247291	109409438	LOC109409438	protein_coding	Novel_lncRNA	NW_021838798.1	9865356	9869232	+	2	336
TCONS_00138085	XLOC_102267	XLOC_102267	novel	Novel_lncRNA	NW_021838343.1	20813041	20817614	+	2	4503
TCONS_00138086	XLOC_102267	XLOC_102267	novel	Novel_lncRNA	NW_021838343.1	20813443	20817614	+	2	3666
TCONS_00282519	XLOC_212892	XLOC_212892	novel	Novel_lncRNA	NW_021838976.1	2692357	2694357	-	2	1027
TCONS_00223180	XLOC_167841	XLOC_167841	novel	Novel_lncRNA	NW_021838665.1	3094601	3105002	-	2	2790
TCONS_00223056	XLOC_167741	XLOC_167741	novel	Novel_lncRNA	NW_021838665.1	1962007	2038802	-	2	1585
TCONS_00161079	109432309	LOC109432309	protein_coding	Novel_lncRNA	NW_021838465.1	37794440	37866160	+	2	636
TCONS_00243300	115256074	LOC115256074	protein_coding	Novel_lncRNA	NW_021838754.1	2790054	3050385	-	2	293
TCONS_00233103	XLOC_175362	XLOC_175362	novel	Novel_lncRNA	NW_021838687.1	50886960	50890096	-	2	448
TCONS_00233102	XLOC_175362	XLOC_175362	novel	Novel_lncRNA	NW_021838687.1	50886960	50890096	-	2	448
TCONS_00046891	XLOC_035692	XLOC_035692	novel	Novel_lncRNA	NW_021837267.1	40832132	40832429	+	2	245
TCONS_00005306	XLOC_003985	XLOC_003985	novel	Novel_lncRNA	NW_021837045.1	98939339	98939770	+	2	227
TCONS_00100143	109420125	LOC109420125	protein_coding	Novel_lncRNA	NW_021837931.1	18948544	18957315	-	2	614
TCONS_00131256	XLOC_097440	XLOC_097440	novel	Novel_lncRNA	NW_021838188.1	115931	122830	+	2	280
TCONS_00131255	XLOC_097440	XLOC_097440	novel	Novel_lncRNA	NW_021838188.1	115875	122830	+	2	337
TCONS_00049542	115261137	LOC115261137	protein_coding	Novel_lncRNA	NW_021837267.1	18909805	18920422	-	2	620
TCONS_00220264	XLOC_165494	XLOC_165494	novel	Novel_lncRNA	NW_021838643.1	2072234	2072735	-	2	444
TCONS_00264136	XLOC_198405	XLOC_198405	novel	Novel_lncRNA	NW_021838876.1	732501	818395	-	3	2285
TCONS_00192746	XLOC_144465	XLOC_144465	novel	Novel_lncRNA	NW_021838565.1	4731204	4839528	+	2	1510
TCONS_00192745	XLOC_144465	XLOC_144465	novel	Novel_lncRNA	NW_021838565.1	4731166	4778873	+	2	5012
TCONS_00227545	109414139	LOC109414139	protein_coding	Novel_lncRNA	NW_021838687.1	47176571	47184959	+	2	3761
TCONS_00169581	XLOC_126812	XLOC_126812	novel	Novel_lncRNA	NW_021838465.1	56092447	56093100	-	2	597
TCONS_00020370	115261650	LOC115261650	protein_coding	Novel_lncRNA	NW_021837045.1	170928695	171036116	-	2	416
TCONS_00290819	XLOC_219665	XLOC_219665	novel	Novel_lncRNA	NW_021839020.1	35377195	35384183	-	2	308
TCONS_00271815	XLOC_204387	XLOC_204387	novel	Novel_lncRNA	NW_021838909.1	90807893	90808636	+	2	684
TCONS_00178353	109406833	LOC109406833	protein_coding	Novel_lncRNA	NW_021838486.1	307120	391756	+	3	732
TCONS_00121226	XLOC_090511	XLOC_090511	novel	Novel_lncRNA	NW_021838153.1	64760030	64760925	-	2	512
TCONS_00121225	XLOC_090510	XLOC_090510	novel	Novel_lncRNA	NW_021838153.1	64759231	64761046	-	2	536
TCONS_00174114	XLOC_130316	XLOC_130316	novel	Novel_lncRNA	NW_021838465.1	132522832	132523126	-	2	230
TCONS_00032705	109421492	LOC109421492	protein_coding	Novel_lncRNA	NW_021837145.1	56812	163010	-	2	207
TCONS_00289891	XLOC_218897	XLOC_218897	novel	Novel_lncRNA	NW_021839020.1	18409465	18410226	-	2	693
TCONS_00258997	XLOC_194327	XLOC_194327	novel	Novel_lncRNA	NW_021838810.1	2245527	2246157	-	2	496
TCONS_00178504	XLOC_133793	XLOC_133793	novel	Novel_lncRNA	NW_021838487.1	219862	277234	+	2	318
TCONS_00100356	XLOC_075650	XLOC_075650	novel	Novel_lncRNA	NW_021837931.1	22212905	22217953	-	2	747
TCONS_00100354	XLOC_075648	XLOC_075648	novel	Novel_lncRNA	NW_021837931.1	22186919	22187277	-	2	289
TCONS_00119751	XLOC_089532	XLOC_089532	novel	Novel_lncRNA	NW_021838153.1	41202606	41232510	-	2	1473
TCONS_00092026	XLOC_069500	XLOC_069500	novel	Novel_lncRNA	NW_021837822.1	6092311	6093186	-	2	449
TCONS_00259028	115256973	LOC115256973	protein_coding	Novel_lncRNA	NW_021838810.1	2446328	2588318	-	2	2129
TCONS_00023541	XLOC_017605	XLOC_017605	novel	Novel_lncRNA	NW_021837046.1	37467618	37469184	+	4	1275
TCONS_00171982	XLOC_128736	XLOC_128736	novel	Novel_lncRNA	NW_021838465.1	96993343	97000798	-	3	2066
TCONS_00069585	115262635	LOC115262635	protein_coding	Novel_lncRNA	NW_021837489.1	3881357	3912497	-	2	585
TCONS_00216813	XLOC_162798	XLOC_162798	novel	Novel_lncRNA	NW_021838617.1	484661	486602	+	6	1416
TCONS_00259020	115256973	LOC115256973	protein_coding	Novel_lncRNA	NW_021838810.1	2415259	2550361	-	2	911
TCONS_00054846	XLOC_041479	XLOC_041479	novel	Novel_lncRNA	NW_021837345.1	209262	210255	-	2	610
TCONS_00259026	115256973	LOC115256973	protein_coding	Novel_lncRNA	NW_021838810.1	2440730	2580146	-	2	1498
TCONS_00210132	109420750	LOC109420750	protein_coding	Novel_lncRNA	NW_021838576.1	121924400	121929493	-	2	337
TCONS_00180447	XLOC_135415	XLOC_135415	novel	Novel_lncRNA	NW_021838498.1	412431	499611	+	2	507
TCONS_00277190	XLOC_208542	XLOC_208542	novel	Novel_lncRNA	NW_021838909.1	90625026	90625336	-	2	287
TCONS_00020087	XLOC_015004	XLOC_015004	novel	Novel_lncRNA	NW_021837045.1	166773419	166773984	-	2	504
TCONS_00161464	109399591	LOC109399591	protein_coding	Novel_lncRNA	NW_021838465.1	44319250	44402717	+	2	2863
TCONS_00011618	XLOC_008665	XLOC_008665	novel	Novel_lncRNA	NW_021837045.1	12570589	12570867	-	2	210
TCONS_00212731	XLOC_159644	XLOC_159644	novel	Novel_lncRNA	NW_021838588.1	6062739	6063441	-	2	637
TCONS_00011610	XLOC_008657	XLOC_008657	novel	Novel_lncRNA	NW_021837045.1	12510494	12510838	-	2	277
TCONS_00105835	XLOC_079762	XLOC_079762	novel	Novel_lncRNA	NW_021838042.1	20070139	20071083	-	2	849
TCONS_00301066	XLOC_228061	XLOC_228061	novel	Novel_lncRNA	NW_021839130.1	40414110	40415259	+	2	402
TCONS_00105837	XLOC_079764	XLOC_079764	novel	Novel_lncRNA	NW_021838042.1	20078829	20080161	-	2	1194
TCONS_00143271	XLOC_106369	XLOC_106369	novel	Novel_lncRNA	NW_021838396.1	642556	643968	-	2	956
TCONS_00087678	XLOC_066357	XLOC_066357	novel	Novel_lncRNA	NW_021837734.1	818710	889133	-	2	966
TCONS_00052110	XLOC_039237	XLOC_039237	novel	Novel_lncRNA	NW_021837267.1	53414147	53421949	-	2	888
TCONS_00194047	XLOC_145534	XLOC_145534	novel	Novel_lncRNA	NW_021838575.1	519022	520024	-	2	930
TCONS_00256041	XLOC_192319	XLOC_192319	novel	Novel_lncRNA	NW_021838798.1	67002716	67004092	-	3	953
TCONS_00254960	109402620	LOC109402620	protein_coding	Novel_lncRNA	NW_021838798.1	50113309	50114605	-	2	896
TCONS_00131387	109431563	LOC109431563	protein_coding	Novel_lncRNA	NW_021838190.1	295374	318450	+	2	1411
TCONS_00087675	XLOC_066354	XLOC_066354	novel	Novel_lncRNA	NW_021837734.1	800694	802179	-	2	867
TCONS_00205520	XLOC_153845	XLOC_153845	novel	Novel_lncRNA	NW_021838576.1	57749927	57762420	-	3	1004
TCONS_00205527	XLOC_153856	XLOC_153856	novel	Novel_lncRNA	NW_021838576.1	57812619	57816090	-	2	441
TCONS_00183559	109422179	LOC109422179	protein_coding	Novel_lncRNA	NW_021838510.1	5123529	5166431	-	4	2025
TCONS_00043917	XLOC_033658	XLOC_033658	novel	Novel_lncRNA	NW_021837256.1	1204988	1205417	+	2	368
TCONS_00230105	XLOC_173125	XLOC_173125	novel	Novel_lncRNA	NW_021838687.1	91147679	91148291	+	2	548
TCONS_00004305	XLOC_003168	XLOC_003168	novel	Novel_lncRNA	NW_021837045.1	79169094	79169444	+	2	279
TCONS_00004303	XLOC_003166	XLOC_003166	novel	Novel_lncRNA	NW_021837045.1	79156596	79157621	+	2	963
TCONS_00193328	XLOC_144914	XLOC_144914	novel	Novel_lncRNA	NW_021838565.1	7116705	7116998	-	2	234
TCONS_00231277	115255008	LOC115255008	protein_coding	Novel_lncRNA	NW_021838687.1	17719286	17893164	-	2	556
TCONS_00301694	XLOC_228435	XLOC_228435	novel	Novel_lncRNA	NW_021839130.1	50820005	50831557	+	2	1007
TCONS_00239469	115255865	LOC115255865	protein_coding	Novel_lncRNA	NW_021838721.1	2650507	2780323	+	2	525
TCONS_00239464	XLOC_180019	XLOC_180019	novel	Novel_lncRNA	NW_021838721.1	2533304	2535660	+	2	2186
TCONS_00074778	109431739	LOC109431739	protein_coding	Novel_lncRNA	NW_021837600.1	1848728	1922735	+	3	2110
TCONS_00047072	XLOC_035830	XLOC_035830	novel	Novel_lncRNA	NW_021837267.1	44096226	44101166	+	2	4916
TCONS_00203255	109400676	LOC109400676	protein_coding	Novel_lncRNA	NW_021838576.1	22703047	22893258	-	2	2101
TCONS_00146984	XLOC_109083	XLOC_109083	novel	Novel_lncRNA	NW_021838410.1	6992744	6993768	+	2	959
TCONS_00014831	XLOC_011089	XLOC_011089	novel	Novel_lncRNA	NW_021837045.1	72908841	72909459	-	2	561
TCONS_00307966	115259976	LOC115259976	protein_coding	Novel_lncRNA	NW_021839163.1	131566	136736	-	3	823
TCONS_00281358	XLOC_211950	XLOC_211950	novel	Novel_lncRNA	NW_021838964.1	217012	217685	+	2	640
TCONS_00195913	XLOC_146782	XLOC_146782	novel	Novel_lncRNA	NW_021838576.1	32480444	32480723	+	2	218
TCONS_00172455	XLOC_129078	XLOC_129078	novel	Novel_lncRNA	NW_021838465.1	103725352	103727459	-	2	958
TCONS_00172457	XLOC_129080	XLOC_129080	novel	Novel_lncRNA	NW_021838465.1	103733617	103735702	-	2	936
TCONS_00078443	XLOC_058725	XLOC_058725	novel	Novel_lncRNA	NW_021837600.1	18685153	18693638	-	2	610
TCONS_00163559	109426378	LOC109426378	protein_coding	Novel_lncRNA	NW_021838465.1	86635678	86642938	+	2	487
TCONS_00172980	109621448	LOC109621448	protein_coding	Novel_lncRNA	NW_021838465.1	113408174	113436169	-	2	1857
TCONS_00003790	115260682	LOC115260682	protein_coding	Novel_lncRNA	NW_021837045.1	68035499	68110788	+	2	901
TCONS_00004160	XLOC_003082	XLOC_003082	novel	Novel_lncRNA	NW_021837045.1	76105356	76159530	+	2	972
TCONS_00101336	115264711	LOC115264711	protein_coding	Novel_lncRNA	NW_021837931.1	36493297	36562430	-	2	991
TCONS_00113790	XLOC_085386	XLOC_085386	novel	Novel_lncRNA	NW_021838153.1	108167169	108167992	+	2	650
TCONS_00076609	109407396	LOC109407396	protein_coding	Novel_lncRNA	NW_021837600.1	35784359	35987230	+	2	830
TCONS_00199267	XLOC_149306	XLOC_149306	novel	Novel_lncRNA	NW_021838576.1	81938932	81946925	+	2	352
TCONS_00112971	109399285	LOC109399285	protein_coding	Novel_lncRNA	NW_021838153.1	91170676	91286273	+	3	1341
TCONS_00127019	XLOC_094321	XLOC_094321	novel	Novel_lncRNA	NW_021838153.1	163226425	163238547	-	2	756
TCONS_00102680	XLOC_077465	XLOC_077465	novel	Novel_lncRNA	NW_021837998.1	369463	377324	-	2	5731
TCONS_00030629	XLOC_023047	XLOC_023047	novel	Novel_lncRNA	NW_021837091.1	21703	27253	+	2	957
TCONS_00007676	XLOC_005826	XLOC_005826	novel	Novel_lncRNA	NW_021837045.1	137453629	137454177	+	2	518
TCONS_00136048	XLOC_100905	XLOC_100905	novel	Novel_lncRNA	NW_021838300.1	103837	108103	+	2	261
TCONS_00232184	XLOC_174621	XLOC_174621	novel	Novel_lncRNA	NW_021838687.1	32621308	32631044	-	2	997
TCONS_00212303	XLOC_159272	XLOC_159272	novel	Novel_lncRNA	NW_021838588.1	5309393	5310229	+	2	627
TCONS_00021565	XLOC_016167	XLOC_016167	novel	Novel_lncRNA	NW_021837046.1	1407102	1408605	+	2	1443
TCONS_00021563	XLOC_016165	XLOC_016165	novel	Novel_lncRNA	NW_021837046.1	1395574	1400076	+	2	823
TCONS_00021560	109420934	LOC109420934	protein_coding	Novel_lncRNA	NW_021837046.1	1377143	1387179	+	4	1339
TCONS_00133881	115253811	LOC115253811	protein_coding	Novel_lncRNA	NW_021838233.1	5166422	5173558	-	2	295
TCONS_00144724	XLOC_107360	XLOC_107360	novel	Novel_lncRNA	NW_021838399.1	4911374	4913467	-	2	1990
TCONS_00133671	XLOC_099200	XLOC_099200	novel	Novel_lncRNA	NW_021838233.1	2103742	2104312	-	2	507
TCONS_00202046	109422596	LOC109422596	protein_coding	Novel_lncRNA	NW_021838576.1	1380162	1419939	-	2	3164
TCONS_00187214	109398403	LOC109398403	protein_coding	Novel_lncRNA	NW_021838532.1	747610	857426	-	3	1643
TCONS_00056726	XLOC_042963	XLOC_042963	novel	Novel_lncRNA	NW_021837378.1	16204954	16205703	+	2	675
TCONS_00230892	XLOC_173704	XLOC_173704	novel	Novel_lncRNA	NW_021838687.1	10400043	10409208	-	4	1176
TCONS_00104300	109404231	LOC109404231	protein_coding	Novel_lncRNA	NW_021838042.1	17380176	17485687	+	2	1233
TCONS_00104301	109404231	LOC109404231	protein_coding	Novel_lncRNA	NW_021838042.1	17380176	17578894	+	2	1661
TCONS_00104305	109404231	LOC109404231	protein_coding	Novel_lncRNA	NW_021838042.1	17380226	17610215	+	3	1050
TCONS_00187212	109398403	LOC109398403	protein_coding	Novel_lncRNA	NW_021838532.1	747610	848291	-	2	2174
TCONS_00249864	XLOC_188100	XLOC_188100	novel	Novel_lncRNA	NW_021838798.1	58508476	58510641	+	3	898
TCONS_00102462	115264869	LOC115264869	protein_coding	Novel_lncRNA	NW_021837998.1	123440	124756	+	2	1103
TCONS_00102460	XLOC_077369	XLOC_077369	novel	Novel_lncRNA	NW_021837998.1	39504	40447	+	3	515
TCONS_00058614	109406960	LOC109406960	protein_coding	Novel_lncRNA	NW_021837378.1	46179672	46254546	+	4	2551
TCONS_00058615	109406960	LOC109406960	protein_coding	Novel_lncRNA	NW_021837378.1	46179672	46317955	+	4	4619
TCONS_00104398	XLOC_078669	XLOC_078669	novel	Novel_lncRNA	NW_021838042.1	19181554	19183114	+	2	1069
TCONS_00265929	109428579	LOC109428579	protein_coding	Novel_lncRNA	NW_021838898.1	441364	653388	-	2	371
TCONS_00105308	115264920	LOC115264920	protein_coding	Novel_lncRNA	NW_021838042.1	9555254	9844449	-	2	623
TCONS_00192376	XLOC_144163	XLOC_144163	novel	Novel_lncRNA	NW_021838564.1	177071	177447	-	2	310
TCONS_00206769	XLOC_154796	XLOC_154796	novel	Novel_lncRNA	NW_021838576.1	76252386	76256710	-	2	806
TCONS_00286314	XLOC_216079	XLOC_216079	novel	Novel_lncRNA	NW_021839020.1	36848383	36851800	+	2	3392
TCONS_00118591	109410517	LOC109410517	protein_coding	Novel_lncRNA	NW_021838153.1	20704938	20705577	-	2	395
TCONS_00080945	XLOC_060577	XLOC_060577	novel	Novel_lncRNA	NW_021837656.1	287453	288356	+	2	763
TCONS_00113068	XLOC_084869	XLOC_084869	novel	Novel_lncRNA	NW_021838153.1	92714673	92720530	+	2	1143
TCONS_00236265	115255662	LOC115255662	protein_coding	Novel_lncRNA	NW_021838688.1	3118924	3127821	-	2	1583
TCONS_00236264	XLOC_177673	XLOC_177673	novel	Novel_lncRNA	NW_021838688.1	3064817	3065476	-	2	518
TCONS_00245623	115256229	LOC115256229	protein_coding	Novel_lncRNA	NW_021838783.1	107176	274414	+	2	2460
TCONS_00245622	115256229	LOC115256229	protein_coding	Novel_lncRNA	NW_021838783.1	107023	241490	+	2	1475
TCONS_00080949	XLOC_060581	XLOC_060581	novel	Novel_lncRNA	NW_021837656.1	397213	397617	+	2	329
TCONS_00245624	115256229	LOC115256229	protein_coding	Novel_lncRNA	NW_021838783.1	107176	274414	+	3	3178
TCONS_00046303	109409021	LOC109409021	protein_coding	Novel_lncRNA	NW_021837267.1	33342884	33352176	+	2	775
TCONS_00214907	XLOC_161308	XLOC_161308	novel	Novel_lncRNA	NW_021838607.1	134514	134903	+	2	291
TCONS_00187427	109418956	LOC109418956	protein_coding	Novel_lncRNA	NW_021838532.1	6036161	6036856	-	2	241
TCONS_00086725	109430375	LOC109430375	protein_coding	Novel_lncRNA	NW_021837711.1	39237220	39309418	-	2	1077
TCONS_00086722	109430375	LOC109430375	protein_coding	Novel_lncRNA	NW_021837711.1	39140936	39310569	-	2	678
TCONS_00086721	109430375	LOC109430375	protein_coding	Novel_lncRNA	NW_021837711.1	39140936	39309418	-	2	1014
TCONS_00086720	109430375	LOC109430375	protein_coding	Novel_lncRNA	NW_021837711.1	39048767	39309418	-	2	914
TCONS_00044790	115261600	LOC115261600	protein_coding	Novel_lncRNA	NW_021837267.1	7857606	7953969	+	2	548
TCONS_00184274	115268991	LOC115268991	protein_coding	Novel_lncRNA	NW_021838515.1	176097	183429	+	2	331
TCONS_00044797	109403710	LOC109403710	protein_coding	Novel_lncRNA	NW_021837267.1	8077701	8116333	+	2	677
TCONS_00246718	XLOC_185782	XLOC_185782	novel	Novel_lncRNA	NW_021838798.1	1836819	1840205	+	2	1982
TCONS_00142360	XLOC_105597	XLOC_105597	novel	Novel_lncRNA	NW_021838388.1	12706423	12712168	-	2	5675
TCONS_00249331	XLOC_187706	XLOC_187706	novel	Novel_lncRNA	NW_021838798.1	48212200	48217058	+	3	1232
TCONS_00249330	XLOC_187706	XLOC_187706	novel	Novel_lncRNA	NW_021838798.1	48212197	48217058	+	3	1339
TCONS_00148726	XLOC_110486	XLOC_110486	novel	Novel_lncRNA	NW_021838414.1	768042	768537	-	2	384
TCONS_00203144	109400672	LOC109400672	protein_coding	Novel_lncRNA	NW_021838576.1	21429692	21697367	-	2	374
TCONS_00148724	XLOC_110484	XLOC_110484	novel	Novel_lncRNA	NW_021838414.1	764667	771285	-	2	749
TCONS_00308478	XLOC_233786	XLOC_233786	novel	Novel_lncRNA	NW_021839174.1	47784	72829	-	3	398
TCONS_00017760	XLOC_013384	XLOC_013384	novel	Novel_lncRNA	NW_021837045.1	129798723	129808364	-	2	720
TCONS_00246714	XLOC_185778	XLOC_185778	novel	Novel_lncRNA	NW_021838798.1	1664042	1665076	+	2	977
TCONS_00211879	XLOC_158910	XLOC_158910	novel	Novel_lncRNA	NW_021838585.1	536195	538910	-	2	2680
TCONS_00090157	XLOC_068427	XLOC_068427	novel	Novel_lncRNA	NW_021837822.1	23785564	23802608	+	2	505
TCONS_00006212	109397518	LOC109397518	protein_coding	Novel_lncRNA	NW_021837045.1	113198818	113206391	+	4	1118
TCONS_00284853	109419512	LOC109419512	protein_coding	Novel_lncRNA	NW_021839020.1	7425577	7627726	+	3	3239
TCONS_00284852	109419512	LOC109419512	protein_coding	Novel_lncRNA	NW_021839020.1	7425577	7579602	+	3	3553
TCONS_00304838	109416910	LOC109416910	protein_coding	Novel_lncRNA	NW_021839130.1	38921526	39116495	-	3	1237
TCONS_00213053	XLOC_159923	XLOC_159923	novel	Novel_lncRNA	NW_021838592.1	104840	105461	+	2	531
TCONS_00113285	XLOC_085018	XLOC_085018	novel	Novel_lncRNA	NW_021838153.1	95280793	95281855	+	2	319
TCONS_00023309	109408320	LOC109408320	protein_coding	Novel_lncRNA	NW_021837046.1	32601958	32723486	+	3	2205
TCONS_00013440	XLOC_009956	XLOC_009956	novel	Novel_lncRNA	NW_021837045.1	44741500	44783078	-	3	2636
TCONS_00043365	109430152	LOC109430152	protein_coding	Novel_lncRNA	NW_021837234.1	569994	762919	-	3	888
TCONS_00046246	XLOC_035268	XLOC_035268	novel	Novel_lncRNA	NW_021837267.1	32564820	32567309	+	2	1993
TCONS_00255999	XLOC_192298	XLOC_192298	novel	Novel_lncRNA	NW_021838798.1	66192907	66193593	-	2	665
TCONS_00023301	XLOC_017436	XLOC_017436	novel	Novel_lncRNA	NW_021837046.1	32582607	32583053	+	2	213
TCONS_00036706	XLOC_027759	XLOC_027759	novel	Novel_lncRNA	NW_021837156.1	62040943	62045605	+	2	228
TCONS_00167532	109428859	LOC109428859	protein_coding	Novel_lncRNA	NW_021838465.1	20736825	20818994	-	5	1721
TCONS_00153413	XLOC_114282	XLOC_114282	novel	Novel_lncRNA	NW_021838434.1	300202	321238	-	2	819
TCONS_00283674	XLOC_213907	XLOC_213907	novel	Novel_lncRNA	NW_021838998.1	2401811	2402502	+	2	546
TCONS_00138878	115266683	LOC115266683	protein_coding	Novel_lncRNA	NW_021838343.1	11634783	11643012	-	3	2538
TCONS_00283676	XLOC_213909	XLOC_213909	novel	Novel_lncRNA	NW_021838998.1	2460258	2460601	+	2	307
TCONS_00295931	109423655	LOC109423655	protein_coding	Novel_lncRNA	NW_021839065.1	1876306	1928745	-	2	464
TCONS_00162728	XLOC_121620	XLOC_121620	novel	Novel_lncRNA	NW_021838465.1	70631242	70632032	+	2	566
TCONS_00167379	XLOC_125202	XLOC_125202	novel	Novel_lncRNA	NW_021838465.1	18239661	18240066	-	2	345
TCONS_00095323	XLOC_071944	XLOC_071944	novel	Novel_lncRNA	NW_021837898.1	107274	122491	+	2	645
TCONS_00228783	XLOC_172254	XLOC_172254	novel	Novel_lncRNA	NW_021838687.1	68388608	68569959	+	4	950
TCONS_00017585	XLOC_013230	XLOC_013230	novel	Novel_lncRNA	NW_021837045.1	126183803	126184478	-	2	279
TCONS_00062169	XLOC_046614	XLOC_046614	novel	Novel_lncRNA	NW_021837378.1	47124449	47130801	-	2	2854
TCONS_00017582	XLOC_013228	XLOC_013228	novel	Novel_lncRNA	NW_021837045.1	126046832	126138904	-	2	270
TCONS_00135090	109398200	LOC109398200	protein_coding	Novel_lncRNA	NW_021838234.1	537394	651764	+	3	3339
TCONS_00135091	109398200	LOC109398200	protein_coding	Novel_lncRNA	NW_021838234.1	537394	651764	+	2	3138
TCONS_00124091	109412780	LOC109412780	protein_coding	Novel_lncRNA	NW_021838153.1	115041206	115120660	-	2	495
TCONS_00062160	XLOC_046611	XLOC_046611	novel	Novel_lncRNA	NW_021837378.1	47004073	47006100	-	2	639
TCONS_00174938	XLOC_130906	XLOC_130906	novel	Novel_lncRNA	NW_021838466.1	9171684	9172005	+	2	251
TCONS_00092808	XLOC_070076	XLOC_070076	novel	Novel_lncRNA	NW_021837822.1	21707415	21714341	-	2	393
TCONS_00226741	XLOC_170781	XLOC_170781	novel	Novel_lncRNA	NW_021838687.1	34340002	34341477	+	2	1401
TCONS_00264380	XLOC_198639	XLOC_198639	novel	Novel_lncRNA	NW_021838878.1	73711	74746	-	2	863
TCONS_00174934	XLOC_130903	XLOC_130903	novel	Novel_lncRNA	NW_021838466.1	9139125	9152290	+	2	238
TCONS_00145455	XLOC_107818	XLOC_107818	novel	Novel_lncRNA	NW_021838400.1	569572	570015	+	2	359
TCONS_00300665	109429325	LOC109429325	protein_coding	Novel_lncRNA	NW_021839130.1	33247794	33251274	+	2	1630
TCONS_00225136	109427650	LOC109427650	protein_coding	Novel_lncRNA	NW_021838687.1	1236341	1271664	+	2	1273
TCONS_00132720	XLOC_098561	XLOC_098561	novel	Novel_lncRNA	NW_021838233.1	9304302	9305177	+	2	261
TCONS_00084669	XLOC_063821	XLOC_063821	novel	Novel_lncRNA	NW_021837711.1	3886107	3887003	-	2	865
TCONS_00112228	109410275	LOC109410275	protein_coding	Novel_lncRNA	NW_021838153.1	77369969	77385868	+	2	778
TCONS_00112229	109410275	LOC109410275	protein_coding	Novel_lncRNA	NW_021838153.1	77371661	77388212	+	2	1430
TCONS_00132728	109622537	LOC109622537	protein_coding	Novel_lncRNA	NW_021838233.1	9403454	9405601	+	2	1914
TCONS_00157560	115267615	LOC115267615	protein_coding	Novel_lncRNA	NW_021838454.1	7904358	8094913	-	2	2348
TCONS_00129569	XLOC_096138	XLOC_096138	novel	Novel_lncRNA	NW_021838154.1	9860708	9861625	-	2	845
TCONS_00218197	XLOC_163879	XLOC_163879	novel	Novel_lncRNA	NW_021838629.1	5310	90102	+	2	707
TCONS_00231715	109420492	LOC109420492	protein_coding	Novel_lncRNA	NW_021838687.1	26125988	26202757	-	3	789
TCONS_00067666	XLOC_050919	XLOC_050919	novel	Novel_lncRNA	NW_021837489.1	29319532	29334333	+	5	3143
TCONS_00181759	109622132	LOC109622132	protein_coding	Novel_lncRNA	NW_021838502.1	269672	466219	+	2	613
TCONS_00208106	XLOC_155817	XLOC_155817	novel	Novel_lncRNA	NW_021838576.1	94905583	94905966	-	2	323
TCONS_00248062	XLOC_186749	XLOC_186749	novel	Novel_lncRNA	NW_021838798.1	23419620	23421656	+	2	1320
TCONS_00080762	115263500	LOC115263500	protein_coding	Novel_lncRNA	NW_021837634.1	1204792	1263881	-	2	312
TCONS_00113933	115265491	LOC115265491	protein_coding	Novel_lncRNA	NW_021838153.1	110401886	110407430	+	2	4682
TCONS_00303414	XLOC_229815	XLOC_229815	novel	Novel_lncRNA	NW_021839130.1	12812587	12820168	-	2	644
TCONS_00119506	XLOC_089339	XLOC_089339	novel	Novel_lncRNA	NW_021838153.1	35944314	35945041	-	2	674
TCONS_00131398	XLOC_097569	XLOC_097569	novel	Novel_lncRNA	NW_021838190.1	449268	452185	+	2	2845
TCONS_00213584	115271078	LOC115271078	protein_coding	Novel_lncRNA	NW_021838599.1	668360	729858	+	2	2393
TCONS_00131395	109431563	LOC109431563	protein_coding	Novel_lncRNA	NW_021838190.1	295393	379130	+	2	1978
TCONS_00131394	109431563	LOC109431563	protein_coding	Novel_lncRNA	NW_021838190.1	295393	363839	+	2	1371
TCONS_00131393	109431563	LOC109431563	protein_coding	Novel_lncRNA	NW_021838190.1	295393	348813	+	3	1519
TCONS_00014238	109424986	LOC109424986	protein_coding	Novel_lncRNA	NW_021837045.1	58049440	58059513	-	2	2245
TCONS_00131390	109431563	LOC109431563	protein_coding	Novel_lncRNA	NW_021838190.1	295379	379130	+	3	1739
TCONS_00240002	109407097	LOC109407097	protein_coding	Novel_lncRNA	NW_021838721.1	3886930	3918488	-	2	330
TCONS_00219822	109422560	LOC109422560	protein_coding	Novel_lncRNA	NW_021838642.1	180363	297172	-	3	883
TCONS_00240004	XLOC_180395	XLOC_180395	novel	Novel_lncRNA	NW_021838721.1	3897189	3928662	-	2	359
TCONS_00226244	XLOC_170390	XLOC_170390	novel	Novel_lncRNA	NW_021838687.1	24854637	24974588	+	2	225
TCONS_00073561	XLOC_054976	XLOC_054976	novel	Novel_lncRNA	NW_021837534.1	1048356	1133433	-	2	894
TCONS_00073562	XLOC_054976	XLOC_054976	novel	Novel_lncRNA	NW_021837534.1	1048356	1133433	-	2	1151
TCONS_00185259	115269098	LOC115269098	protein_coding	Novel_lncRNA	NW_021838521.1	6567714	6753705	+	2	1240
TCONS_00226576	XLOC_170636	XLOC_170636	novel	Novel_lncRNA	NW_021838687.1	30488960	30489919	+	4	739
TCONS_00154184	109410549	LOC109410549	protein_coding	Novel_lncRNA	NW_021838442.1	171131	434548	+	4	1703
TCONS_00042095	XLOC_032118	XLOC_032118	novel	Novel_lncRNA	NW_021837201.1	1422031	1422581	+	4	290
TCONS_00154182	XLOC_114943	XLOC_114943	novel	Novel_lncRNA	NW_021838442.1	164135	164487	+	2	293
TCONS_00249197	XLOC_187589	XLOC_187589	novel	Novel_lncRNA	NW_021838798.1	45585843	45586113	+	2	210
TCONS_00188965	XLOC_141586	XLOC_141586	novel	Novel_lncRNA	NW_021838543.1	4968828	4976157	+	2	312
TCONS_00188967	XLOC_141588	XLOC_141588	novel	Novel_lncRNA	NW_021838543.1	4990551	4991267	+	3	353
TCONS_00041216	XLOC_031443	XLOC_031443	novel	Novel_lncRNA	NW_021837179.1	1495428	1501547	+	2	5869
TCONS_00258521	XLOC_193934	XLOC_193934	novel	Novel_lncRNA	NW_021838807.1	271235	272217	-	2	923
TCONS_00116253	115265219	LOC115265219	protein_coding	Novel_lncRNA	NW_021838153.1	152101047	152108520	+	2	229
TCONS_00111575	109420434	LOC109420434	protein_coding	Novel_lncRNA	NW_021838153.1	67325312	67381107	+	2	1590
TCONS_00111574	109420434	LOC109420434	protein_coding	Novel_lncRNA	NW_021838153.1	67246773	67381107	+	2	1541
TCONS_00005793	XLOC_004392	XLOC_004392	novel	Novel_lncRNA	NW_021837045.1	106315175	106323500	+	2	369
TCONS_00046934	115261461	LOC115261461	protein_coding	Novel_lncRNA	NW_021837267.1	41786970	41952152	+	3	2016
TCONS_00188639	XLOC_141359	XLOC_141359	novel	Novel_lncRNA	NW_021838542.1	252878	259382	-	2	622
TCONS_00070911	XLOC_053054	XLOC_053054	novel	Novel_lncRNA	NW_021837489.1	26953120	26953936	-	2	651
TCONS_00088416	XLOC_066971	XLOC_066971	novel	Novel_lncRNA	NW_021837778.1	22308	23007	-	2	364
TCONS_00070912	XLOC_053041	XLOC_053041	novel	Novel_lncRNA	NW_021837489.1	27009659	27029215	-	2	444
TCONS_00049233	XLOC_037307	XLOC_037307	novel	Novel_lncRNA	NW_021837267.1	14842927	14873442	-	3	1360
TCONS_00070919	XLOC_053061	XLOC_053061	novel	Novel_lncRNA	NW_021837489.1	27123243	27132979	-	2	1064
TCONS_00125326	XLOC_093058	XLOC_093058	novel	Novel_lncRNA	NW_021838153.1	130576226	130576494	-	2	204
TCONS_00157570	XLOC_117529	XLOC_117529	novel	Novel_lncRNA	NW_021838454.1	8184863	8187007	-	2	1175
TCONS_00230733	XLOC_173552	XLOC_173552	novel	Novel_lncRNA	NW_021838687.1	6830809	6832831	-	2	1975
TCONS_00137603	XLOC_101931	XLOC_101931	novel	Novel_lncRNA	NW_021838343.1	15794854	15848197	+	3	1069
TCONS_00237100	XLOC_178321	XLOC_178321	novel	Novel_lncRNA	NW_021838699.1	271347	272560	-	2	613
TCONS_00197212	XLOC_147671	XLOC_147671	novel	Novel_lncRNA	NW_021838576.1	51127002	51131124	+	2	858
TCONS_00202852	XLOC_151937	XLOC_151937	novel	Novel_lncRNA	NW_021838576.1	16357790	16358684	-	3	585
TCONS_00049220	XLOC_037314	XLOC_037314	novel	Novel_lncRNA	NW_021837267.1	14798360	14799377	-	2	825
TCONS_00154982	109398112	LOC109398112	protein_coding	Novel_lncRNA	NW_021838443.1	1707914	1710392	-	3	2229
TCONS_00296111	115259229	LOC115259229	protein_coding	Novel_lncRNA	NW_021839070.1	92096	107863	+	2	1592
TCONS_00308709	XLOC_233999	XLOC_233999	novel	Novel_lncRNA	NW_021839175.1	1665718	1689593	-	3	1911
TCONS_00282188	XLOC_212674	XLOC_212674	novel	Novel_lncRNA	NW_021838976.1	1393912	1394405	+	2	438
TCONS_00175181	XLOC_131083	XLOC_131083	novel	Novel_lncRNA	NW_021838466.1	3432825	3434723	-	2	1694
TCONS_00175187	XLOC_131089	XLOC_131089	novel	Novel_lncRNA	NW_021838466.1	3484342	3485092	-	2	514
TCONS_00137946	109415006	LOC109415006	protein_coding	Novel_lncRNA	NW_021838343.1	19102550	19156063	+	2	391
TCONS_00037610	XLOC_028428	XLOC_028428	novel	Novel_lncRNA	NW_021837156.1	13666046	13666465	-	2	359
TCONS_00178165	XLOC_133532	XLOC_133532	novel	Novel_lncRNA	NW_021838484.1	370116	371917	-	2	1730
TCONS_00065802	XLOC_049506	XLOC_049506	novel	Novel_lncRNA	NW_021837489.1	600252	601063	+	2	711
TCONS_00082540	XLOC_061984	XLOC_061984	novel	Novel_lncRNA	NW_021837711.1	13175278	13176660	+	3	1110
TCONS_00165028	XLOC_123418	XLOC_123418	novel	Novel_lncRNA	NW_021838465.1	112354807	112361917	+	2	1019
TCONS_00026240	XLOC_019631	XLOC_019631	novel	Novel_lncRNA	NW_021837046.1	23284089	23290305	-	2	1091
TCONS_00129968	115266097	LOC115266097	protein_coding	Novel_lncRNA	NW_021838154.1	17188300	17485090	-	2	1867
TCONS_00285597	XLOC_215496	XLOC_215496	novel	Novel_lncRNA	NW_021839020.1	19299237	19316097	+	3	291
TCONS_00165025	XLOC_123416	XLOC_123416	novel	Novel_lncRNA	NW_021838465.1	112341070	112342071	+	2	569
TCONS_00165026	XLOC_123416	XLOC_123416	novel	Novel_lncRNA	NW_021838465.1	112341070	112342071	+	2	558
TCONS_00286141	XLOC_215922	XLOC_215922	novel	Novel_lncRNA	NW_021839020.1	32250698	32252313	+	2	331
TCONS_00076459	XLOC_057249	XLOC_057249	novel	Novel_lncRNA	NW_021837600.1	33056951	33064745	+	2	619
TCONS_00110484	109411808	LOC109411808	protein_coding	Novel_lncRNA	NW_021838153.1	53109490	53121773	+	2	594
TCONS_00066131	115262781	LOC115262781	protein_coding	Novel_lncRNA	NW_021837489.1	3364712	3368109	+	2	259
TCONS_00083233	XLOC_062556	XLOC_062556	novel	Novel_lncRNA	NW_021837711.1	25006763	25013350	+	2	270
TCONS_00025074	XLOC_018769	XLOC_018769	novel	Novel_lncRNA	NW_021837046.1	440495	465087	-	2	929
TCONS_00055879	XLOC_042328	XLOC_042328	novel	Novel_lncRNA	NW_021837378.1	2613162	2621075	+	2	982
TCONS_00188312	XLOC_141155	XLOC_141155	novel	Novel_lncRNA	NW_021838540.1	117649	189733	+	2	1973
TCONS_00055877	109429693	LOC109429693	protein_coding	Novel_lncRNA	NW_021837378.1	2613161	2948899	+	4	1981
TCONS_00164360	XLOC_122867	XLOC_122867	novel	Novel_lncRNA	NW_021838465.1	100870392	101039573	+	3	1380
TCONS_00055875	XLOC_042326	XLOC_042326	novel	Novel_lncRNA	NW_021837378.1	2584754	2590067	+	2	302
TCONS_00096004	XLOC_072444	XLOC_072444	novel	Novel_lncRNA	NW_021837920.1	744541	745736	-	2	1139
TCONS_00055873	115262238	LOC115262238	protein_coding	Novel_lncRNA	NW_021837378.1	2582414	2827930	+	3	1085
TCONS_00164361	XLOC_122867	XLOC_122867	novel	Novel_lncRNA	NW_021838465.1	100870503	101039573	+	3	1422
TCONS_00107412	109414244	LOC109414244	protein_coding	Novel_lncRNA	NW_021838120.1	550394	601656	+	3	1230
TCONS_00266381	XLOC_200225	XLOC_200225	novel	Novel_lncRNA	NW_021838907.1	167883	169936	+	2	1152
TCONS_00111286	109431917	LOC109431917	protein_coding	Novel_lncRNA	NW_021838153.1	62422498	62446479	+	2	1084
TCONS_00301755	XLOC_228477	XLOC_228477	novel	Novel_lncRNA	NW_021839130.1	51476267	51483036	+	2	1767
TCONS_00279707	XLOC_210533	XLOC_210533	novel	Novel_lncRNA	NW_021838935.1	118898	119336	-	2	234
TCONS_00210359	XLOC_157667	XLOC_157667	novel	Novel_lncRNA	NW_021838577.1	2181735	2182508	+	2	329
TCONS_00206991	XLOC_154983	XLOC_154983	novel	Novel_lncRNA	NW_021838576.1	79411660	79413167	-	2	1440
TCONS_00192743	XLOC_144465	XLOC_144465	novel	Novel_lncRNA	NW_021838565.1	4730977	4878567	+	2	1510
TCONS_00176196	XLOC_131863	XLOC_131863	novel	Novel_lncRNA	NW_021838471.1	513148	514252	-	2	947
TCONS_00176191	XLOC_131858	XLOC_131858	novel	Novel_lncRNA	NW_021838471.1	435221	563743	-	2	1008
TCONS_00239243	XLOC_179913	XLOC_179913	novel	Novel_lncRNA	NW_021838721.1	10872	12888	+	2	1255
TCONS_00303206	XLOC_229644	XLOC_229644	novel	Novel_lncRNA	NW_021839130.1	9534331	9539412	-	2	314
TCONS_00222103	109398715	LOC109398715	protein_coding	Novel_lncRNA	NW_021838657.1	38186	69442	+	2	1527
TCONS_00219641	XLOC_164958	XLOC_164958	novel	Novel_lncRNA	NW_021838640.1	106278	107653	+	2	1318
TCONS_00101819	109426124	LOC109426124	protein_coding	Novel_lncRNA	NW_021837943.1	527734	535885	-	5	588
TCONS_00219648	XLOC_164965	XLOC_164965	novel	Novel_lncRNA	NW_021838640.1	172511	184571	+	2	385
TCONS_00118360	XLOC_088528	XLOC_088528	novel	Novel_lncRNA	NW_021838153.1	17820343	18055527	-	3	1028
TCONS_00118366	XLOC_088534	XLOC_088534	novel	Novel_lncRNA	NW_021838153.1	17901417	17901730	-	2	271
TCONS_00242524	115256047	LOC115256047	protein_coding	Novel_lncRNA	NW_021838750.1	6395	38808	-	2	383
TCONS_00204044	115270132	LOC115270132	protein_coding	Novel_lncRNA	NW_021838576.1	36336078	36626025	-	2	2949
TCONS_00115052	109421176	LOC109421176	protein_coding	Novel_lncRNA	NW_021838153.1	126848933	126895252	+	3	528
TCONS_00204043	XLOC_152742	XLOC_152742	novel	Novel_lncRNA	NW_021838576.1	36336078	36344396	-	3	7594
TCONS_00115050	109421176	LOC109421176	protein_coding	Novel_lncRNA	NW_021838153.1	126843184	126889227	+	2	253
TCONS_00122676	XLOC_091349	XLOC_091349	novel	Novel_lncRNA	NW_021838153.1	90577013	90581831	-	2	2295
TCONS_00169647	XLOC_126870	XLOC_126870	novel	Novel_lncRNA	NW_021838465.1	56993735	56995319	-	2	1442
TCONS_00231460	109419739	LOC109419739	protein_coding	Novel_lncRNA	NW_021838687.1	22025534	22096730	-	2	3052
TCONS_00231461	109419739	LOC109419739	protein_coding	Novel_lncRNA	NW_021838687.1	22025534	22096832	-	3	2592
TCONS_00008515	XLOC_006393	XLOC_006393	novel	Novel_lncRNA	NW_021837045.1	152257039	152264395	+	2	365
TCONS_00164864	XLOC_123282	XLOC_123282	novel	Novel_lncRNA	NW_021838465.1	109965744	109966099	+	2	295
TCONS_00200908	XLOC_150544	XLOC_150544	novel	Novel_lncRNA	NW_021838576.1	105290125	105290443	+	2	266
TCONS_00290913	XLOC_219743	XLOC_219743	novel	Novel_lncRNA	NW_021839020.1	38658953	38661181	-	2	1992
TCONS_00285268	XLOC_215207	XLOC_215207	novel	Novel_lncRNA	NW_021839020.1	13871192	13876158	+	2	522
TCONS_00298450	XLOC_225978	XLOC_225978	novel	Novel_lncRNA	NW_021839119.1	2341293	2353823	+	2	618
TCONS_00225735	109402099	LOC109402099	protein_coding	Novel_lncRNA	NW_021838687.1	14060923	14081945	+	3	874
TCONS_00266527	XLOC_200334	XLOC_200334	novel	Novel_lncRNA	NW_021838909.1	1184209	1197040	+	6	882
TCONS_00034390	XLOC_026045	XLOC_026045	novel	Novel_lncRNA	NW_021837156.1	24045165	24045798	+	2	565
TCONS_00291939	XLOC_220493	XLOC_220493	novel	Novel_lncRNA	NW_021839020.1	52672019	52712192	-	2	566
TCONS_00266523	XLOC_200330	XLOC_200330	novel	Novel_lncRNA	NW_021838909.1	1126593	1147833	+	4	746
TCONS_00074344	115263032	LOC115263032	protein_coding	Novel_lncRNA	NW_021837578.1	1048951	1088180	+	2	781
TCONS_00024307	XLOC_018137	XLOC_018137	novel	Novel_lncRNA	NW_021837046.1	49234787	49235541	+	2	350
TCONS_00225373	XLOC_169685	XLOC_169685	novel	Novel_lncRNA	NW_021838687.1	5483528	5484370	+	2	820
TCONS_00311414	115260158	LOC115260158	protein_coding	Novel_lncRNA	NW_021839236.1	47375	127117	-	2	279
TCONS_00124539	109432485	LOC109432485	protein_coding	Novel_lncRNA	NW_021838153.1	120660155	120674171	-	2	496
TCONS_00099664	XLOC_075149	XLOC_075149	novel	Novel_lncRNA	NW_021837931.1	13039321	13047449	-	2	266
TCONS_00310475	XLOC_235446	XLOC_235446	novel	Novel_lncRNA	NW_021839213.1	36405	39306	+	2	2241
TCONS_00099663	115264575	LOC115264575	protein_coding	Novel_lncRNA	NW_021837931.1	13028483	13029506	-	2	959
TCONS_00072422	XLOC_053980	XLOC_053980	novel	Novel_lncRNA	NW_021837489.1	52218790	52219305	-	2	450
TCONS_00302502	115259546	LOC115259546	protein_coding	Novel_lncRNA	NW_021839130.1	65061689	65089468	+	4	2242
TCONS_00304775	XLOC_230899	XLOC_230899	novel	Novel_lncRNA	NW_021839130.1	38129462	38133114	-	2	247
TCONS_00290221	109418355	LOC109418355	protein_coding	Novel_lncRNA	NW_021839020.1	25304487	25403504	-	2	363
TCONS_00134775	XLOC_099890	XLOC_099890	novel	Novel_lncRNA	NW_021838233.1	16764767	17037954	-	3	1163
TCONS_00126556	XLOC_094001	XLOC_094001	novel	Novel_lncRNA	NW_021838153.1	153999799	154000124	-	2	261
TCONS_00096915	XLOC_073052	XLOC_073052	novel	Novel_lncRNA	NW_021837931.1	12513951	12520627	+	2	383
TCONS_00277504	XLOC_208813	XLOC_208813	novel	Novel_lncRNA	NW_021838910.1	2014455	2019115	+	2	852
TCONS_00287432	XLOC_217002	XLOC_217002	novel	Novel_lncRNA	NW_021839020.1	57013392	57018260	+	2	390
TCONS_00122244	109423258	LOC109423258	protein_coding	Novel_lncRNA	NW_021838153.1	82225634	82227809	-	2	2152
TCONS_00289254	109419118	LOC109419118	protein_coding	Novel_lncRNA	NW_021839020.1	6948434	7276044	-	4	1792
TCONS_00077497	XLOC_057970	XLOC_057970	novel	Novel_lncRNA	NW_021837600.1	1495767	1496339	-	2	480
TCONS_00108308	XLOC_081727	XLOC_081727	novel	Novel_lncRNA	NW_021838153.1	12366125	12366554	+	2	363
TCONS_00207481	109404276	LOC109404276	protein_coding	Novel_lncRNA	NW_021838576.1	86661033	86680423	-	2	2438
TCONS_00289253	109419118	LOC109419118	protein_coding	Novel_lncRNA	NW_021839020.1	6948434	7276027	-	3	2244
TCONS_00145985	XLOC_108250	XLOC_108250	novel	Novel_lncRNA	NW_021838405.1	473355	476365	+	2	1346
TCONS_00282478	115258278	LOC115258278	protein_coding	Novel_lncRNA	NW_021838976.1	2147523	2152110	-	2	1646
TCONS_00062931	XLOC_047140	XLOC_047140	novel	Novel_lncRNA	NW_021837379.1	913347	914144	+	2	681
TCONS_00114676	109423406	LOC109423406	protein_coding	Novel_lncRNA	NW_021838153.1	122440986	122453762	+	2	312
TCONS_00256259	XLOC_192456	XLOC_192456	novel	Novel_lncRNA	NW_021838798.1	69992047	70092316	-	3	943
TCONS_00256525	XLOC_192634	XLOC_192634	novel	Novel_lncRNA	NW_021838798.1	72906354	72942953	-	2	693
TCONS_00251203	XLOC_189032	XLOC_189032	novel	Novel_lncRNA	NW_021838798.1	79903321	79906382	+	2	327
TCONS_00093232	XLOC_070417	XLOC_070417	novel	Novel_lncRNA	NW_021837822.1	28971779	28973030	-	2	656
TCONS_00094511	XLOC_071274	XLOC_071274	novel	Novel_lncRNA	NW_021837845.1	172180	172648	+	2	406
TCONS_00094510	XLOC_071273	XLOC_071273	novel	Novel_lncRNA	NW_021837845.1	160896	161596	+	2	478
TCONS_00267236	XLOC_200858	XLOC_200858	novel	Novel_lncRNA	NW_021838909.1	11582438	11582934	+	2	430
TCONS_00303737	109432346	LOC109432346	protein_coding	Novel_lncRNA	NW_021839130.1	18202673	18342650	-	2	306
TCONS_00101670	XLOC_076711	XLOC_076711	novel	Novel_lncRNA	NW_021837932.1	793327	793663	-	2	246
TCONS_00020554	115269993	LOC115269993	protein_coding	Novel_lncRNA	NW_021837045.1	174346587	174439558	-	2	354
TCONS_00086684	XLOC_065558	XLOC_065558	novel	Novel_lncRNA	NW_021837711.1	37940341	37941275	-	2	866
TCONS_00194167	XLOC_145607	XLOC_145607	novel	Novel_lncRNA	NW_021838576.1	1381910	1382612	+	2	651
TCONS_00060060	109623404	LOC109623404	protein_coding	Novel_lncRNA	NW_021837378.1	11779540	11986205	-	3	1862
TCONS_00060061	109623404	LOC109623404	protein_coding	Novel_lncRNA	NW_021837378.1	11808499	11986205	-	4	2317
TCONS_00060062	109623404	LOC109623404	protein_coding	Novel_lncRNA	NW_021837378.1	11922044	11986099	-	3	1727
TCONS_00060063	109623404	LOC109623404	protein_coding	Novel_lncRNA	NW_021837378.1	11922044	11986205	-	3	2108
TCONS_00154472	XLOC_115190	XLOC_115190	novel	Novel_lncRNA	NW_021838443.1	4104289	4106635	+	2	1286
TCONS_00151110	XLOC_112360	XLOC_112360	novel	Novel_lncRNA	NW_021838426.1	479003	479494	+	2	433
TCONS_00081151	XLOC_060765	XLOC_060765	novel	Novel_lncRNA	NW_021837667.1	337394	337754	+	2	288
TCONS_00053259	XLOC_040157	XLOC_040157	novel	Novel_lncRNA	NW_021837290.1	1013440	1084757	+	2	1249
TCONS_00071084	109426903	LOC109426903	protein_coding	Novel_lncRNA	NW_021837489.1	30322243	30322928	-	2	602
TCONS_00264907	XLOC_199063	XLOC_199063	novel	Novel_lncRNA	NW_021838887.1	1831538	1832315	+	2	517
TCONS_00081157	XLOC_060771	XLOC_060771	novel	Novel_lncRNA	NW_021837667.1	383523	384391	+	2	847
TCONS_00148116	109399932	LOC109399932	protein_coding	Novel_lncRNA	NW_021838410.1	10967673	10969028	-	2	1085
TCONS_00153982	XLOC_114762	XLOC_114762	novel	Novel_lncRNA	NW_021838440.1	217277	217981	+	2	308
TCONS_00243732	XLOC_183316	XLOC_183316	novel	Novel_lncRNA	NW_021838760.1	53252	98197	+	3	446
TCONS_00035373	XLOC_026769	XLOC_026769	novel	Novel_lncRNA	NW_021837156.1	42416222	42417014	+	3	553
TCONS_00104714	XLOC_078902	XLOC_078902	novel	Novel_lncRNA	NW_021838042.1	26053402	26065449	+	4	1603
TCONS_00240279	XLOC_180565	XLOC_180565	novel	Novel_lncRNA	NW_021838726.1	63841	91772	+	4	920
TCONS_00195360	109400687	LOC109400687	protein_coding	Novel_lncRNA	NW_021838576.1	22180037	22205516	+	2	519
TCONS_00211353	115270953	LOC115270953	protein_coding	Novel_lncRNA	NW_021838579.1	263284	389460	-	2	1842
TCONS_00304140	XLOC_230370	XLOC_230370	novel	Novel_lncRNA	NW_021839130.1	25376157	25376737	-	2	518
TCONS_00146425	XLOC_108616	XLOC_108616	novel	Novel_lncRNA	NW_021838408.1	728158	733197	+	2	286
TCONS_00147824	XLOC_109714	XLOC_109714	novel	Novel_lncRNA	NW_021838410.1	7016558	7019357	-	2	2599
TCONS_00147827	XLOC_109717	XLOC_109717	novel	Novel_lncRNA	NW_021838410.1	7025662	7026725	-	2	834
TCONS_00271046	115257555	LOC115257555	protein_coding	Novel_lncRNA	NW_021838909.1	77665834	77678068	+	2	239
TCONS_00127759	115253755	LOC115253755	protein_coding	Novel_lncRNA	NW_021838154.1	4084943	4085486	+	2	485
TCONS_00285849	109418328	LOC109418328	protein_coding	Novel_lncRNA	NW_021839020.1	25154811	25272858	+	2	685
TCONS_00227725	XLOC_171484	XLOC_171484	novel	Novel_lncRNA	NW_021838687.1	50135618	50141019	+	2	340
TCONS_00102096	XLOC_077077	XLOC_077077	novel	Novel_lncRNA	NW_021837965.1	459576	461654	-	2	1366
TCONS_00102094	109419658	LOC109419658	protein_coding	Novel_lncRNA	NW_021837965.1	369684	568180	-	2	383
TCONS_00117285	XLOC_087831	XLOC_087831	novel	Novel_lncRNA	NW_021838153.1	168135840	168142090	+	2	707
TCONS_00117284	XLOC_087826	XLOC_087826	novel	Novel_lncRNA	NW_021838153.1	168133589	168156644	+	2	340
TCONS_00009265	109621877	LOC109621877	protein_coding	Novel_lncRNA	NW_021837045.1	162671226	162703569	+	2	253
TCONS_00009264	109405054	LOC109405054	protein_coding	Novel_lncRNA	NW_021837045.1	162665852	162668596	+	2	466
TCONS_00163645	109431559	LOC109431559	protein_coding	Novel_lncRNA	NW_021838465.1	87943583	87986709	+	2	569
TCONS_00159218	109408774	LOC109408774	protein_coding	Novel_lncRNA	NW_021838465.1	5308314	5338484	+	2	407
TCONS_00159214	109408774	LOC109408774	protein_coding	Novel_lncRNA	NW_021838465.1	5258434	5260378	+	2	786
TCONS_00166863	XLOC_124797	XLOC_124797	novel	Novel_lncRNA	NW_021838465.1	6844994	6851085	-	3	691
TCONS_00175219	XLOC_131116	XLOC_131116	novel	Novel_lncRNA	NW_021838466.1	3848957	3849246	-	2	213
TCONS_00164618	115267972	LOC115267972	protein_coding	Novel_lncRNA	NW_021838465.1	105226319	105232086	+	5	2812
TCONS_00047879	XLOC_036396	XLOC_036396	novel	Novel_lncRNA	NW_021837267.1	53383044	53383738	+	4	507
TCONS_00047308	XLOC_035994	XLOC_035994	novel	Novel_lncRNA	NW_021837267.1	46372805	46374347	+	2	382
TCONS_00167789	XLOC_125471	XLOC_125471	novel	Novel_lncRNA	NW_021838465.1	24689591	24732717	-	2	1394
TCONS_00274107	XLOC_206115	XLOC_206115	novel	Novel_lncRNA	NW_021838909.1	33941557	33942251	-	2	465
TCONS_00051564	XLOC_038939	XLOC_038939	novel	Novel_lncRNA	NW_021837267.1	48013924	48015439	-	2	1334
TCONS_00288695	109410204	LOC109410204	protein_coding	Novel_lncRNA	NW_021839020.1	78839584	79004063	+	3	1522
TCONS_00061918	XLOC_046445	XLOC_046445	novel	Novel_lncRNA	NW_021837378.1	43730674	43731935	-	3	1138
TCONS_00288693	109410204	LOC109410204	protein_coding	Novel_lncRNA	NW_021839020.1	78839522	79173749	+	3	1214
TCONS_00051562	XLOC_038939	XLOC_038939	novel	Novel_lncRNA	NW_021837267.1	48008964	48015611	-	3	676
TCONS_00021795	109401713	LOC109401713	protein_coding	Novel_lncRNA	NW_021837046.1	5081740	5091548	+	2	1153
TCONS_00130475	115266191	LOC115266191	protein_coding	Novel_lncRNA	NW_021838155.1	712485	720744	-	2	492
TCONS_00061911	XLOC_046438	XLOC_046438	novel	Novel_lncRNA	NW_021837378.1	43603543	43603850	-	2	222
TCONS_00021791	XLOC_016312	XLOC_016312	novel	Novel_lncRNA	NW_021837046.1	4939499	4940125	+	2	564
TCONS_00171983	XLOC_128736	XLOC_128736	novel	Novel_lncRNA	NW_021838465.1	96994849	97000798	-	3	3911
TCONS_00036131	109427644	LOC109427644	protein_coding	Novel_lncRNA	NW_021837156.1	54182952	54193997	+	2	558
TCONS_00036134	109427644	LOC109427644	protein_coding	Novel_lncRNA	NW_021837156.1	54277820	54467839	+	3	903
TCONS_00270027	XLOC_202996	XLOC_202996	novel	Novel_lncRNA	NW_021838909.1	59710077	59710529	+	2	388
TCONS_00226933	XLOC_170950	XLOC_170950	novel	Novel_lncRNA	NW_021838687.1	37994947	38002193	+	2	524
TCONS_00071438	XLOC_053405	XLOC_053405	novel	Novel_lncRNA	NW_021837489.1	35005227	35005803	-	2	523
TCONS_00095176	115254121	LOC115254121	protein_coding	Novel_lncRNA	NW_021837878.1	1206601	1207462	-	2	353
TCONS_00154061	XLOC_114841	XLOC_114841	novel	Novel_lncRNA	NW_021838440.1	471	23142	-	2	1491
TCONS_00107151	XLOC_080882	XLOC_080882	novel	Novel_lncRNA	NW_021838098.1	57222	90269	-	3	2043
TCONS_00271269	XLOC_203987	XLOC_203987	novel	Novel_lncRNA	NW_021838909.1	80338646	80339754	+	3	980
TCONS_00151589	XLOC_112734	XLOC_112734	novel	Novel_lncRNA	NW_021838430.1	351025	356239	-	4	3558
TCONS_00220653	XLOC_165829	XLOC_165829	novel	Novel_lncRNA	NW_021838647.1	447830	448399	-	2	512
TCONS_00238993	XLOC_179704	XLOC_179704	novel	Novel_lncRNA	NW_021838716.1	212412	293458	-	2	312
TCONS_00027027	XLOC_020171	XLOC_020171	novel	Novel_lncRNA	NW_021837046.1	35062386	35062955	-	2	475
TCONS_00261848	109405655	LOC109405655	protein_coding	Novel_lncRNA	NW_021838843.1	1965802	1966257	-	2	388
TCONS_00006669	XLOC_005119	XLOC_005119	novel	Novel_lncRNA	NW_021837045.1	121828265	121833890	+	2	603
TCONS_00135403	XLOC_100364	XLOC_100364	novel	Novel_lncRNA	NW_021838245.1	889956	893292	-	2	296
TCONS_00201745	XLOC_151212	XLOC_151212	novel	Novel_lncRNA	NW_021838576.1	120318720	120319747	+	2	348
TCONS_00280253	XLOC_210974	XLOC_210974	novel	Novel_lncRNA	NW_021838943.1	120329	121132	-	2	390
TCONS_00116882	XLOC_087604	XLOC_087604	novel	Novel_lncRNA	NW_021838153.1	163326167	163329090	+	2	2736
TCONS_00116883	109432777	LOC109432777	protein_coding	Novel_lncRNA	NW_021838153.1	163340520	163415012	+	2	1069
TCONS_00149643	XLOC_111175	XLOC_111175	novel	Novel_lncRNA	NW_021838421.1	3603296	3632577	+	2	1339
TCONS_00208352	XLOC_155971	XLOC_155971	novel	Novel_lncRNA	NW_021838576.1	98314182	98319839	-	2	1048
TCONS_00208353	XLOC_155971	XLOC_155971	novel	Novel_lncRNA	NW_021838576.1	98314182	98319846	-	2	1054
TCONS_00208350	XLOC_155971	XLOC_155971	novel	Novel_lncRNA	NW_021838576.1	98314182	98319833	-	2	1042
TCONS_00208351	XLOC_155971	XLOC_155971	novel	Novel_lncRNA	NW_021838576.1	98314182	98319838	-	2	1047
TCONS_00263548	XLOC_197887	XLOC_197887	novel	Novel_lncRNA	NW_021838866.1	6085	47669	+	2	401
TCONS_00240282	XLOC_180568	XLOC_180568	novel	Novel_lncRNA	NW_021838726.1	112631	112939	+	2	235
TCONS_00262143	XLOC_196751	XLOC_196751	novel	Novel_lncRNA	NW_021838848.1	199085	206108	-	2	383
TCONS_00010238	XLOC_007637	XLOC_007637	novel	Novel_lncRNA	NW_021837045.1	184156646	184157602	+	2	894
TCONS_00084054	XLOC_063297	XLOC_063297	novel	Novel_lncRNA	NW_021837711.1	39847087	39854186	+	2	213
TCONS_00117448	115265240	LOC115265240	protein_coding	Novel_lncRNA	NW_021838153.1	1269032	1294130	-	3	1125
TCONS_00262145	XLOC_196753	XLOC_196753	novel	Novel_lncRNA	NW_021838848.1	262357	276692	-	2	437
TCONS_00269624	109401679	LOC109401679	protein_coding	Novel_lncRNA	NW_021838909.1	52619670	52700424	+	3	1302
TCONS_00214472	XLOC_160961	XLOC_160961	novel	Novel_lncRNA	NW_021838602.1	438225	438760	-	3	407
TCONS_00117424	115265663	LOC115265663	protein_coding	Novel_lncRNA	NW_021838153.1	672831	681244	-	2	2023
TCONS_00214471	XLOC_160961	XLOC_160961	novel	Novel_lncRNA	NW_021838602.1	437059	437878	-	2	758
TCONS_00244381	XLOC_183844	XLOC_183844	novel	Novel_lncRNA	NW_021838765.1	3748051	3804985	-	3	680
TCONS_00056284	XLOC_042630	XLOC_042630	novel	Novel_lncRNA	NW_021837378.1	8833927	8834340	+	2	338
TCONS_00112414	XLOC_084466	XLOC_084466	novel	Novel_lncRNA	NW_021838153.1	79954118	79956592	+	2	2428
TCONS_00182493	XLOC_136947	XLOC_136947	novel	Novel_lncRNA	NW_021838509.1	630188	630950	+	2	689
TCONS_00175667	XLOC_131422	XLOC_131422	novel	Novel_lncRNA	NW_021838466.1	9005105	9071703	-	3	2979
TCONS_00098321	XLOC_074065	XLOC_074065	novel	Novel_lncRNA	NW_021837931.1	30448662	30449368	+	2	581
TCONS_00193658	XLOC_145202	XLOC_145202	novel	Novel_lncRNA	NW_021838570.1	319931	330588	+	2	246
TCONS_00308312	XLOC_233641	XLOC_233641	novel	Novel_lncRNA	NW_021839165.1	88193	110314	+	4	1187
TCONS_00193656	XLOC_145200	XLOC_145200	novel	Novel_lncRNA	NW_021838570.1	305869	307464	+	3	1396
TCONS_00017931	115261333	LOC115261333	protein_coding	Novel_lncRNA	NW_021837045.1	131713963	131720048	-	2	268
TCONS_00250034	109428489	LOC109428489	protein_coding	Novel_lncRNA	NW_021838798.1	61476264	61476819	+	2	278
TCONS_00216768	XLOC_162757	XLOC_162757	novel	Novel_lncRNA	NW_021838617.1	202561	203082	+	2	457
TCONS_00301436	109417714	LOC109417714	protein_coding	Novel_lncRNA	NW_021839130.1	47778997	47812248	+	2	553
TCONS_00301922	XLOC_228593	XLOC_228593	novel	Novel_lncRNA	NW_021839130.1	53851878	53852347	+	2	414
TCONS_00292268	XLOC_220784	XLOC_220784	novel	Novel_lncRNA	NW_021839020.1	59392769	59393481	-	2	464
TCONS_00218027	XLOC_163757	XLOC_163757	novel	Novel_lncRNA	NW_021838627.1	411608	419718	+	2	260
TCONS_00171288	109403577	LOC109403577	protein_coding	Novel_lncRNA	NW_021838465.1	85573364	85600116	-	2	1350
TCONS_00292231	XLOC_220751	XLOC_220751	novel	Novel_lncRNA	NW_021839020.1	58585210	58585585	-	2	320
TCONS_00149393	109402403	LOC109402403	protein_coding	Novel_lncRNA	NW_021838420.1	254406	388124	-	2	2906
TCONS_00245383	XLOC_184655	XLOC_184655	novel	Novel_lncRNA	NW_021838776.1	4083687	4088828	-	2	877
TCONS_00236197	XLOC_177616	XLOC_177616	novel	Novel_lncRNA	NW_021838688.1	1969170	1969915	-	2	630
TCONS_00144145	109414692	LOC109414692	protein_coding	Novel_lncRNA	NW_021838399.1	10878182	10899503	+	2	1541
TCONS_00158165	XLOC_118034	XLOC_118034	novel	Novel_lncRNA	NW_021838459.1	592140	593175	+	2	963
TCONS_00155912	115267545	LOC115267545	protein_coding	Novel_lncRNA	NW_021838449.1	624851	625700	+	2	377
TCONS_00155911	115267545	LOC115267545	protein_coding	Novel_lncRNA	NW_021838449.1	624851	625458	+	2	354
TCONS_00158161	XLOC_118030	XLOC_118030	novel	Novel_lncRNA	NW_021838459.1	583596	584268	+	2	600
TCONS_00153159	XLOC_114048	XLOC_114048	novel	Novel_lncRNA	NW_021838432.1	11265235	11277280	-	3	611
TCONS_00147489	XLOC_109416	XLOC_109416	novel	Novel_lncRNA	NW_021838410.1	987537	1193475	-	2	7956
TCONS_00010581	XLOC_007917	XLOC_007917	novel	Novel_lncRNA	NW_021837045.1	190855969	190856807	+	2	782
TCONS_00296561	XLOC_224400	XLOC_224400	novel	Novel_lncRNA	NW_021839076.1	2511415	2518816	-	2	322
TCONS_00232834	109419875	LOC109419875	protein_coding	Novel_lncRNA	NW_021838687.1	46471552	46508850	-	2	928
TCONS_00229229	XLOC_172506	XLOC_172506	novel	Novel_lncRNA	NW_021838687.1	76508527	76509052	+	2	467
TCONS_00303156	XLOC_229610	XLOC_229610	novel	Novel_lncRNA	NW_021839130.1	8774802	8775259	-	2	398
TCONS_00173700	109425970	LOC109425970	protein_coding	Novel_lncRNA	NW_021838465.1	127108918	127185653	-	2	1167
TCONS_00250780	XLOC_188733	XLOC_188733	novel	Novel_lncRNA	NW_021838798.1	73408395	73409810	+	4	844
TCONS_00250781	XLOC_188734	XLOC_188734	novel	Novel_lncRNA	NW_021838798.1	73427359	73427716	+	2	289
TCONS_00301699	XLOC_228435	XLOC_228435	novel	Novel_lncRNA	NW_021839130.1	50822813	50831557	+	3	804
TCONS_00045228	XLOC_034661	XLOC_034661	novel	Novel_lncRNA	NW_021837267.1	16487008	16493900	+	2	420
TCONS_00301697	XLOC_228435	XLOC_228435	novel	Novel_lncRNA	NW_021839130.1	50821184	50829123	+	2	474
TCONS_00301696	XLOC_228435	XLOC_228435	novel	Novel_lncRNA	NW_021839130.1	50820005	50838064	+	3	1728
TCONS_00077251	XLOC_057766	XLOC_057766	novel	Novel_lncRNA	NW_021837600.1	48213802	48218716	+	2	325
TCONS_00045224	XLOC_034657	XLOC_034657	novel	Novel_lncRNA	NW_021837267.1	16436277	16437163	+	2	829
TCONS_00201333	XLOC_150840	XLOC_150840	novel	Novel_lncRNA	NW_021838576.1	112984993	113080925	+	2	712
TCONS_00301692	XLOC_228435	XLOC_228435	novel	Novel_lncRNA	NW_021839130.1	50819123	50829123	+	2	2376
TCONS_00301691	XLOC_228435	XLOC_228435	novel	Novel_lncRNA	NW_021839130.1	50817817	50829123	+	2	3654
TCONS_00301690	XLOC_228435	XLOC_228435	novel	Novel_lncRNA	NW_021839130.1	50815516	50878701	+	3	30487
TCONS_00121341	109413045	LOC109413045	protein_coding	Novel_lncRNA	NW_021838153.1	67729841	67816615	-	3	1182
TCONS_00072167	109425920	LOC109425920	protein_coding	Novel_lncRNA	NW_021837489.1	46695837	46828240	-	3	1697
TCONS_00005368	XLOC_004042	XLOC_004042	novel	Novel_lncRNA	NW_021837045.1	99430552	99614535	+	3	559
TCONS_00005369	XLOC_004042	XLOC_004042	novel	Novel_lncRNA	NW_021837045.1	99430552	99614535	+	3	614
TCONS_00072162	109425809	LOC109425809	protein_coding	Novel_lncRNA	NW_021837489.1	46225124	46439120	-	2	454
TCONS_00062337	XLOC_046750	XLOC_046750	novel	Novel_lncRNA	NW_021837378.1	49562988	49563797	-	4	587
TCONS_00072160	109425809	LOC109425809	protein_coding	Novel_lncRNA	NW_021837489.1	46203893	46407210	-	2	1030
TCONS_00072161	109425809	LOC109425809	protein_coding	Novel_lncRNA	NW_021837489.1	46218031	46419922	-	2	421
TCONS_00276069	XLOC_207650	XLOC_207650	novel	Novel_lncRNA	NW_021838909.1	70952105	70952783	-	2	617
TCONS_00142863	XLOC_106003	XLOC_106003	novel	Novel_lncRNA	NW_021838393.1	375840	377247	+	2	1161
TCONS_00052544	XLOC_039533	XLOC_039533	novel	Novel_lncRNA	NW_021837268.1	82197	93482	+	2	432
TCONS_00226553	109420624	LOC109420624	protein_coding	Novel_lncRNA	NW_021838687.1	30272833	30273910	+	2	1022
TCONS_00005367	XLOC_004042	XLOC_004042	novel	Novel_lncRNA	NW_021837045.1	99430523	99614535	+	3	641
TCONS_00072168	109425920	LOC109425920	protein_coding	Novel_lncRNA	NW_021837489.1	46695837	46882176	-	5	2427
TCONS_00144370	XLOC_107138	XLOC_107138	novel	Novel_lncRNA	NW_021838399.1	14472487	14472848	+	2	292
TCONS_00026261	XLOC_019645	XLOC_019645	novel	Novel_lncRNA	NW_021837046.1	23891403	23917487	-	6	24950
TCONS_00026262	XLOC_019645	XLOC_019645	novel	Novel_lncRNA	NW_021837046.1	23891403	23917487	-	4	25132
TCONS_00026263	XLOC_019645	XLOC_019645	novel	Novel_lncRNA	NW_021837046.1	23891403	23917487	-	4	25014
TCONS_00026264	XLOC_019645	XLOC_019645	novel	Novel_lncRNA	NW_021837046.1	23891403	23917487	-	3	25906
TCONS_00030899	XLOC_023276	XLOC_023276	novel	Novel_lncRNA	NW_021837101.1	147479	149037	-	2	1496
TCONS_00197022	109408023	LOC109408023	protein_coding	Novel_lncRNA	NW_021838576.1	48862441	48959493	+	3	894
TCONS_00291619	109407223	LOC109407223	protein_coding	Novel_lncRNA	NW_021839020.1	48747509	48764419	-	3	2398
TCONS_00162280	109410547	LOC109410547	protein_coding	Novel_lncRNA	NW_021838465.1	61469129	61472628	+	2	3011
TCONS_00162283	XLOC_121238	XLOC_121238	novel	Novel_lncRNA	NW_021838465.1	61738902	61739802	+	2	265
TCONS_00162282	XLOC_121237	XLOC_121237	novel	Novel_lncRNA	NW_021838465.1	61476384	61478907	+	2	2369
TCONS_00169257	XLOC_126562	XLOC_126562	novel	Novel_lncRNA	NW_021838465.1	50388265	50389937	-	4	1488
TCONS_00121205	109433026	LOC109433026	protein_coding	Novel_lncRNA	NW_021838153.1	64119513	64164455	-	4	562
TCONS_00177102	XLOC_132614	XLOC_132614	novel	Novel_lncRNA	NW_021838477.1	8602114	8606040	+	2	370
TCONS_00177104	XLOC_132616	XLOC_132616	novel	Novel_lncRNA	NW_021838477.1	8632333	8781292	+	3	3121
TCONS_00164043	XLOC_122624	XLOC_122624	novel	Novel_lncRNA	NW_021838465.1	95283582	95285695	+	3	494
TCONS_00177106	XLOC_132616	XLOC_132616	novel	Novel_lncRNA	NW_021838477.1	8632335	8781292	+	3	1163
TCONS_00177107	XLOC_132616	XLOC_132616	novel	Novel_lncRNA	NW_021838477.1	8632343	8893193	+	3	1288
TCONS_00177108	XLOC_132617	XLOC_132617	novel	Novel_lncRNA	NW_021838477.1	8647615	8655628	+	2	404
TCONS_00011181	109428053	LOC109428053	protein_coding	Novel_lncRNA	NW_021837045.1	3972141	4009860	-	2	1290
TCONS_00008187	XLOC_006149	XLOC_006149	novel	Novel_lncRNA	NW_021837045.1	146712694	146714506	+	5	1441
TCONS_00100339	XLOC_075645	XLOC_075645	novel	Novel_lncRNA	NW_021837931.1	21747280	21747795	-	2	425
TCONS_00212730	XLOC_159643	XLOC_159643	novel	Novel_lncRNA	NW_021838588.1	6054855	6055644	-	2	546
TCONS_00092007	XLOC_069484	XLOC_069484	novel	Novel_lncRNA	NW_021837822.1	5380585	5386693	-	2	626
TCONS_00092006	XLOC_069484	XLOC_069484	novel	Novel_lncRNA	NW_021837822.1	5380585	5386693	-	2	627
TCONS_00092005	XLOC_069483	XLOC_069483	novel	Novel_lncRNA	NW_021837822.1	5347604	5477631	-	2	503
TCONS_00174137	XLOC_130336	XLOC_130336	novel	Novel_lncRNA	NW_021838465.1	132898376	132900634	-	2	1040
TCONS_00174138	XLOC_130336	XLOC_130336	novel	Novel_lncRNA	NW_021838465.1	132898376	132989025	-	3	983
TCONS_00293137	115258630	LOC115258630	protein_coding	Novel_lncRNA	NW_021839020.1	76177257	76435423	-	3	1230
TCONS_00092008	XLOC_069484	XLOC_069484	novel	Novel_lncRNA	NW_021837822.1	5380585	5386735	-	2	669
TCONS_00019161	XLOC_014404	XLOC_014404	novel	Novel_lncRNA	NW_021837045.1	151774671	151775323	-	2	581
TCONS_00019160	XLOC_014403	XLOC_014403	novel	Novel_lncRNA	NW_021837045.1	151773642	151774262	-	2	557
TCONS_00106959	XLOC_080744	XLOC_080744	novel	Novel_lncRNA	NW_021838087.1	113923	228323	+	2	203
TCONS_00110360	XLOC_083323	XLOC_083323	novel	Novel_lncRNA	NW_021838153.1	51203284	51203793	+	2	486
TCONS_00242532	XLOC_182319	XLOC_182319	novel	Novel_lncRNA	NW_021838750.1	86269	90428	-	2	4028
TCONS_00219127	XLOC_164555	XLOC_164555	novel	Novel_lncRNA	NW_021838633.1	404676	415252	+	3	343
TCONS_00010375	115270402	LOC115270402	protein_coding	Novel_lncRNA	NW_021837045.1	186776213	187465367	+	4	1950
TCONS_00219124	XLOC_164552	XLOC_164552	novel	Novel_lncRNA	NW_021838633.1	245853	247396	+	2	212
TCONS_00290226	109418355	LOC109418355	protein_coding	Novel_lncRNA	NW_021839020.1	25323682	25424765	-	2	1778
TCONS_00272103	XLOC_204639	XLOC_204639	novel	Novel_lncRNA	NW_021838909.1	2104539	2105025	-	2	414
TCONS_00221482	109422342	LOC109422342	protein_coding	Novel_lncRNA	NW_021838654.1	4896055	4934669	+	4	1633
TCONS_00115538	XLOC_086607	XLOC_086607	novel	Novel_lncRNA	NW_021838153.1	136091934	136236369	+	5	888
TCONS_00255440	XLOC_191927	XLOC_191927	novel	Novel_lncRNA	NW_021838798.1	58251197	58255693	-	2	355
TCONS_00117502	109426839	LOC109426839	protein_coding	Novel_lncRNA	NW_021838153.1	2179880	2228879	-	2	3398
TCONS_00089952	XLOC_068257	XLOC_068257	novel	Novel_lncRNA	NW_021837822.1	18795305	18835082	+	2	5856
TCONS_00089955	XLOC_068258	XLOC_068258	novel	Novel_lncRNA	NW_021837822.1	18807099	18809211	+	2	1755
TCONS_00273781	109412916	LOC109412916	protein_coding	Novel_lncRNA	NW_021838909.1	28664608	28693295	-	2	428
TCONS_00010371	115270402	LOC115270402	protein_coding	Novel_lncRNA	NW_021837045.1	186759783	187388300	+	5	2662
TCONS_00040778	XLOC_031092	XLOC_031092	novel	Novel_lncRNA	NW_021837168.1	279165	349053	+	2	1163
TCONS_00096278	XLOC_072658	XLOC_072658	novel	Novel_lncRNA	NW_021837931.1	3074788	3081138	+	2	304
TCONS_00226995	109420679	LOC109420679	protein_coding	Novel_lncRNA	NW_021838687.1	39904523	40140796	+	2	1341
TCONS_00005580	XLOC_004198	XLOC_004198	novel	Novel_lncRNA	NW_021837045.1	101965178	101965713	+	2	222
TCONS_00183452	XLOC_137648	XLOC_137648	novel	Novel_lncRNA	NW_021838510.1	3838998	3884510	-	5	709
TCONS_00014976	XLOC_011151	XLOC_011151	novel	Novel_lncRNA	NW_021837045.1	76625628	76712886	-	3	4141
TCONS_00202285	109423129	LOC109423129	protein_coding	Novel_lncRNA	NW_021838576.1	5309692	5406459	-	2	392
TCONS_00087652	XLOC_066331	XLOC_066331	novel	Novel_lncRNA	NW_021837734.1	387524	388213	-	2	447
TCONS_00166546	109401962	LOC109401962	protein_coding	Novel_lncRNA	NW_021838465.1	1124064	1142172	-	2	815
TCONS_00234361	XLOC_176225	XLOC_176225	novel	Novel_lncRNA	NW_021838687.1	72337320	72337949	-	2	485
TCONS_00147637	XLOC_109552	XLOC_109552	novel	Novel_lncRNA	NW_021838410.1	3493017	3493384	-	2	306
TCONS_00168700	XLOC_126221	XLOC_126221	novel	Novel_lncRNA	NW_021838465.1	38450840	38451890	-	2	983
TCONS_00068476	XLOC_051377	XLOC_051377	novel	Novel_lncRNA	NW_021837489.1	39065804	39074753	+	2	342
TCONS_00197530	XLOC_147934	XLOC_147934	novel	Novel_lncRNA	NW_021838576.1	55221538	55225687	+	2	345
TCONS_00007988	109430450	LOC109430450	protein_coding	Novel_lncRNA	NW_021837045.1	142403927	142634647	+	2	1149
TCONS_00180391	XLOC_135360	XLOC_135360	novel	Novel_lncRNA	NW_021838497.1	582907	585094	-	2	304
TCONS_00207561	XLOC_155396	XLOC_155396	novel	Novel_lncRNA	NW_021838576.1	87397253	87398278	-	3	861
TCONS_00074757	XLOC_055917	XLOC_055917	novel	Novel_lncRNA	NW_021837600.1	1537286	1545574	+	2	329
TCONS_00181249	XLOC_136058	XLOC_136058	novel	Novel_lncRNA	NW_021838499.1	3224827	3228635	-	2	407
TCONS_00074752	XLOC_055912	XLOC_055912	novel	Novel_lncRNA	NW_021837600.1	1488634	1493202	+	2	833
TCONS_00007986	109430450	LOC109430450	protein_coding	Novel_lncRNA	NW_021837045.1	142381106	142621366	+	2	1315
TCONS_00048212	109432808	LOC109432808	protein_coding	Novel_lncRNA	NW_021837267.1	57166370	57272110	+	2	853
TCONS_00299082	XLOC_226487	XLOC_226487	novel	Novel_lncRNA	NW_021839130.1	4422113	4428642	+	2	294
TCONS_00069304	XLOC_051889	XLOC_051889	novel	Novel_lncRNA	NW_021837489.1	459075	459535	-	2	245
TCONS_00291614	109407223	LOC109407223	protein_coding	Novel_lncRNA	NW_021839020.1	48556774	48764419	-	6	4580
TCONS_00195978	XLOC_146825	XLOC_146825	novel	Novel_lncRNA	NW_021838576.1	33840590	33840985	+	2	336
TCONS_00125056	XLOC_092875	XLOC_092875	novel	Novel_lncRNA	NW_021838153.1	126459589	126461202	-	2	1251
TCONS_00021409	XLOC_016027	XLOC_016027	novel	Novel_lncRNA	NW_021837045.1	193213616	193214368	-	2	681
TCONS_00125053	XLOC_092873	XLOC_092873	novel	Novel_lncRNA	NW_021838153.1	126447594	126452187	-	2	4378
TCONS_00250543	109428406	LOC109428406	protein_coding	Novel_lncRNA	NW_021838798.1	70630692	70641773	+	2	678
TCONS_00181242	109425060	LOC109425060	protein_coding	Novel_lncRNA	NW_021838499.1	3059185	3221382	-	2	560
TCONS_00224777	XLOC_169228	XLOC_169228	novel	Novel_lncRNA	NW_021838682.1	195566	196726	+	3	1020
TCONS_00304012	XLOC_230301	XLOC_230301	novel	Novel_lncRNA	NW_021839130.1	24123120	24123782	-	2	603
TCONS_00093753	XLOC_070748	XLOC_070748	novel	Novel_lncRNA	NW_021837822.1	35781347	35787662	-	2	503
TCONS_00004181	109413755	LOC109413755	protein_coding	Novel_lncRNA	NW_021837045.1	76569764	76711611	+	4	1756
TCONS_00025538	XLOC_019086	XLOC_019086	novel	Novel_lncRNA	NW_021837046.1	9896990	9897377	-	2	319
TCONS_00227380	XLOC_171221	XLOC_171221	novel	Novel_lncRNA	NW_021838687.1	44916176	44917929	+	2	632
TCONS_00007180	109415491	LOC109415491	protein_coding	Novel_lncRNA	NW_021837045.1	130540033	130655474	+	2	2105
TCONS_00170908	XLOC_127956	XLOC_127956	novel	Novel_lncRNA	NW_021838465.1	80667610	80821154	-	3	1924
TCONS_00022815	109621400	LOC109621400	protein_coding	Novel_lncRNA	NW_021837046.1	23269566	23281511	+	2	499
TCONS_00173306	109425990	LOC109425990	protein_coding	Novel_lncRNA	NW_021838465.1	120826632	120924709	-	9	3285
TCONS_00074132	XLOC_055422	XLOC_055422	novel	Novel_lncRNA	NW_021837567.1	1160525	1162454	+	2	222
TCONS_00170904	XLOC_127958	XLOC_127958	novel	Novel_lncRNA	NW_021838465.1	80464303	80471232	-	2	218
TCONS_00170907	XLOC_127956	XLOC_127956	novel	Novel_lncRNA	NW_021838465.1	80614854	80821291	-	4	3088
TCONS_00170906	XLOC_127956	XLOC_127956	novel	Novel_lncRNA	NW_021838465.1	80614854	80821291	-	4	3091
TCONS_00263012	XLOC_197437	XLOC_197437	novel	Novel_lncRNA	NW_021838861.1	149513	261503	+	3	1323
TCONS_00159027	115267705	LOC115267705	protein_coding	Novel_lncRNA	NW_021838465.1	1869384	1911091	+	2	1127
TCONS_00097437	109431220	LOC109431220	protein_coding	Novel_lncRNA	NW_021837931.1	18185400	18196926	+	2	223
TCONS_00125587	XLOC_093241	XLOC_093241	novel	Novel_lncRNA	NW_021838153.1	136319469	136320152	-	2	592
TCONS_00125586	XLOC_093240	XLOC_093240	novel	Novel_lncRNA	NW_021838153.1	136316705	136317138	-	2	403
TCONS_00200610	XLOC_150344	XLOC_150344	novel	Novel_lncRNA	NW_021838576.1	100945550	100945907	+	2	273
TCONS_00230106	XLOC_173126	XLOC_173126	novel	Novel_lncRNA	NW_021838687.1	91149905	91150587	+	2	624
TCONS_00030647	XLOC_023059	XLOC_023059	novel	Novel_lncRNA	NW_021837091.1	22329	27248	-	2	326
TCONS_00030646	XLOC_023058	XLOC_023058	novel	Novel_lncRNA	NW_021837091.1	13690	37057	-	5	804
TCONS_00245629	115256229	LOC115256229	protein_coding	Novel_lncRNA	NW_021838783.1	107514	241490	+	3	1702
TCONS_00021543	XLOC_016147	XLOC_016147	novel	Novel_lncRNA	NW_021837046.1	1254200	1259743	+	2	727
TCONS_00216166	XLOC_162250	XLOC_162250	novel	Novel_lncRNA	NW_021838610.1	5141188	5148465	-	2	380
TCONS_00245816	109421242	LOC109421242	protein_coding	Novel_lncRNA	NW_021838787.1	266171	410651	+	2	580
TCONS_00231459	109419739	LOC109419739	protein_coding	Novel_lncRNA	NW_021838687.1	22025534	22096728	-	3	2606
TCONS_00245815	109421242	LOC109421242	protein_coding	Novel_lncRNA	NW_021838787.1	265857	410572	+	2	823
TCONS_00222719	109430546	LOC109430546	protein_coding	Novel_lncRNA	NW_021838665.1	1692986	1748978	+	2	1463
TCONS_00104360	XLOC_078644	XLOC_078644	novel	Novel_lncRNA	NW_021838042.1	18781482	18781894	+	2	386
TCONS_00221354	115253760	LOC115253760	protein_coding	Novel_lncRNA	NW_021838654.1	3587526	3626877	+	4	3928
TCONS_00115265	115265198	LOC115265198	protein_coding	Novel_lncRNA	NW_021838153.1	130389734	130465711	+	2	240
TCONS_00304180	109417984	LOC109417984	protein_coding	Novel_lncRNA	NW_021839130.1	25573908	25670178	-	2	995
TCONS_00210698	115270915	LOC115270915	protein_coding	Novel_lncRNA	NW_021838577.1	6749244	6940268	+	2	1606
TCONS_00210699	115270915	LOC115270915	protein_coding	Novel_lncRNA	NW_021838577.1	6749244	6940268	+	2	1609
TCONS_00209748	XLOC_157141	XLOC_157141	novel	Novel_lncRNA	NW_021838576.1	116530948	116566339	-	2	943
TCONS_00288597	XLOC_217947	XLOC_217947	novel	Novel_lncRNA	NW_021839020.1	78108737	78109286	+	2	489
TCONS_00006051	XLOC_004627	XLOC_004627	novel	Novel_lncRNA	NW_021837045.1	110686003	110686424	+	2	357
TCONS_00201530	XLOC_151023	XLOC_151023	novel	Novel_lncRNA	NW_021838576.1	117536880	117537607	+	2	615
TCONS_00006052	XLOC_004628	XLOC_004628	novel	Novel_lncRNA	NW_021837045.1	110688176	110689780	+	2	1522
TCONS_00272606	XLOC_204986	XLOC_204986	novel	Novel_lncRNA	NW_021838909.1	9087295	9088088	-	2	493
TCONS_00229382	XLOC_172622	XLOC_172622	novel	Novel_lncRNA	NW_021838687.1	78048097	78056952	+	2	565
TCONS_00113730	115265485	LOC115265485	protein_coding	Novel_lncRNA	NW_021838153.1	106787550	106907379	+	4	230
TCONS_00280022	XLOC_210777	XLOC_210777	novel	Novel_lncRNA	NW_021838943.1	1224	9461	+	2	394
TCONS_00233968	XLOC_175959	XLOC_175959	novel	Novel_lncRNA	NW_021838687.1	64321214	64357708	-	2	1747
TCONS_00211927	XLOC_158955	XLOC_158955	novel	Novel_lncRNA	NW_021838586.1	262846	267538	-	2	370
TCONS_00142665	XLOC_105849	XLOC_105849	novel	Novel_lncRNA	NW_021838391.1	627241	628096	+	2	783
TCONS_00006376	XLOC_004873	XLOC_004873	novel	Novel_lncRNA	NW_021837045.1	115787829	115969793	+	2	501
TCONS_00182937	XLOC_137285	XLOC_137285	novel	Novel_lncRNA	NW_021838510.1	5379813	5500573	+	4	932
TCONS_00182936	XLOC_137285	XLOC_137285	novel	Novel_lncRNA	NW_021838510.1	5379540	5500573	+	6	989
TCONS_00034187	XLOC_025865	XLOC_025865	novel	Novel_lncRNA	NW_021837156.1	20772578	20772904	+	2	271
TCONS_00079557	XLOC_059438	XLOC_059438	novel	Novel_lncRNA	NW_021837600.1	41649446	41652107	-	3	561
TCONS_00193533	115269597	LOC115269597	protein_coding	Novel_lncRNA	NW_021838568.1	439626	441280	+	2	1463
TCONS_00246770	109400384	LOC109400384	protein_coding	Novel_lncRNA	NW_021838798.1	2981396	3070692	+	2	1263
TCONS_00193826	XLOC_145359	XLOC_145359	novel	Novel_lncRNA	NW_021838573.1	179452	266939	+	3	1281
TCONS_00159680	109408816	LOC109408816	protein_coding	Novel_lncRNA	NW_021838465.1	13955176	13955814	+	2	290
TCONS_00198112	XLOC_148448	XLOC_148448	novel	Novel_lncRNA	NW_021838576.1	65052779	65059923	+	2	490
TCONS_00035582	XLOC_026925	XLOC_026925	novel	Novel_lncRNA	NW_021837156.1	46428007	46430364	+	2	246
TCONS_00046229	XLOC_035259	XLOC_035259	novel	Novel_lncRNA	NW_021837267.1	32183084	32194833	+	2	1208
TCONS_00213076	XLOC_159944	XLOC_159944	novel	Novel_lncRNA	NW_021838592.1	443392	443963	+	2	367
TCONS_00213075	XLOC_159944	XLOC_159944	novel	Novel_lncRNA	NW_021838592.1	443392	443963	+	2	519
TCONS_00213074	XLOC_159944	XLOC_159944	novel	Novel_lncRNA	NW_021838592.1	442278	443963	+	3	366
TCONS_00123220	XLOC_091744	XLOC_091744	novel	Novel_lncRNA	NW_021838153.1	100203974	100209635	-	2	987
TCONS_00032128	XLOC_024259	XLOC_024259	novel	Novel_lncRNA	NW_021837132.1	89688	90726	+	2	265
TCONS_00123223	XLOC_091747	XLOC_091747	novel	Novel_lncRNA	NW_021838153.1	100224771	100225219	-	2	387
TCONS_00023360	XLOC_017466	XLOC_017466	novel	Novel_lncRNA	NW_021837046.1	33500879	33502448	+	2	632
TCONS_00286731	115258522	LOC115258522	protein_coding	Novel_lncRNA	NW_021839020.1	45354723	45636910	+	2	1720
TCONS_00023367	XLOC_017473	XLOC_017473	novel	Novel_lncRNA	NW_021837046.1	33837445	33837952	+	2	398
TCONS_00044847	109402058	LOC109402058	protein_coding	Novel_lncRNA	NW_021837267.1	8976405	8984276	+	2	373
TCONS_00054261	109423244	LOC109423244	protein_coding	Novel_lncRNA	NW_021837323.1	1204811	1415805	+	5	1825
TCONS_00036729	109431466	LOC109431466	protein_coding	Novel_lncRNA	NW_021837156.1	62220005	62257853	+	2	853
TCONS_00177685	XLOC_133136	XLOC_133136	novel	Novel_lncRNA	NW_021838480.1	290342	298181	+	2	325
TCONS_00138853	XLOC_102747	XLOC_102747	novel	Novel_lncRNA	NW_021838343.1	11178605	11193694	-	2	434
TCONS_00039276	XLOC_029859	XLOC_029859	novel	Novel_lncRNA	NW_021837156.1	44579465	44596913	-	2	254
TCONS_00138851	XLOC_102745	XLOC_102745	novel	Novel_lncRNA	NW_021838343.1	11158754	11163907	-	5	1542
TCONS_00295958	XLOC_223837	XLOC_223837	novel	Novel_lncRNA	NW_021839065.1	2470287	2476649	-	2	721
TCONS_00170882	109402136	LOC109402136	protein_coding	Novel_lncRNA	NW_021838465.1	80062274	80275152	-	4	2324
TCONS_00176881	XLOC_132451	XLOC_132451	novel	Novel_lncRNA	NW_021838477.1	5702935	5744198	+	3	1796
TCONS_00035633	XLOC_026976	XLOC_026976	novel	Novel_lncRNA	NW_021837156.1	47302219	47302783	+	2	500
TCONS_00147109	109399840	LOC109399840	protein_coding	Novel_lncRNA	NW_021838410.1	7976108	8172827	+	2	559
TCONS_00062101	XLOC_046554	XLOC_046554	novel	Novel_lncRNA	NW_021837378.1	46096007	46107212	-	2	338
TCONS_00212996	XLOC_159868	XLOC_159868	novel	Novel_lncRNA	NW_021838591.1	205006	206121	-	2	937
TCONS_00174480	XLOC_130593	XLOC_130593	novel	Novel_lncRNA	NW_021838466.1	3979033	3979370	+	2	299
TCONS_00063518	115262332	LOC115262332	protein_coding	Novel_lncRNA	NW_021837401.1	731756	798729	+	2	3771
TCONS_00080293	115263411	LOC115263411	protein_coding	Novel_lncRNA	NW_021837612.1	291133	347909	-	2	758
TCONS_00052731	XLOC_039712	XLOC_039712	novel	Novel_lncRNA	NW_021837270.1	9781	10560	-	2	745
TCONS_00179949	XLOC_134970	XLOC_134970	novel	Novel_lncRNA	NW_021838492.1	417154	424302	+	2	623
TCONS_00174487	XLOC_130599	XLOC_130599	novel	Novel_lncRNA	NW_021838466.1	4008968	4009638	+	2	273
TCONS_00126809	115265223	LOC115265223	protein_coding	Novel_lncRNA	NW_021838153.1	159002712	159037668	-	2	1186
TCONS_00171353	109426378	LOC109426378	protein_coding	Novel_lncRNA	NW_021838465.1	86635679	86643034	-	2	582
TCONS_00063514	109403823	LOC109403823	protein_coding	Novel_lncRNA	NW_021837401.1	690084	747582	+	3	4042
TCONS_00184892	XLOC_138726	XLOC_138726	novel	Novel_lncRNA	NW_021838521.1	1612038	1614672	+	3	2509
TCONS_00290835	XLOC_219680	XLOC_219680	novel	Novel_lncRNA	NW_021839020.1	36911439	36912109	-	2	587
TCONS_00304081	XLOC_230325	XLOC_230325	novel	Novel_lncRNA	NW_021839130.1	24817286	24818138	-	2	702
TCONS_00308275	XLOC_233626	XLOC_233626	novel	Novel_lncRNA	NW_021839164.1	1925942	1932088	-	3	5940
TCONS_00109464	XLOC_082620	XLOC_082620	novel	Novel_lncRNA	NW_021838153.1	32606291	32607705	+	2	770
TCONS_00109462	XLOC_082620	XLOC_082620	novel	Novel_lncRNA	NW_021838153.1	32606247	32607705	+	2	1107
TCONS_00109463	XLOC_082620	XLOC_082620	novel	Novel_lncRNA	NW_021838153.1	32606247	32607705	+	2	757
TCONS_00109460	XLOC_082620	XLOC_082620	novel	Novel_lncRNA	NW_021838153.1	32606175	32607705	+	2	1296
TCONS_00302335	XLOC_228908	XLOC_228908	novel	Novel_lncRNA	NW_021839130.1	61641124	61642588	+	2	1442
TCONS_00084607	XLOC_063759	XLOC_063759	novel	Novel_lncRNA	NW_021837711.1	2880200	2937067	-	3	2148
TCONS_00065774	XLOC_049482	XLOC_049482	novel	Novel_lncRNA	NW_021837489.1	434312	450496	+	4	1734
TCONS_00117630	109426825	LOC109426825	protein_coding	Novel_lncRNA	NW_021838153.1	4776328	4864949	-	5	3033
TCONS_00132744	XLOC_098580	XLOC_098580	novel	Novel_lncRNA	NW_021838233.1	9722146	9723020	+	2	794
TCONS_00132749	109414420	LOC109414420	protein_coding	Novel_lncRNA	NW_021838233.1	9765626	9803038	+	3	1012
TCONS_00132748	109414420	LOC109414420	protein_coding	Novel_lncRNA	NW_021838233.1	9765626	9803038	+	3	627
TCONS_00081214	XLOC_060826	XLOC_060826	novel	Novel_lncRNA	NW_021837667.1	427530	430167	-	2	615
TCONS_00188185	109425849	LOC109425849	protein_coding	Novel_lncRNA	NW_021838538.1	530353	531095	-	2	497
TCONS_00309975	XLOC_235066	XLOC_235066	novel	Novel_lncRNA	NW_021839203.1	43967	50955	+	2	208
TCONS_00148250	XLOC_110058	XLOC_110058	novel	Novel_lncRNA	NW_021838411.1	721708	722991	+	2	445
TCONS_00226499	109417005	LOC109417005	protein_coding	Novel_lncRNA	NW_021838687.1	29144113	29162990	+	2	1440
TCONS_00303738	109432346	LOC109432346	protein_coding	Novel_lncRNA	NW_021839130.1	18202673	18342653	-	2	420
TCONS_00303739	109432346	LOC109432346	protein_coding	Novel_lncRNA	NW_021839130.1	18202673	18342653	-	2	302
TCONS_00119562	XLOC_089389	XLOC_089389	novel	Novel_lncRNA	NW_021838153.1	37487527	37488066	-	2	486
TCONS_00226490	XLOC_170575	XLOC_170575	novel	Novel_lncRNA	NW_021838687.1	29067552	29069811	+	4	2066
TCONS_00119561	XLOC_089389	XLOC_089389	novel	Novel_lncRNA	NW_021838153.1	37487527	37488065	-	2	472
TCONS_00149070	XLOC_110751	XLOC_110751	novel	Novel_lncRNA	NW_021838417.1	621008	621470	-	2	400
TCONS_00119565	109420251	LOC109420251	protein_coding	Novel_lncRNA	NW_021838153.1	37913376	37955049	-	2	642
TCONS_00208161	XLOC_155871	XLOC_155871	novel	Novel_lncRNA	NW_021838576.1	96464216	96475269	-	2	596
TCONS_00088597	XLOC_067145	XLOC_067145	novel	Novel_lncRNA	NW_021837789.1	1282789	1283229	-	2	375
TCONS_00019372	XLOC_014540	XLOC_014540	novel	Novel_lncRNA	NW_021837045.1	153840572	153841209	-	2	226
TCONS_00208162	XLOC_155871	XLOC_155871	novel	Novel_lncRNA	NW_021838576.1	96464216	96530899	-	2	482
TCONS_00047407	XLOC_036073	XLOC_036073	novel	Novel_lncRNA	NW_021837267.1	47812631	47813409	+	2	709
TCONS_00113957	109429798	LOC109429798	protein_coding	Novel_lncRNA	NW_021838153.1	110689179	110693533	+	5	2159
TCONS_00138997	115266599	LOC115266599	protein_coding	Novel_lncRNA	NW_021838343.1	14061573	14074803	-	2	975
TCONS_00001054	XLOC_000747	XLOC_000747	novel	Novel_lncRNA	NW_021837045.1	16099460	16100053	+	2	532
TCONS_00001724	109419212	LOC109419212	protein_coding	Novel_lncRNA	NW_021837045.1	28685446	28687743	+	2	2087
TCONS_00156010	XLOC_116357	XLOC_116357	novel	Novel_lncRNA	NW_021838450.1	212994	213677	+	2	409
TCONS_00200371	XLOC_150160	XLOC_150160	novel	Novel_lncRNA	NW_021838576.1	97086051	97086344	+	2	272
TCONS_00240022	XLOC_180392	XLOC_180392	novel	Novel_lncRNA	NW_021838721.1	4217013	4218473	-	2	558
TCONS_00297226	XLOC_224930	XLOC_224930	novel	Novel_lncRNA	NW_021839093.1	135599	137379	+	2	751
TCONS_00271674	109422425	LOC109422425	protein_coding	Novel_lncRNA	NW_021838909.1	88521043	88524927	+	2	923
TCONS_00010913	109419349	LOC109419349	protein_coding	Novel_lncRNA	NW_021837045.1	654226	661814	-	2	464
TCONS_00271673	109422425	LOC109422425	protein_coding	Novel_lncRNA	NW_021838909.1	88521043	88524927	+	2	1481
TCONS_00160262	XLOC_119721	XLOC_119721	novel	Novel_lncRNA	NW_021838465.1	24596329	24732384	+	2	1822
TCONS_00037450	XLOC_028284	XLOC_028284	novel	Novel_lncRNA	NW_021837156.1	10989218	10989773	-	2	492
TCONS_00037981	XLOC_028752	XLOC_028752	novel	Novel_lncRNA	NW_021837156.1	21162586	21163594	-	2	686
TCONS_00037452	115260768	LOC115260768	protein_coding	Novel_lncRNA	NW_021837156.1	11029295	11029582	-	2	228
TCONS_00064797	XLOC_048628	XLOC_048628	novel	Novel_lncRNA	NW_021837445.1	915080	921061	+	3	2891
TCONS_00064794	XLOC_048628	XLOC_048628	novel	Novel_lncRNA	NW_021837445.1	915080	918765	+	2	3302
TCONS_00228793	XLOC_172263	XLOC_172263	novel	Novel_lncRNA	NW_021838687.1	68657204	68657525	+	2	301
TCONS_00064792	XLOC_048628	XLOC_048628	novel	Novel_lncRNA	NW_021837445.1	915080	918765	+	3	2910
TCONS_00037989	XLOC_028758	XLOC_028758	novel	Novel_lncRNA	NW_021837156.1	21239423	21243657	-	2	272
TCONS_00037988	XLOC_028757	XLOC_028757	novel	Novel_lncRNA	NW_021837156.1	21226440	21226737	-	2	242
TCONS_00005803	XLOC_004401	XLOC_004401	novel	Novel_lncRNA	NW_021837045.1	106555233	106568315	+	2	1599
TCONS_00158961	XLOC_118713	XLOC_118713	novel	Novel_lncRNA	NW_021838464.1	724217	725048	-	2	352
TCONS_00005806	XLOC_004404	XLOC_004404	novel	Novel_lncRNA	NW_021837045.1	106578992	106579560	+	2	515
TCONS_00189631	XLOC_142114	XLOC_142114	novel	Novel_lncRNA	NW_021838543.1	5296514	5303569	-	4	416
TCONS_00005804	XLOC_004402	XLOC_004402	novel	Novel_lncRNA	NW_021837045.1	106568374	106852046	+	4	917
TCONS_00070937	109427035	LOC109427035	protein_coding	Novel_lncRNA	NW_021837489.1	27248844	27270041	-	2	276
TCONS_00014071	XLOC_010453	XLOC_010453	novel	Novel_lncRNA	NW_021837045.1	54651410	54652416	-	2	949
TCONS_00168643	XLOC_126167	XLOC_126167	novel	Novel_lncRNA	NW_021838465.1	37972386	37973260	-	2	374
TCONS_00134293	XLOC_099604	XLOC_099604	novel	Novel_lncRNA	NW_021838233.1	9632256	9632842	-	2	527
TCONS_00018297	XLOC_013762	XLOC_013762	novel	Novel_lncRNA	NW_021837045.1	137301764	137312455	-	2	3935
TCONS_00148082	XLOC_109919	XLOC_109919	novel	Novel_lncRNA	NW_021838410.1	10680516	10682318	-	2	1659
TCONS_00267449	109406550	LOC109406550	protein_coding	Novel_lncRNA	NW_021838909.1	15733315	15734283	+	2	902
TCONS_00137928	XLOC_102140	XLOC_102140	novel	Novel_lncRNA	NW_021838343.1	18988888	18989186	+	2	244
TCONS_00137929	XLOC_102141	XLOC_102141	novel	Novel_lncRNA	NW_021838343.1	18998482	18999647	+	2	459
TCONS_00283960	XLOC_214183	XLOC_214183	novel	Novel_lncRNA	NW_021839005.1	101715	194615	+	2	2184
TCONS_00137921	115266622	LOC115266622	protein_coding	Novel_lncRNA	NW_021838343.1	18895100	18896500	+	2	214
TCONS_00270936	XLOC_203744	XLOC_203744	novel	Novel_lncRNA	NW_021838909.1	76489142	76494619	+	3	568
TCONS_00164397	XLOC_122902	XLOC_122902	novel	Novel_lncRNA	NW_021838465.1	101299438	101304198	+	2	436
TCONS_00283962	XLOC_214183	XLOC_214183	novel	Novel_lncRNA	NW_021839005.1	101776	146317	+	3	1246
TCONS_00037677	XLOC_028495	XLOC_028495	novel	Novel_lncRNA	NW_021837156.1	15081942	15082301	-	2	245
TCONS_00037676	XLOC_028494	XLOC_028494	novel	Novel_lncRNA	NW_021837156.1	15080209	15082906	-	2	381
TCONS_00178102	XLOC_133497	XLOC_133497	novel	Novel_lncRNA	NW_021838484.1	532749	533983	+	2	1151
TCONS_00029893	XLOC_022377	XLOC_022377	novel	Novel_lncRNA	NW_021837069.1	1631573	1652503	-	2	1167
TCONS_00029891	XLOC_022376	XLOC_022376	novel	Novel_lncRNA	NW_021837069.1	1630018	1631284	-	2	604
TCONS_00167765	115267771	LOC115267771	protein_coding	Novel_lncRNA	NW_021838465.1	24369644	24376923	-	2	6924
TCONS_00299812	XLOC_227064	XLOC_227064	novel	Novel_lncRNA	NW_021839130.1	18818813	18828885	+	2	1471
TCONS_00299811	XLOC_227064	XLOC_227064	novel	Novel_lncRNA	NW_021839130.1	18818813	18828885	+	2	1471
TCONS_00297335	XLOC_225016	XLOC_225016	novel	Novel_lncRNA	NW_021839096.1	146661	147336	-	2	589
TCONS_00134035	XLOC_099421	XLOC_099421	novel	Novel_lncRNA	NW_021838233.1	6575962	6582724	-	3	744
TCONS_00165049	109621465	LOC109621465	protein_coding	Novel_lncRNA	NW_021838465.1	112577887	112889355	+	10	3498
TCONS_00134032	XLOC_099407	XLOC_099407	novel	Novel_lncRNA	NW_021838233.1	6547061	6571233	-	4	721
TCONS_00033604	XLOC_025374	XLOC_025374	novel	Novel_lncRNA	NW_021837156.1	10077472	10085821	+	2	533
TCONS_00033605	XLOC_025374	XLOC_025374	novel	Novel_lncRNA	NW_021837156.1	10077647	10085821	+	2	358
TCONS_00292555	XLOC_221018	XLOC_221018	novel	Novel_lncRNA	NW_021839020.1	65677107	65683886	-	2	6254
TCONS_00073152	XLOC_054618	XLOC_054618	novel	Novel_lncRNA	NW_021837523.1	284538	295485	+	2	575
TCONS_00267100	109430721	LOC109430721	protein_coding	Novel_lncRNA	NW_021838909.1	9451555	9466874	+	3	2066
TCONS_00083211	XLOC_062537	XLOC_062537	novel	Novel_lncRNA	NW_021837711.1	24422254	24422614	+	2	303
TCONS_00267102	109430721	LOC109430721	protein_coding	Novel_lncRNA	NW_021838909.1	9451555	9481833	+	2	1208
TCONS_00170480	XLOC_127609	XLOC_127609	novel	Novel_lncRNA	NW_021838465.1	74138069	74138395	-	2	244
TCONS_00107433	XLOC_081112	XLOC_081112	novel	Novel_lncRNA	NW_021838120.1	170558	171989	-	2	1407
TCONS_00170489	XLOC_127616	XLOC_127616	novel	Novel_lncRNA	NW_021838465.1	74235750	74236746	-	2	770
TCONS_00249713	XLOC_187999	XLOC_187999	novel	Novel_lncRNA	NW_021838798.1	57149043	57149740	+	2	637
TCONS_00301779	XLOC_228500	XLOC_228500	novel	Novel_lncRNA	NW_021839130.1	51599735	51601835	+	2	2022
TCONS_00201292	XLOC_150803	XLOC_150803	novel	Novel_lncRNA	NW_021838576.1	111621449	111621821	+	2	309
TCONS_00301773	XLOC_228495	XLOC_228495	novel	Novel_lncRNA	NW_021839130.1	51540397	51549030	+	2	1687
TCONS_00254904	115256601	LOC115256601	protein_coding	Novel_lncRNA	NW_021838798.1	48742666	48750931	-	2	239
TCONS_00213677	109401128	LOC109401128	protein_coding	Novel_lncRNA	NW_021838599.1	2308877	2354665	+	2	1152
TCONS_00213676	109401128	LOC109401128	protein_coding	Novel_lncRNA	NW_021838599.1	2232158	2354665	+	2	1143
TCONS_00236110	XLOC_177536	XLOC_177536	novel	Novel_lncRNA	NW_021838688.1	971118	971680	-	2	501
TCONS_00174521	XLOC_130628	XLOC_130628	novel	Novel_lncRNA	NW_021838466.1	4478284	4478902	+	2	375
TCONS_00238671	XLOC_179422	XLOC_179422	novel	Novel_lncRNA	NW_021838710.1	4905657	4917899	-	3	3754
TCONS_00115072	109421190	LOC109421190	protein_coding	Novel_lncRNA	NW_021838153.1	127004396	127080508	+	3	591
TCONS_00115073	109421190	LOC109421190	protein_coding	Novel_lncRNA	NW_021838153.1	127004757	127080508	+	3	233
TCONS_00282701	109416319	LOC109416319	protein_coding	Novel_lncRNA	NW_021838978.1	157022	212064	+	2	1002
TCONS_00282700	109416319	LOC109416319	protein_coding	Novel_lncRNA	NW_021838978.1	148277	169256	+	2	1455
TCONS_00138290	XLOC_102418	XLOC_102418	novel	Novel_lncRNA	NW_021838343.1	3004505	3006006	-	2	1406
TCONS_00151823	XLOC_112940	XLOC_112940	novel	Novel_lncRNA	NW_021838432.1	547542	550746	+	2	451
TCONS_00045073	XLOC_034538	XLOC_034538	novel	Novel_lncRNA	NW_021837267.1	13667447	13670499	+	2	427
TCONS_00196546	XLOC_147229	XLOC_147229	novel	Novel_lncRNA	NW_021838576.1	42480861	42485022	+	2	4049
TCONS_00045074	XLOC_034539	XLOC_034539	novel	Novel_lncRNA	NW_021837267.1	13668195	13669215	+	2	958
TCONS_00008537	XLOC_006408	XLOC_006408	novel	Novel_lncRNA	NW_021837045.1	152828156	152829107	+	2	719
TCONS_00251119	XLOC_188977	XLOC_188977	novel	Novel_lncRNA	NW_021838798.1	78454909	78457308	+	3	1246
TCONS_00075876	XLOC_056841	XLOC_056841	novel	Novel_lncRNA	NW_021837600.1	19653457	19654372	+	2	803
TCONS_00075872	XLOC_056837	XLOC_056837	novel	Novel_lncRNA	NW_021837600.1	19633608	19635653	+	2	259
TCONS_00290794	XLOC_219643	XLOC_219643	novel	Novel_lncRNA	NW_021839020.1	34646387	34647921	-	2	1302
TCONS_00290793	XLOC_219642	XLOC_219642	novel	Novel_lncRNA	NW_021839020.1	34614572	34684357	-	3	2201
TCONS_00195897	XLOC_146771	XLOC_146771	novel	Novel_lncRNA	NW_021838576.1	31857593	31881694	+	2	629
TCONS_00263200	XLOC_197602	XLOC_197602	novel	Novel_lncRNA	NW_021838865.1	694640	695487	+	2	473
TCONS_00158472	XLOC_118280	XLOC_118280	novel	Novel_lncRNA	NW_021838461.1	202178	220554	-	2	1059
TCONS_00003614	XLOC_002672	XLOC_002672	novel	Novel_lncRNA	NW_021837045.1	64427853	64496233	+	3	2687
TCONS_00043093	XLOC_032945	XLOC_032945	novel	Novel_lncRNA	NW_021837227.1	49144	50585	-	3	335
TCONS_00043090	XLOC_032942	XLOC_032942	novel	Novel_lncRNA	NW_021837227.1	24063	24932	-	2	814
TCONS_00003610	XLOC_002678	XLOC_002678	novel	Novel_lncRNA	NW_021837045.1	64399022	64399691	+	2	572
TCONS_00120963	109409728	LOC109409728	protein_coding	Novel_lncRNA	NW_021838153.1	60250573	60346529	-	2	4051
TCONS_00120960	109409728	LOC109409728	protein_coding	Novel_lncRNA	NW_021838153.1	60204244	60346529	-	2	2635
TCONS_00120961	109409728	LOC109409728	protein_coding	Novel_lncRNA	NW_021838153.1	60250573	60346529	-	3	4754
TCONS_00031938	109411639	LOC109411639	protein_coding	Novel_lncRNA	NW_021837123.1	1545438	1574440	-	2	467
TCONS_00031939	109411639	LOC109411639	protein_coding	Novel_lncRNA	NW_021837123.1	1554311	1846733	-	2	1488
TCONS_00192205	XLOC_144050	XLOC_144050	novel	Novel_lncRNA	NW_021838563.1	495926	496331	+	2	341
TCONS_00137211	109408910	LOC109408910	protein_coding	Novel_lncRNA	NW_021838343.1	8253126	8254382	+	4	1087
TCONS_00031933	109411639	LOC109411639	protein_coding	Novel_lncRNA	NW_021837123.1	1494099	1784331	-	2	307
TCONS_00031934	109411639	LOC109411639	protein_coding	Novel_lncRNA	NW_021837123.1	1505038	1796317	-	2	248
TCONS_00031935	109411639	LOC109411639	protein_coding	Novel_lncRNA	NW_021837123.1	1509287	1800651	-	2	1383
TCONS_00031936	109411639	LOC109411639	protein_coding	Novel_lncRNA	NW_021837123.1	1538418	1830378	-	2	515
TCONS_00213585	115271078	LOC115271078	protein_coding	Novel_lncRNA	NW_021838599.1	668729	729858	+	3	1814
TCONS_00034370	XLOC_026025	XLOC_026025	novel	Novel_lncRNA	NW_021837156.1	23755846	23759880	+	2	3970
TCONS_00177371	109402493	LOC109402493	protein_coding	Novel_lncRNA	NW_021838477.1	7083725	7164351	-	2	1926
TCONS_00177370	109402493	LOC109402493	protein_coding	Novel_lncRNA	NW_021838477.1	7083725	7121146	-	3	1099
TCONS_00159239	XLOC_118911	XLOC_118911	novel	Novel_lncRNA	NW_021838465.1	5561441	5562430	+	2	875
TCONS_00099648	109431296	LOC109431296	protein_coding	Novel_lncRNA	NW_021837931.1	12921771	12953774	-	2	277
TCONS_00167787	XLOC_125471	XLOC_125471	novel	Novel_lncRNA	NW_021838465.1	24666329	24669697	-	2	3004
TCONS_00174304	XLOC_130465	XLOC_130465	novel	Novel_lncRNA	NW_021838466.1	660202	660668	+	2	409
TCONS_00274430	115257497	LOC115257497	protein_coding	Novel_lncRNA	NW_021838909.1	39569623	39717910	-	2	350
TCONS_00274431	115257813	LOC115257813	protein_coding	Novel_lncRNA	NW_021838909.1	39612324	39622525	-	2	2435
TCONS_00092610	115264167	LOC115264167	protein_coding	Novel_lncRNA	NW_021837822.1	17046802	17298831	-	3	1733
TCONS_00097223	XLOC_073300	XLOC_073300	novel	Novel_lncRNA	NW_021837931.1	16789919	16834196	+	2	1329
TCONS_00274438	115257497	LOC115257497	protein_coding	Novel_lncRNA	NW_021838909.1	39820004	39996633	-	2	401
TCONS_00100473	109412620	LOC109412620	protein_coding	Novel_lncRNA	NW_021837931.1	24332265	24621909	-	2	481
TCONS_00183555	XLOC_137705	XLOC_137705	novel	Novel_lncRNA	NW_021838510.1	5108734	5110624	-	2	1544
TCONS_00063689	115262332	LOC115262332	protein_coding	Novel_lncRNA	NW_021837401.1	731296	785954	-	3	1078
TCONS_00172220	XLOC_128876	XLOC_128876	novel	Novel_lncRNA	NW_021838465.1	101092431	101099704	-	2	530
TCONS_00073841	XLOC_055155	XLOC_055155	novel	Novel_lncRNA	NW_021837545.1	1493724	1494086	-	2	247
TCONS_00094752	XLOC_071491	XLOC_071491	novel	Novel_lncRNA	NW_021837856.1	1167838	1168190	+	2	297
TCONS_00063681	109403823	LOC109403823	protein_coding	Novel_lncRNA	NW_021837401.1	686456	703498	-	2	3690
TCONS_00063683	109403823	LOC109403823	protein_coding	Novel_lncRNA	NW_021837401.1	688386	703498	-	2	3690
TCONS_00023805	XLOC_017826	XLOC_017826	novel	Novel_lncRNA	NW_021837046.1	42261150	42294780	+	2	1093
TCONS_00065214	XLOC_049000	XLOC_049000	novel	Novel_lncRNA	NW_021837467.1	362505	543524	+	5	2356
TCONS_00311457	XLOC_236251	XLOC_236251	novel	Novel_lncRNA	NW_021839238.1	123451	124074	+	2	565
TCONS_00278582	109424864	LOC109424864	protein_coding	Novel_lncRNA	NW_021838921.1	968638	1122232	-	2	2887
TCONS_00217951	XLOC_163692	XLOC_163692	novel	Novel_lncRNA	NW_021838626.1	362473	377114	+	4	739
TCONS_00057663	109411753	LOC109411753	protein_coding	Novel_lncRNA	NW_021837378.1	32439718	32441674	+	2	586
TCONS_00201784	109420861	LOC109420861	protein_coding	Novel_lncRNA	NW_021838576.1	121071762	121294886	+	2	1006
TCONS_00239095	XLOC_179799	XLOC_179799	novel	Novel_lncRNA	NW_021838718.1	293849	294791	+	2	437
TCONS_00252432	XLOC_189754	XLOC_189754	novel	Novel_lncRNA	NW_021838798.1	5289548	5290343	-	2	730
TCONS_00188210	XLOC_141070	XLOC_141070	novel	Novel_lncRNA	NW_021838539.1	340845	341804	+	2	863
TCONS_00059843	109429583	LOC109429583	protein_coding	Novel_lncRNA	NW_021837378.1	8238527	8317826	-	2	1165
TCONS_00114383	XLOC_085789	XLOC_085789	novel	Novel_lncRNA	NW_021838153.1	118099412	118100095	+	2	620
TCONS_00051306	XLOC_038748	XLOC_038748	novel	Novel_lncRNA	NW_021837267.1	45333048	45343127	-	3	2911
TCONS_00097084	XLOC_073194	XLOC_073194	novel	Novel_lncRNA	NW_021837931.1	14613398	14617331	+	2	3855
TCONS_00273179	XLOC_205402	XLOC_205402	novel	Novel_lncRNA	NW_021838909.1	20279907	20292993	-	2	756
TCONS_00114388	XLOC_085794	XLOC_085794	novel	Novel_lncRNA	NW_021838153.1	118110695	118111536	+	2	778
TCONS_00141870	XLOC_105154	XLOC_105154	novel	Novel_lncRNA	NW_021838388.1	2852410	2853397	-	2	783
TCONS_00276976	XLOC_208390	XLOC_208390	novel	Novel_lncRNA	NW_021838909.1	85731481	85738276	-	2	422
TCONS_00137473	XLOC_101847	XLOC_101847	novel	Novel_lncRNA	NW_021838343.1	14342839	14345353	+	2	704
TCONS_00101692	XLOC_076730	XLOC_076730	novel	Novel_lncRNA	NW_021837932.1	1217128	1217683	-	2	459
TCONS_00137474	XLOC_101847	XLOC_101847	novel	Novel_lncRNA	NW_021838343.1	14342839	14346081	+	3	1039
TCONS_00137475	XLOC_101847	XLOC_101847	novel	Novel_lncRNA	NW_021838343.1	14342959	14346081	+	2	369
TCONS_00132193	XLOC_098261	XLOC_098261	novel	Novel_lncRNA	NW_021838233.1	3433794	3466495	+	2	469
TCONS_00252555	XLOC_189836	XLOC_189836	novel	Novel_lncRNA	NW_021838798.1	7125299	7130297	-	2	625
TCONS_00050256	109429157	LOC109429157	protein_coding	Novel_lncRNA	NW_021837267.1	30620111	30825630	-	3	1695
TCONS_00050495	115253678	LOC115253678	protein_coding	Novel_lncRNA	NW_021837267.1	33407824	33421117	-	2	220
TCONS_00139228	115266611	LOC115266611	protein_coding	Novel_lncRNA	NW_021838343.1	16976692	17244190	-	2	671
TCONS_00061230	115261988	LOC115261988	protein_coding	Novel_lncRNA	NW_021837378.1	32021691	32028235	-	2	261
TCONS_00029638	XLOC_022201	XLOC_022201	novel	Novel_lncRNA	NW_021837069.1	271869	274068	+	2	538
TCONS_00274291	XLOC_206271	XLOC_206271	novel	Novel_lncRNA	NW_021838909.1	37371162	37377487	-	2	402
TCONS_00198325	XLOC_148597	XLOC_148597	novel	Novel_lncRNA	NW_021838576.1	68179869	68206187	+	5	795
TCONS_00029635	XLOC_022201	XLOC_022201	novel	Novel_lncRNA	NW_021837069.1	270654	271358	+	2	594
TCONS_00029631	115260186	LOC115260186	protein_coding	Novel_lncRNA	NW_021837069.1	220259	262917	+	2	1013
TCONS_00289261	109419118	LOC109419118	protein_coding	Novel_lncRNA	NW_021839020.1	7092728	7276039	-	2	2007
TCONS_00297108	XLOC_224842	XLOC_224842	novel	Novel_lncRNA	NW_021839089.1	111398	123382	-	2	477
TCONS_00205330	XLOC_153697	XLOC_153697	novel	Novel_lncRNA	NW_021838576.1	54771799	54773232	-	2	521
TCONS_00030188	XLOC_022649	XLOC_022649	novel	Novel_lncRNA	NW_021837080.1	189321	190052	-	2	529
TCONS_00038404	XLOC_029116	XLOC_029116	novel	Novel_lncRNA	NW_021837156.1	28114822	28121673	-	2	348
TCONS_00269386	XLOC_202546	XLOC_202546	novel	Novel_lncRNA	NW_021838909.1	49326604	49340960	+	2	5832
TCONS_00150884	XLOC_112183	XLOC_112183	novel	Novel_lncRNA	NW_021838423.1	421860	427601	-	2	589
TCONS_00147842	XLOC_109725	XLOC_109725	novel	Novel_lncRNA	NW_021838410.1	7198029	7199145	-	2	1054
TCONS_00073718	109425721	LOC109425721	protein_coding	Novel_lncRNA	NW_021837545.1	1321076	1479581	+	2	1148
TCONS_00240250	XLOC_180544	XLOC_180544	novel	Novel_lncRNA	NW_021838725.1	179113	277695	+	4	936
TCONS_00128750	XLOC_095515	XLOC_095515	novel	Novel_lncRNA	NW_021838154.1	18950234	18950745	+	2	450
TCONS_00291044	XLOC_219861	XLOC_219861	novel	Novel_lncRNA	NW_021839020.1	40958821	40960096	-	2	264
TCONS_00157683	XLOC_117617	XLOC_117617	novel	Novel_lncRNA	NW_021838455.1	248325	273081	+	2	1151
TCONS_00298026	XLOC_225625	XLOC_225625	novel	Novel_lncRNA	NW_021839108.1	2146852	2147394	-	2	482
TCONS_00073717	109425721	LOC109425721	protein_coding	Novel_lncRNA	NW_021837545.1	1306911	1309899	+	2	532
TCONS_00295015	XLOC_223118	XLOC_223118	novel	Novel_lncRNA	NW_021839052.1	161789	162651	+	2	781
TCONS_00079763	XLOC_059566	XLOC_059566	novel	Novel_lncRNA	NW_021837600.1	46917004	46924179	-	2	1612
TCONS_00220098	109403828	LOC109403828	protein_coding	Novel_lncRNA	NW_021838643.1	4999289	5059822	+	2	286
TCONS_00271064	XLOC_203834	XLOC_203834	novel	Novel_lncRNA	NW_021838909.1	77786349	77787070	+	2	666
TCONS_00151211	109426658	LOC109426658	protein_coding	Novel_lncRNA	NW_021838427.1	541601	578210	+	2	730
TCONS_00175942	XLOC_131633	XLOC_131633	novel	Novel_lncRNA	NW_021838469.1	603942	640570	+	2	2267
TCONS_00175233	XLOC_131125	XLOC_131125	novel	Novel_lncRNA	NW_021838466.1	3975125	3980040	-	2	420
TCONS_00279000	XLOC_209986	XLOC_209986	novel	Novel_lncRNA	NW_021838927.1	219378	233026	-	3	522
TCONS_00047324	XLOC_036007	XLOC_036007	novel	Novel_lncRNA	NW_021837267.1	46443937	46444354	+	2	352
TCONS_00035139	XLOC_026588	XLOC_026588	novel	Novel_lncRNA	NW_021837156.1	37947283	38120706	+	3	222
TCONS_00030457	XLOC_022900	XLOC_022900	novel	Novel_lncRNA	NW_021837090.1	341712	349424	+	2	756
TCONS_00267761	XLOC_201244	XLOC_201244	novel	Novel_lncRNA	NW_021838909.1	20136523	20143106	+	2	446
TCONS_00085075	XLOC_064138	XLOC_064138	novel	Novel_lncRNA	NW_021837711.1	11653317	11653719	-	2	323
TCONS_00113389	XLOC_085112	XLOC_085112	novel	Novel_lncRNA	NW_021838153.1	98049779	98050384	+	2	538
TCONS_00229712	109622171	LOC109622171	protein_coding	Novel_lncRNA	NW_021838687.1	82205792	82472955	+	2	954
TCONS_00179682	XLOC_134738	XLOC_134738	novel	Novel_lncRNA	NW_021838490.1	324951	325872	+	2	697
TCONS_00094283	XLOC_071113	XLOC_071113	novel	Novel_lncRNA	NW_021837834.1	62899	176318	+	2	1183
TCONS_00133826	XLOC_099291	XLOC_099291	novel	Novel_lncRNA	NW_021838233.1	4041889	4062924	-	2	1841
TCONS_00179687	XLOC_134741	XLOC_134741	novel	Novel_lncRNA	NW_021838490.1	361426	363831	+	2	279
TCONS_00139712	XLOC_103342	XLOC_103342	novel	Novel_lncRNA	NW_021838344.1	410230	477587	-	3	1621
TCONS_00139247	115266616	LOC115266616	protein_coding	Novel_lncRNA	NW_021838343.1	17280843	17287726	-	2	585
TCONS_00139241	XLOC_103039	XLOC_103039	novel	Novel_lncRNA	NW_021838343.1	17151216	17159665	-	4	520
TCONS_00139240	XLOC_103039	XLOC_103039	novel	Novel_lncRNA	NW_021838343.1	17151216	17152492	-	3	342
TCONS_00139242	XLOC_103040	XLOC_103040	novel	Novel_lncRNA	NW_021838343.1	17203264	17217601	-	5	1453
TCONS_00039131	109425391	LOC109425391	protein_coding	Novel_lncRNA	NW_021837156.1	40981488	40983723	-	2	1616
TCONS_00098943	XLOC_074624	XLOC_074624	novel	Novel_lncRNA	NW_021837931.1	1847726	1848953	-	2	492
TCONS_00271240	109403413	LOC109403413	protein_coding	Novel_lncRNA	NW_021838909.1	80025836	80026929	+	3	980
TCONS_00033199	109422974	LOC109422974	protein_coding	Novel_lncRNA	NW_021837156.1	2730522	2909606	+	4	2329
TCONS_00271243	XLOC_203970	XLOC_203970	novel	Novel_lncRNA	NW_021838909.1	80054317	80058910	+	2	239
TCONS_00220677	XLOC_165846	XLOC_165846	novel	Novel_lncRNA	NW_021838648.1	231101	239811	+	3	555
TCONS_00102340	115264857	LOC115264857	protein_coding	Novel_lncRNA	NW_021837987.1	1040970	1182441	+	2	1579
TCONS_00220672	XLOC_165841	XLOC_165841	novel	Novel_lncRNA	NW_021838648.1	135348	136312	+	2	221
TCONS_00161356	XLOC_120533	XLOC_120533	novel	Novel_lncRNA	NW_021838465.1	42931532	42933559	+	4	1538
TCONS_00116860	109427585	LOC109427585	protein_coding	Novel_lncRNA	NW_021838153.1	162923916	163133101	+	3	1673
TCONS_00218322	109408245	LOC109408245	protein_coding	Novel_lncRNA	NW_021838632.1	102161	386039	+	2	394
TCONS_00059811	109429575	LOC109429575	protein_coding	Novel_lncRNA	NW_021837378.1	7936600	8005674	-	2	1421
TCONS_00241253	XLOC_181382	XLOC_181382	novel	Novel_lncRNA	NW_021838736.1	143162	143492	-	2	265
TCONS_00051727	109404475	LOC109404475	protein_coding	Novel_lncRNA	NW_021837267.1	49802034	49997868	-	3	1443
TCONS_00051726	109404475	LOC109404475	protein_coding	Novel_lncRNA	NW_021837267.1	49802034	49829789	-	2	1104
TCONS_00195631	XLOC_146605	XLOC_146605	novel	Novel_lncRNA	NW_021838576.1	26241323	26247677	+	2	2255
TCONS_00208806	XLOC_156307	XLOC_156307	novel	Novel_lncRNA	NW_021838576.1	103500011	103684965	-	3	851
TCONS_00208807	XLOC_156307	XLOC_156307	novel	Novel_lncRNA	NW_021838576.1	103506968	103684973	-	2	635
TCONS_00208805	XLOC_156307	XLOC_156307	novel	Novel_lncRNA	NW_021838576.1	103500011	103684942	-	2	785
TCONS_00306753	115259912	LOC115259912	protein_coding	Novel_lncRNA	NW_021839140.1	7	19036	+	3	1597
TCONS_00303500	109414950	LOC109414950	protein_coding	Novel_lncRNA	NW_021839130.1	14264088	14354026	-	2	2455
TCONS_00273164	XLOC_205391	XLOC_205391	novel	Novel_lncRNA	NW_021838909.1	19919634	19921402	-	4	1577
TCONS_00015933	109414514	LOC109414514	protein_coding	Novel_lncRNA	NW_021837045.1	95863192	95873570	-	2	579
TCONS_00117406	XLOC_087917	XLOC_087917	novel	Novel_lncRNA	NW_021838153.1	372666	379633	-	2	295
TCONS_00182128	XLOC_136700	XLOC_136700	novel	Novel_lncRNA	NW_021838506.1	286535	297430	+	2	2293
TCONS_00188699	XLOC_141408	XLOC_141408	novel	Novel_lncRNA	NW_021838543.1	288263	291078	+	2	1304
TCONS_00279509	XLOC_210376	XLOC_210376	novel	Novel_lncRNA	NW_021838932.1	1828358	1829890	-	2	388
TCONS_00010212	109408413	LOC109408413	protein_coding	Novel_lncRNA	NW_021837045.1	183745197	183773199	+	2	219
TCONS_00211133	XLOC_158330	XLOC_158330	novel	Novel_lncRNA	NW_021838577.1	6582510	6586256	-	2	571
TCONS_00084039	115263775	LOC115263775	protein_coding	Novel_lncRNA	NW_021837711.1	39715233	39721729	+	2	243
TCONS_00211138	XLOC_158333	XLOC_158333	novel	Novel_lncRNA	NW_021838578.1	1768	3052	+	2	1224
TCONS_00211139	XLOC_158334	XLOC_158334	novel	Novel_lncRNA	NW_021838578.1	6982	7726	+	4	454
TCONS_00117409	XLOC_087920	XLOC_087920	novel	Novel_lncRNA	NW_021838153.1	457108	459768	-	2	1713
TCONS_00305713	109425329	LOC109425329	protein_coding	Novel_lncRNA	NW_021839130.1	54371252	54382876	-	2	828
TCONS_00247700	XLOC_186520	XLOC_186520	novel	Novel_lncRNA	NW_021838798.1	17315583	17389148	+	3	1101
TCONS_00023652	XLOC_017696	XLOC_017696	novel	Novel_lncRNA	NW_021837046.1	38759953	38762002	+	2	2011
TCONS_00195647	109404909	LOC109404909	protein_coding	Novel_lncRNA	NW_021838576.1	26243687	26337093	+	3	4217
TCONS_00279477	XLOC_210345	XLOC_210345	novel	Novel_lncRNA	NW_021838932.1	1698338	1699153	-	2	749
TCONS_00129484	XLOC_096068	XLOC_096068	novel	Novel_lncRNA	NW_021838154.1	8005543	8006519	-	2	912
TCONS_00165780	XLOC_124028	XLOC_124028	novel	Novel_lncRNA	NW_021838465.1	125719924	125845964	+	2	1199
TCONS_00270990	109416725	LOC109416725	protein_coding	Novel_lncRNA	NW_021838909.1	77247798	77287212	+	2	936
TCONS_00233321	109419928	LOC109419928	protein_coding	Novel_lncRNA	NW_021838687.1	53605593	53606791	-	2	863
TCONS_00144165	XLOC_107014	XLOC_107014	novel	Novel_lncRNA	NW_021838399.1	11103395	11170439	+	3	3283
TCONS_00144166	XLOC_107014	XLOC_107014	novel	Novel_lncRNA	NW_021838399.1	11103395	11236290	+	3	2297
TCONS_00179026	XLOC_134206	XLOC_134206	novel	Novel_lncRNA	NW_021838488.1	8486833	8487312	+	2	413
TCONS_00149443	115267186	LOC115267186	protein_coding	Novel_lncRNA	NW_021838421.1	599512	733253	+	2	1020
TCONS_00184669	XLOC_138556	XLOC_138556	novel	Novel_lncRNA	NW_021838519.1	155117	155917	+	2	670
TCONS_00043535	XLOC_033294	XLOC_033294	novel	Novel_lncRNA	NW_021837243.1	3978	7627	+	4	3101
TCONS_00158142	115267657	LOC115267657	protein_coding	Novel_lncRNA	NW_021838459.1	386871	619049	+	5	706
TCONS_00114487	XLOC_085848	XLOC_085848	novel	Novel_lncRNA	NW_021838153.1	119800715	119801727	+	2	591
TCONS_00287100	XLOC_216707	XLOC_216707	novel	Novel_lncRNA	NW_021839020.1	51323418	51336708	+	2	1059
TCONS_00192134	109622706	LOC109622706	protein_coding	Novel_lncRNA	NW_021838562.1	197179	215625	-	2	1615
TCONS_00158148	XLOC_118023	XLOC_118023	novel	Novel_lncRNA	NW_021838459.1	432666	449091	+	2	1342
TCONS_00044078	109431113	LOC109431113	protein_coding	Novel_lncRNA	NW_021837256.1	1321699	1343318	-	2	790
TCONS_00296544	XLOC_224383	XLOC_224383	novel	Novel_lncRNA	NW_021839076.1	2225348	2226546	-	2	1144
TCONS_00201388	XLOC_150889	XLOC_150889	novel	Novel_lncRNA	NW_021838576.1	113729019	113730764	+	2	1544
TCONS_00296095	XLOC_223966	XLOC_223966	novel	Novel_lncRNA	NW_021839070.1	15182	15875	+	2	440
TCONS_00232812	XLOC_175123	XLOC_175123	novel	Novel_lncRNA	NW_021838687.1	46312908	46313664	-	2	698
TCONS_00041000	XLOC_031247	XLOC_031247	novel	Novel_lncRNA	NW_021837168.1	1745126	1746963	-	2	1590
TCONS_00164232	109433485	LOC109433485	protein_coding	Novel_lncRNA	NW_021838465.1	98229052	98311886	+	3	1114
TCONS_00195645	109404909	LOC109404909	protein_coding	Novel_lncRNA	NW_021838576.1	26243680	26337093	+	3	4226
TCONS_00057865	XLOC_043665	XLOC_043665	novel	Novel_lncRNA	NW_021837378.1	34752768	34753854	+	2	718
TCONS_00201351	XLOC_150855	XLOC_150855	novel	Novel_lncRNA	NW_021838576.1	113147804	113152976	+	2	261
TCONS_00045243	109403311	LOC109403311	protein_coding	Novel_lncRNA	NW_021837267.1	16707227	16770107	+	3	565
TCONS_00192135	109622706	LOC109622706	protein_coding	Novel_lncRNA	NW_021838562.1	197179	215676	-	2	1667
TCONS_00121367	XLOC_090594	XLOC_090594	novel	Novel_lncRNA	NW_021838153.1	68858626	68864397	-	2	309
TCONS_00276044	115257440	LOC115257440	protein_coding	Novel_lncRNA	NW_021838909.1	70538459	70550495	-	2	779
TCONS_00226532	XLOC_170599	XLOC_170599	novel	Novel_lncRNA	NW_021838687.1	29827435	29863707	+	2	370
TCONS_00241418	109621461	LOC109621461	protein_coding	Novel_lncRNA	NW_021838741.1	197262	224710	-	2	633
TCONS_00005342	109415801	LOC109415801	protein_coding	Novel_lncRNA	NW_021837045.1	99165710	99210836	+	2	306
TCONS_00229223	XLOC_172501	XLOC_172501	novel	Novel_lncRNA	NW_021838687.1	76396527	76396946	+	2	269
TCONS_00052563	XLOC_039549	XLOC_039549	novel	Novel_lncRNA	NW_021837268.1	811526	813187	+	2	1403
TCONS_00026204	XLOC_019597	XLOC_019597	novel	Novel_lncRNA	NW_021837046.1	22875381	22897144	-	4	2728
TCONS_00109698	XLOC_082807	XLOC_082807	novel	Novel_lncRNA	NW_021838153.1	36929574	36931805	+	3	311
TCONS_00263323	XLOC_197711	XLOC_197711	novel	Novel_lncRNA	NW_021838865.1	2938358	2938717	+	2	269
TCONS_00255804	115256775	LOC115256775	protein_coding	Novel_lncRNA	NW_021838798.1	63054488	63063656	-	2	346
TCONS_00109697	XLOC_082806	XLOC_082806	novel	Novel_lncRNA	NW_021838153.1	36865301	36866715	+	2	847
TCONS_00278875	XLOC_209882	XLOC_209882	novel	Novel_lncRNA	NW_021838925.1	66964	87153	+	3	3594
TCONS_00278877	XLOC_209884	XLOC_209884	novel	Novel_lncRNA	NW_021838925.1	105356	114820	+	2	986
TCONS_00020334	XLOC_015218	XLOC_015218	novel	Novel_lncRNA	NW_021837045.1	170494129	170494607	-	2	412
TCONS_00107599	115265118	LOC115265118	protein_coding	Novel_lncRNA	NW_021838142.1	98058	211168	+	2	541
TCONS_00060646	XLOC_045635	XLOC_045635	novel	Novel_lncRNA	NW_021837378.1	22615400	22832133	-	2	445
TCONS_00286412	XLOC_216145	XLOC_216145	novel	Novel_lncRNA	NW_021839020.1	38520193	38521015	+	2	767
TCONS_00286410	XLOC_216143	XLOC_216143	novel	Novel_lncRNA	NW_021839020.1	38502769	38507760	+	2	253
TCONS_00178643	115268714	LOC115268714	protein_coding	Novel_lncRNA	NW_021838488.1	1014496	1264363	+	7	2535
TCONS_00178317	XLOC_133656	XLOC_133656	novel	Novel_lncRNA	NW_021838485.1	399844	402280	-	3	1978
TCONS_00268916	115257791	LOC115257791	protein_coding	Novel_lncRNA	NW_021838909.1	41940775	42320387	+	12	6455
TCONS_00027912	XLOC_020786	XLOC_020786	novel	Novel_lncRNA	NW_021837046.1	51915006	51915276	-	2	223
TCONS_00215327	XLOC_161664	XLOC_161664	novel	Novel_lncRNA	NW_021838610.1	1839165	1839693	+	2	450
TCONS_00278280	XLOC_209451	XLOC_209451	novel	Novel_lncRNA	NW_021838921.1	194490	214982	+	2	611
TCONS_00111126	109409728	LOC109409728	protein_coding	Novel_lncRNA	NW_021838153.1	60288240	60346731	+	2	2588
TCONS_00111124	109409728	LOC109409728	protein_coding	Novel_lncRNA	NW_021838153.1	60120682	60346731	+	2	2179
TCONS_00111125	109409728	LOC109409728	protein_coding	Novel_lncRNA	NW_021838153.1	60253270	60346731	+	2	2137
TCONS_00228120	XLOC_171807	XLOC_171807	novel	Novel_lncRNA	NW_021838687.1	57199817	57215106	+	2	660
TCONS_00218811	109423205	LOC109423205	protein_coding	Novel_lncRNA	NW_021838632.1	1372392	1382481	-	2	1836
TCONS_00183291	XLOC_137508	XLOC_137508	novel	Novel_lncRNA	NW_021838510.1	2264095	2312672	-	4	1089
TCONS_00183290	XLOC_137508	XLOC_137508	novel	Novel_lncRNA	NW_021838510.1	2264095	2312616	-	4	919
TCONS_00308136	XLOC_233548	XLOC_233548	novel	Novel_lncRNA	NW_021839164.1	1800752	1801115	+	2	303
TCONS_00205298	XLOC_153671	XLOC_153671	novel	Novel_lncRNA	NW_021838576.1	54186188	54186452	-	2	202
TCONS_00293110	XLOC_221430	XLOC_221430	novel	Novel_lncRNA	NW_021839020.1	75397958	75443021	-	2	266
TCONS_00205297	115269863	LOC115269863	protein_coding	Novel_lncRNA	NW_021838576.1	54106475	54280015	-	2	679
TCONS_00218430	109423201	LOC109423201	protein_coding	Novel_lncRNA	NW_021838632.1	1429774	1514504	+	2	1343
TCONS_00251181	109412265	LOC109412265	protein_coding	Novel_lncRNA	NW_021838798.1	79344762	79354377	+	2	874
TCONS_00255725	109430081	LOC109430081	protein_coding	Novel_lncRNA	NW_021838798.1	62003703	62013766	-	2	467
TCONS_00235082	109417673	LOC109417673	protein_coding	Novel_lncRNA	NW_021838687.1	84351801	84631606	-	2	1140
TCONS_00217432	XLOC_163288	XLOC_163288	novel	Novel_lncRNA	NW_021838621.1	688454	691291	-	2	246
TCONS_00042669	XLOC_032587	XLOC_032587	novel	Novel_lncRNA	NW_021837212.1	848087	893224	-	3	571
TCONS_00306519	XLOC_232227	XLOC_232227	novel	Novel_lncRNA	NW_021839131.1	593563	829255	-	2	1252
TCONS_00202953	XLOC_152030	XLOC_152030	novel	Novel_lncRNA	NW_021838576.1	17686244	17687532	-	2	1223
TCONS_00307027	XLOC_232662	XLOC_232662	novel	Novel_lncRNA	NW_021839142.1	1352112	1363051	-	2	649
TCONS_00085133	XLOC_064195	XLOC_064195	novel	Novel_lncRNA	NW_021837711.1	12570303	12570810	-	2	458
TCONS_00082082	109397236	LOC109397236	protein_coding	Novel_lncRNA	NW_021837711.1	4810426	4834578	+	2	563
TCONS_00089975	109411496	LOC109411496	protein_coding	Novel_lncRNA	NW_021837822.1	19250568	19251398	+	2	678
TCONS_00082081	109397236	LOC109397236	protein_coding	Novel_lncRNA	NW_021837711.1	4809720	4834243	+	2	641
TCONS_00048181	115254083	LOC115254083	protein_coding	Novel_lncRNA	NW_021837267.1	56777549	56781214	+	2	3595
TCONS_00183477	XLOC_137662	XLOC_137662	novel	Novel_lncRNA	NW_021838510.1	4268202	4305835	-	5	2217
TCONS_00215142	115254294	LOC115254294	protein_coding	Novel_lncRNA	NW_021838609.1	497530	505629	-	2	397
TCONS_00000730	XLOC_000533	XLOC_000533	novel	Novel_lncRNA	NW_021837045.1	10459122	10460602	+	2	1113
TCONS_00013236	XLOC_009792	XLOC_009792	novel	Novel_lncRNA	NW_021837045.1	40198089	40199421	-	2	310
TCONS_00092283	XLOC_069674	XLOC_069674	novel	Novel_lncRNA	NW_021837822.1	10067745	10075650	-	2	569
TCONS_00092287	XLOC_069678	XLOC_069678	novel	Novel_lncRNA	NW_021837822.1	10159899	10188470	-	3	840
TCONS_00212233	XLOC_159216	XLOC_159216	novel	Novel_lncRNA	NW_021838588.1	4283412	4291112	+	2	397
TCONS_00070760	XLOC_052852	XLOC_052852	novel	Novel_lncRNA	NW_021837489.1	22573234	22574172	-	2	785
TCONS_00303740	109432346	LOC109432346	protein_coding	Novel_lncRNA	NW_021839130.1	18202673	18342653	-	2	303
TCONS_00146144	XLOC_108380	XLOC_108380	novel	Novel_lncRNA	NW_021838406.1	245269	247230	+	2	323
TCONS_00146147	XLOC_108383	XLOC_108383	novel	Novel_lncRNA	NW_021838406.1	293419	293984	+	2	506
TCONS_00068418	115262737	LOC115262737	protein_coding	Novel_lncRNA	NW_021837489.1	38327226	38386468	+	2	3157
TCONS_00049584	109398870	LOC109398870	protein_coding	Novel_lncRNA	NW_021837267.1	19327835	19556934	-	2	392
TCONS_00311265	115260153	LOC115260153	protein_coding	Novel_lncRNA	NW_021839231.1	53575	110870	+	2	696
TCONS_00197555	XLOC_147959	XLOC_147959	novel	Novel_lncRNA	NW_021838576.1	55715611	55716520	+	2	855
TCONS_00197004	109408030	LOC109408030	protein_coding	Novel_lncRNA	NW_021838576.1	48358755	48417700	+	2	507
TCONS_00258933	XLOC_194278	XLOC_194278	novel	Novel_lncRNA	NW_021838810.1	1444816	1480377	-	3	807
TCONS_00239428	109403694	LOC109403694	protein_coding	Novel_lncRNA	NW_021838721.1	2252528	2351352	+	2	566
TCONS_00239429	109403694	LOC109403694	protein_coding	Novel_lncRNA	NW_021838721.1	2262324	2363234	+	2	4318
TCONS_00191521	XLOC_143529	XLOC_143529	novel	Novel_lncRNA	NW_021838554.1	7279011	7279663	-	4	402
TCONS_00245625	115256229	LOC115256229	protein_coding	Novel_lncRNA	NW_021838783.1	107176	274414	+	3	3175
TCONS_00214815	115254286	LOC115254286	protein_coding	Novel_lncRNA	NW_021838606.1	8373	51094	-	2	1205
TCONS_00215341	XLOC_161675	XLOC_161675	novel	Novel_lncRNA	NW_021838610.1	2022271	2027382	+	2	245
TCONS_00192133	109622706	LOC109622706	protein_coding	Novel_lncRNA	NW_021838562.1	197179	215129	-	2	1118
TCONS_00029404	XLOC_022002	XLOC_022002	novel	Novel_lncRNA	NW_021837058.1	1920605	1968290	-	2	2441
TCONS_00019557	XLOC_014667	XLOC_014667	novel	Novel_lncRNA	NW_021837045.1	157627100	157634527	-	2	434
TCONS_00281391	XLOC_211979	XLOC_211979	novel	Novel_lncRNA	NW_021838965.1	359569	366929	+	2	612
TCONS_00245627	XLOC_184878	XLOC_184878	novel	Novel_lncRNA	NW_021838783.1	107267	150403	+	2	2595
TCONS_00245626	XLOC_184878	XLOC_184878	novel	Novel_lncRNA	NW_021838783.1	107266	150403	+	2	2593
TCONS_00019558	XLOC_014668	XLOC_014668	novel	Novel_lncRNA	NW_021837045.1	157627768	157635072	-	2	316
TCONS_00125071	XLOC_092884	XLOC_092884	novel	Novel_lncRNA	NW_021838153.1	126544306	126544622	-	2	254
TCONS_00093738	109413414	LOC109413414	protein_coding	Novel_lncRNA	NW_021837822.1	35551474	35651168	-	2	219
TCONS_00093739	XLOC_070734	XLOC_070734	novel	Novel_lncRNA	NW_021837822.1	35556697	35557066	-	2	306
TCONS_00139872	109402257	LOC109402257	protein_coding	Novel_lncRNA	NW_021838366.1	420352	553648	+	9	2304
TCONS_00139873	109402257	LOC109402257	protein_coding	Novel_lncRNA	NW_021838366.1	420352	553648	+	9	2292
TCONS_00093884	XLOC_070863	XLOC_070863	novel	Novel_lncRNA	NW_021837822.1	37386506	37387395	-	2	810
TCONS_00076641	XLOC_057384	XLOC_057384	novel	Novel_lncRNA	NW_021837600.1	36009164	36009696	+	4	339
TCONS_00093731	XLOC_070726	XLOC_070726	novel	Novel_lncRNA	NW_021837822.1	35479860	35480143	-	2	222
TCONS_00093736	XLOC_070731	XLOC_070731	novel	Novel_lncRNA	NW_021837822.1	35537730	35538021	-	2	232
TCONS_00093737	109413414	LOC109413414	protein_coding	Novel_lncRNA	NW_021837822.1	35538787	35638334	-	2	552
TCONS_00093882	XLOC_070861	XLOC_070861	novel	Novel_lncRNA	NW_021837822.1	37372914	37373702	-	2	751
TCONS_00197583	109420068	LOC109420068	protein_coding	Novel_lncRNA	NW_021838576.1	56255314	56459465	+	2	469
TCONS_00160801	XLOC_120136	XLOC_120136	novel	Novel_lncRNA	NW_021838465.1	32585863	32586878	+	2	430
TCONS_00022235	XLOC_016626	XLOC_016626	novel	Novel_lncRNA	NW_021837046.1	12758199	12760036	+	2	1760
TCONS_00101997	XLOC_077024	XLOC_077024	novel	Novel_lncRNA	NW_021837965.1	123859	243370	+	2	435
TCONS_00098704	XLOC_074403	XLOC_074403	novel	Novel_lncRNA	NW_021837931.1	36966859	36968022	+	2	328
TCONS_00272121	109430219	LOC109430219	protein_coding	Novel_lncRNA	NW_021838909.1	2450616	2487265	-	2	4089
TCONS_00022239	XLOC_016629	XLOC_016629	novel	Novel_lncRNA	NW_021837046.1	12809774	12817701	+	2	888
TCONS_00022238	XLOC_016629	XLOC_016629	novel	Novel_lncRNA	NW_021837046.1	12809705	12817701	+	2	957
TCONS_00098855	115264731	LOC115264731	protein_coding	Novel_lncRNA	NW_021837931.1	244627	476584	-	2	984
TCONS_00092428	109411053	LOC109411053	protein_coding	Novel_lncRNA	NW_021837822.1	13628392	13839420	-	2	2705
TCONS_00098850	115264731	LOC115264731	protein_coding	Novel_lncRNA	NW_021837931.1	200898	476678	-	2	1438
TCONS_00097145	109432014	LOC109432014	protein_coding	Novel_lncRNA	NW_021837931.1	15427698	15527141	+	4	633
TCONS_00097144	109432014	LOC109432014	protein_coding	Novel_lncRNA	NW_021837931.1	15427678	15527141	+	3	653
TCONS_00235083	109417673	LOC109417673	protein_coding	Novel_lncRNA	NW_021838687.1	84351801	84632061	-	2	1600
TCONS_00274606	XLOC_206475	XLOC_206475	novel	Novel_lncRNA	NW_021838909.1	43282412	43283887	-	2	1179
TCONS_00097142	109432014	LOC109432014	protein_coding	Novel_lncRNA	NW_021837931.1	15426936	15526224	+	2	620
TCONS_00247842	109427352	LOC109427352	protein_coding	Novel_lncRNA	NW_021838798.1	19867635	19869049	+	2	1316
TCONS_00016306	XLOC_012250	XLOC_012250	novel	Novel_lncRNA	NW_021837045.1	101916025	101916966	-	2	220
TCONS_00247363	109398391	LOC109398391	protein_coding	Novel_lncRNA	NW_021838798.1	11174007	11203354	+	3	1094
TCONS_00254060	109422088	LOC109422088	protein_coding	Novel_lncRNA	NW_021838798.1	34213974	34225419	-	2	282
TCONS_00093086	109406395	LOC109406395	protein_coding	Novel_lncRNA	NW_021837822.1	25594018	25733966	-	3	997
TCONS_00155669	XLOC_116036	XLOC_116036	novel	Novel_lncRNA	NW_021838446.1	78854	83449	+	2	279
TCONS_00144765	109413637	LOC109413637	protein_coding	Novel_lncRNA	NW_021838399.1	5613977	5636118	-	2	1391
TCONS_00192696	XLOC_144426	XLOC_144426	novel	Novel_lncRNA	NW_021838565.1	4001574	4003916	+	3	2111
TCONS_00086503	XLOC_065382	XLOC_065382	novel	Novel_lncRNA	NW_021837711.1	35477446	35484387	-	2	311
TCONS_00155660	115267533	LOC115267533	protein_coding	Novel_lncRNA	NW_021838445.1	574626	794999	-	3	1272
TCONS_00142393	XLOC_105629	XLOC_105629	novel	Novel_lncRNA	NW_021838388.1	13841468	13842625	-	2	656
TCONS_00262803	XLOC_197265	XLOC_197265	novel	Novel_lncRNA	NW_021838855.1	19143	20499	+	2	1336
TCONS_00247081	115256440	LOC115256440	protein_coding	Novel_lncRNA	NW_021838798.1	7596519	7603284	+	3	1311
TCONS_00142608	XLOC_105814	XLOC_105814	novel	Novel_lncRNA	NW_021838390.1	576769	578030	-	2	1235
TCONS_00182325	XLOC_136825	XLOC_136825	novel	Novel_lncRNA	NW_021838507.1	257380	257753	+	2	299
TCONS_00140739	XLOC_104127	XLOC_104127	novel	Novel_lncRNA	NW_021838386.1	827066	833251	+	2	226
TCONS_00148723	XLOC_110484	XLOC_110484	novel	Novel_lncRNA	NW_021838414.1	764667	771103	-	2	567
TCONS_00140730	XLOC_104119	XLOC_104119	novel	Novel_lncRNA	NW_021838386.1	796312	798626	+	2	1137
TCONS_00206235	XLOC_154428	XLOC_154428	novel	Novel_lncRNA	NW_021838576.1	69108016	69108913	-	2	839
TCONS_00006074	XLOC_004650	XLOC_004650	novel	Novel_lncRNA	NW_021837045.1	111205366	111213059	+	2	318
TCONS_00195404	115269648	LOC115269648	protein_coding	Novel_lncRNA	NW_021838576.1	22493332	22893229	+	4	1466
TCONS_00206723	XLOC_154755	XLOC_154755	novel	Novel_lncRNA	NW_021838576.1	75608781	75618004	-	2	388
TCONS_00236228	XLOC_177646	XLOC_177646	novel	Novel_lncRNA	NW_021838688.1	2727925	2729054	-	2	1064
TCONS_00216206	115253583	LOC115253583	protein_coding	Novel_lncRNA	NW_021838610.1	5261765	5292818	-	3	4472
TCONS_00195403	115269648	LOC115269648	protein_coding	Novel_lncRNA	NW_021838576.1	22493332	22893229	+	5	1144
TCONS_00265656	XLOC_199653	XLOC_199653	novel	Novel_lncRNA	NW_021838898.1	925780	926267	+	2	420
TCONS_00236220	XLOC_177638	XLOC_177638	novel	Novel_lncRNA	NW_021838688.1	2708388	2713283	-	2	621
TCONS_00236226	XLOC_177644	XLOC_177644	novel	Novel_lncRNA	NW_021838688.1	2720197	2720732	-	2	472
TCONS_00131859	XLOC_097974	XLOC_097974	novel	Novel_lncRNA	NW_021838222.1	1061333	1069471	+	3	403
TCONS_00162098	XLOC_121076	XLOC_121076	novel	Novel_lncRNA	NW_021838465.1	57773027	57774018	+	2	537
TCONS_00018470	115268049	LOC115268049	protein_coding	Novel_lncRNA	NW_021837045.1	140538716	140764857	-	2	431
TCONS_00142641	XLOC_105825	XLOC_105825	novel	Novel_lncRNA	NW_021838391.1	119539	126386	+	2	1308
TCONS_00079574	XLOC_059448	XLOC_059448	novel	Novel_lncRNA	NW_021837600.1	41740215	41743195	-	2	998
TCONS_00079575	XLOC_059448	XLOC_059448	novel	Novel_lncRNA	NW_021837600.1	41740982	41744460	-	2	1206
TCONS_00079573	XLOC_059448	XLOC_059448	novel	Novel_lncRNA	NW_021837600.1	41739071	41740898	-	2	1781
TCONS_00077510	109431702	LOC109431702	protein_coding	Novel_lncRNA	NW_021837600.1	1589828	1662602	-	2	1381
TCONS_00309775	XLOC_234902	XLOC_234902	novel	Novel_lncRNA	NW_021839197.1	495959	504251	-	7	1042
TCONS_00193163	XLOC_144780	XLOC_144780	novel	Novel_lncRNA	NW_021838565.1	4293411	4299770	-	3	940
TCONS_00289196	XLOC_218400	XLOC_218400	novel	Novel_lncRNA	NW_021839020.1	5498434	5499775	-	2	1245
TCONS_00235624	115255525	LOC115255525	protein_coding	Novel_lncRNA	NW_021838687.1	98985114	99031931	-	3	1393
TCONS_00198170	XLOC_148495	XLOC_148495	novel	Novel_lncRNA	NW_021838576.1	65843038	65843584	+	4	312
TCONS_00284817	XLOC_214878	XLOC_214878	novel	Novel_lncRNA	NW_021839020.1	6578648	6580407	+	2	1509
TCONS_00094148	XLOC_071015	XLOC_071015	novel	Novel_lncRNA	NW_021837823.1	330667	651594	+	3	830
TCONS_00043327	109430117	LOC109430117	protein_coding	Novel_lncRNA	NW_021837234.1	123283	156699	-	2	898
TCONS_00046200	109429147	LOC109429147	protein_coding	Novel_lncRNA	NW_021837267.1	31972151	32270739	+	2	275
TCONS_00028469	109427861	LOC109427861	protein_coding	Novel_lncRNA	NW_021837046.1	61245316	61338457	-	2	2994
TCONS_00297443	XLOC_225119	XLOC_225119	novel	Novel_lncRNA	NW_021839097.1	1026234	1026910	+	2	622
TCONS_00297126	XLOC_224860	XLOC_224860	novel	Novel_lncRNA	NW_021839090.1	2481	2853	-	2	314
TCONS_00294558	109408130	LOC109408130	protein_coding	Novel_lncRNA	NW_021839043.1	1980204	2197290	+	2	1986
TCONS_00101735	XLOC_076771	XLOC_076771	novel	Novel_lncRNA	NW_021837943.1	717644	718134	+	2	419
TCONS_00245485	XLOC_184751	XLOC_184751	novel	Novel_lncRNA	NW_021838779.1	150685	157781	-	2	265
TCONS_00094145	XLOC_071012	XLOC_071012	novel	Novel_lncRNA	NW_021837823.1	321010	321875	+	2	605
TCONS_00101730	XLOC_076766	XLOC_076766	novel	Novel_lncRNA	NW_021837943.1	662556	670080	+	2	285
TCONS_00054246	115261843	LOC115261843	protein_coding	Novel_lncRNA	NW_021837323.1	1041004	1171621	+	3	324
TCONS_00167571	115267766	LOC115267766	protein_coding	Novel_lncRNA	NW_021838465.1	21366375	21398065	-	2	420
TCONS_00284854	109419512	LOC109419512	protein_coding	Novel_lncRNA	NW_021839020.1	7425577	7668740	+	3	2676
TCONS_00109505	109402580	LOC109402580	protein_coding	Novel_lncRNA	NW_021838153.1	32856488	32915081	+	2	1626
TCONS_00280833	XLOC_211485	XLOC_211485	novel	Novel_lncRNA	NW_021838954.1	306956	311513	+	2	530
TCONS_00109501	109402566	LOC109402566	protein_coding	Novel_lncRNA	NW_021838153.1	32802502	32828754	+	2	248
TCONS_00054248	115261843	LOC115261843	protein_coding	Novel_lncRNA	NW_021837323.1	1063362	1076014	+	2	5422
TCONS_00138831	XLOC_102730	XLOC_102730	novel	Novel_lncRNA	NW_021838343.1	10929525	10949149	-	3	380
TCONS_00285497	XLOC_215406	XLOC_215406	novel	Novel_lncRNA	NW_021839020.1	17837195	17845257	+	2	490
TCONS_00289998	XLOC_218972	XLOC_218972	novel	Novel_lncRNA	NW_021839020.1	22282405	22293545	-	2	273
TCONS_00105431	109414029	LOC109414029	protein_coding	Novel_lncRNA	NW_021838042.1	12250933	12276930	-	3	1232
TCONS_00148091	XLOC_109928	XLOC_109928	novel	Novel_lncRNA	NW_021838410.1	10746705	10748756	-	2	217
TCONS_00108113	109417820	LOC109417820	protein_coding	Novel_lncRNA	NW_021838153.1	7768597	7822526	+	2	1118
TCONS_00062127	XLOC_046582	XLOC_046582	novel	Novel_lncRNA	NW_021837378.1	46666793	46683759	-	2	776
TCONS_00089382	109423626	LOC109423626	protein_coding	Novel_lncRNA	NW_021837822.1	7618649	7651595	+	2	1228
TCONS_00035656	XLOC_026999	XLOC_026999	novel	Novel_lncRNA	NW_021837156.1	47898525	47916126	+	2	487
TCONS_00059036	109425743	LOC109425743	protein_coding	Novel_lncRNA	NW_021837378.1	52997085	53023112	+	2	1112
TCONS_00059520	109429705	LOC109429705	protein_coding	Novel_lncRNA	NW_021837378.1	3306464	3311443	-	2	765
TCONS_00184874	115269051	LOC115269051	protein_coding	Novel_lncRNA	NW_021838521.1	1164083	1240796	+	2	1346
TCONS_00236425	XLOC_177799	XLOC_177799	novel	Novel_lncRNA	NW_021838690.1	110184	134015	-	3	737
TCONS_00184873	115269051	LOC115269051	protein_coding	Novel_lncRNA	NW_021838521.1	1060385	1240796	+	2	1446
TCONS_00063535	115262320	LOC115262320	protein_coding	Novel_lncRNA	NW_021837401.1	1141883	1150221	+	2	8240
TCONS_00151246	XLOC_112474	XLOC_112474	novel	Novel_lncRNA	NW_021838427.1	389884	400294	-	2	4150
TCONS_00217151	XLOC_163062	XLOC_163062	novel	Novel_lncRNA	NW_021838621.1	2149311	2162126	+	2	383
TCONS_00065797	109412062	LOC109412062	protein_coding	Novel_lncRNA	NW_021837489.1	578102	584098	+	2	1304
TCONS_00089215	XLOC_067690	XLOC_067690	novel	Novel_lncRNA	NW_021837822.1	5346712	5477708	+	2	1472
TCONS_00109445	XLOC_082620	XLOC_082620	novel	Novel_lncRNA	NW_021838153.1	32605900	32607705	+	2	749
TCONS_00109446	XLOC_082620	XLOC_082620	novel	Novel_lncRNA	NW_021838153.1	32605900	32607705	+	2	1387
TCONS_00109447	XLOC_082620	XLOC_082620	novel	Novel_lncRNA	NW_021838153.1	32605900	32607705	+	2	1129
TCONS_00177953	115268685	LOC115268685	protein_coding	Novel_lncRNA	NW_021838482.1	195358	203451	-	2	506
TCONS_00151243	XLOC_112471	XLOC_112471	novel	Novel_lncRNA	NW_021838427.1	352297	354290	-	5	1748
TCONS_00007705	109414546	LOC109414546	protein_coding	Novel_lncRNA	NW_021837045.1	138098935	138137750	+	2	1645
TCONS_00177957	115268684	LOC115268684	protein_coding	Novel_lncRNA	NW_021838482.1	318207	372725	-	2	1871
TCONS_00225175	XLOC_169508	XLOC_169508	novel	Novel_lncRNA	NW_021838687.1	2649769	2775973	+	2	2548
TCONS_00177954	115268685	LOC115268685	protein_coding	Novel_lncRNA	NW_021838482.1	195522	212956	-	2	382
TCONS_00017019	XLOC_012844	XLOC_012844	novel	Novel_lncRNA	NW_021837045.1	114890559	114891647	-	2	1008
TCONS_00017017	XLOC_012846	XLOC_012846	novel	Novel_lncRNA	NW_021837045.1	114873918	114874958	-	2	683
TCONS_00017015	XLOC_012844	XLOC_012844	novel	Novel_lncRNA	NW_021837045.1	114854100	114891696	-	2	1516
TCONS_00209541	XLOC_156945	XLOC_156945	novel	Novel_lncRNA	NW_021838576.1	113390497	113411405	-	3	732
TCONS_00281916	115258235	LOC115258235	protein_coding	Novel_lncRNA	NW_021838970.1	52329	137448	-	2	895
TCONS_00203857	109410775	LOC109410775	protein_coding	Novel_lncRNA	NW_021838576.1	32857822	33153103	-	3	2014
TCONS_00309741	109622851	LOC109622851	protein_coding	Novel_lncRNA	NW_021839197.1	136898	189312	-	2	289
TCONS_00028429	XLOC_021184	XLOC_021184	novel	Novel_lncRNA	NW_021837046.1	59667082	59667415	-	2	207
TCONS_00290206	109418355	LOC109418355	protein_coding	Novel_lncRNA	NW_021839020.1	25240634	25410717	-	2	751
TCONS_00113971	115265498	LOC115265498	protein_coding	Novel_lncRNA	NW_021838153.1	110925403	110932928	+	2	690
TCONS_00203859	109410775	LOC109410775	protein_coding	Novel_lncRNA	NW_021838576.1	33237783	33346596	-	3	779
TCONS_00149059	XLOC_110744	XLOC_110744	novel	Novel_lncRNA	NW_021838417.1	496146	534229	-	8	3737
TCONS_00200397	109622190	LOC109622190	protein_coding	Novel_lncRNA	NW_021838576.1	97351936	97370500	+	2	642
TCONS_00181330	115268837	LOC115268837	protein_coding	Novel_lncRNA	NW_021838499.1	4451575	4711235	-	5	775
TCONS_00181331	115268837	LOC115268837	protein_coding	Novel_lncRNA	NW_021838499.1	4451575	4929733	-	7	1552
TCONS_00054651	XLOC_041310	XLOC_041310	novel	Novel_lncRNA	NW_021837334.1	624781	625089	-	2	237
TCONS_00141604	XLOC_104896	XLOC_104896	novel	Novel_lncRNA	NW_021838388.1	12730071	12730456	+	2	331
TCONS_00043364	109430152	LOC109430152	protein_coding	Novel_lncRNA	NW_021837234.1	569994	762919	-	2	888
TCONS_00109991	XLOC_083041	XLOC_083041	novel	Novel_lncRNA	NW_021838153.1	42379135	42391607	+	2	408
TCONS_00054659	109408847	LOC109408847	protein_coding	Novel_lncRNA	NW_021837334.1	764644	1007513	-	2	287
TCONS_00306495	XLOC_232203	XLOC_232203	novel	Novel_lncRNA	NW_021839131.1	2418946	2419350	+	2	325
TCONS_00039831	XLOC_030284	XLOC_030284	novel	Novel_lncRNA	NW_021837156.1	53358045	53410411	-	3	705
TCONS_00049002	109403306	LOC109403306	protein_coding	Novel_lncRNA	NW_021837267.1	11151165	11154616	-	2	1617
TCONS_00049001	109403306	LOC109403306	protein_coding	Novel_lncRNA	NW_021837267.1	11031776	11154616	-	3	2310
TCONS_00049000	109403306	LOC109403306	protein_coding	Novel_lncRNA	NW_021837267.1	11031776	11154616	-	3	2178
TCONS_00120772	XLOC_090181	XLOC_090181	novel	Novel_lncRNA	NW_021838153.1	57364017	57384606	-	2	1528
TCONS_00220284	109422270	LOC109422270	protein_coding	Novel_lncRNA	NW_021838643.1	2486815	2577513	-	2	675
TCONS_00300198	XLOC_227361	XLOC_227361	novel	Novel_lncRNA	NW_021839130.1	24674122	24675221	+	2	849
TCONS_00074890	XLOC_056032	XLOC_056032	novel	Novel_lncRNA	NW_021837600.1	3736853	3737688	+	2	760
TCONS_00074891	XLOC_056032	XLOC_056032	novel	Novel_lncRNA	NW_021837600.1	3736853	3737688	+	2	764
TCONS_00120778	XLOC_090181	XLOC_090181	novel	Novel_lncRNA	NW_021838153.1	57384919	57430691	-	2	1840
TCONS_00129814	109418839	LOC109418839	protein_coding	Novel_lncRNA	NW_021838154.1	14170686	14223445	-	2	466
TCONS_00150087	XLOC_111565	XLOC_111565	novel	Novel_lncRNA	NW_021838421.1	1561879	1562400	-	2	462
TCONS_00159406	XLOC_119048	XLOC_119048	novel	Novel_lncRNA	NW_021838465.1	7668065	7668820	+	2	287
TCONS_00159401	XLOC_119046	XLOC_119046	novel	Novel_lncRNA	NW_021838465.1	7505678	7589293	+	3	2495
TCONS_00159400	XLOC_119046	XLOC_119046	novel	Novel_lncRNA	NW_021838465.1	7505678	7528077	+	3	1292
TCONS_00159954	XLOC_119472	XLOC_119472	novel	Novel_lncRNA	NW_021838465.1	19785841	19787554	+	2	716
TCONS_00005283	115266517	LOC115266517	protein_coding	Novel_lncRNA	NW_021837045.1	98742310	98838884	+	2	424
TCONS_00281943	115253683	LOC115253683	protein_coding	Novel_lncRNA	NW_021838971.1	106150	107051	+	2	834
TCONS_00126287	XLOC_093818	XLOC_093818	novel	Novel_lncRNA	NW_021838153.1	150026361	150054422	-	6	1383
TCONS_00189657	XLOC_142126	XLOC_142126	novel	Novel_lncRNA	NW_021838543.1	5690612	5692065	-	3	856
TCONS_00166718	109408775	LOC109408775	protein_coding	Novel_lncRNA	NW_021838465.1	4165385	4234252	-	2	250
TCONS_00158608	XLOC_118392	XLOC_118392	novel	Novel_lncRNA	NW_021838463.1	66148	71050	+	2	962
TCONS_00131687	XLOC_097837	XLOC_097837	novel	Novel_lncRNA	NW_021838211.1	120796	121716	-	2	305
TCONS_00153338	XLOC_114214	XLOC_114214	novel	Novel_lncRNA	NW_021838434.1	333812	334823	+	2	604
TCONS_00234177	XLOC_176113	XLOC_176113	novel	Novel_lncRNA	NW_021838687.1	68769286	68770324	-	2	455
TCONS_00014099	XLOC_010472	XLOC_010472	novel	Novel_lncRNA	NW_021837045.1	55068367	55069475	-	2	838
TCONS_00139507	XLOC_103185	XLOC_103185	novel	Novel_lncRNA	NW_021838343.1	20263492	20264293	-	2	706
TCONS_00066315	XLOC_049789	XLOC_049789	novel	Novel_lncRNA	NW_021837489.1	6114734	6222601	+	3	2555
TCONS_00066316	XLOC_049789	XLOC_049789	novel	Novel_lncRNA	NW_021837489.1	6114734	6245495	+	4	3384
TCONS_00066317	XLOC_049789	XLOC_049789	novel	Novel_lncRNA	NW_021837489.1	6114734	6307945	+	3	1804
TCONS_00283898	XLOC_214125	XLOC_214125	novel	Novel_lncRNA	NW_021839003.1	86750	87354	+	2	432
TCONS_00202896	XLOC_151979	XLOC_151979	novel	Novel_lncRNA	NW_021838576.1	17239530	17240303	-	3	650
TCONS_00237143	XLOC_178351	XLOC_178351	novel	Novel_lncRNA	NW_021838699.1	1073388	1073820	-	2	302
TCONS_00033760	XLOC_025525	XLOC_025525	novel	Novel_lncRNA	NW_021837156.1	14259941	14311701	+	2	615
TCONS_00202891	109399361	LOC109399361	protein_coding	Novel_lncRNA	NW_021838576.1	17059487	17173274	-	2	2173
TCONS_00182851	115268955	LOC115268955	protein_coding	Novel_lncRNA	NW_021838510.1	4408944	4409664	+	2	634
TCONS_00130622	109425921	LOC109425921	protein_coding	Novel_lncRNA	NW_021838166.1	892415	893671	-	4	1050
TCONS_00170313	XLOC_127459	XLOC_127459	novel	Novel_lncRNA	NW_021838465.1	70631241	70631992	-	2	527
TCONS_00296158	XLOC_224018	XLOC_224018	novel	Novel_lncRNA	NW_021839071.1	42507	48962	-	3	357
TCONS_00227035	XLOC_171016	XLOC_171016	novel	Novel_lncRNA	NW_021838687.1	40894488	40896638	+	2	1024
TCONS_00228179	XLOC_171836	XLOC_171836	novel	Novel_lncRNA	NW_021838687.1	58394770	58397561	+	2	401
TCONS_00310328	109422356	LOC109422356	protein_coding	Novel_lncRNA	NW_021839208.1	1952637	2164611	-	2	465
TCONS_00178123	XLOC_133504	XLOC_133504	novel	Novel_lncRNA	NW_021838484.1	616151	618851	+	2	2305
TCONS_00082500	XLOC_061944	XLOC_061944	novel	Novel_lncRNA	NW_021837711.1	12553993	12555333	+	2	1033
TCONS_00131536	XLOC_097695	XLOC_097695	novel	Novel_lncRNA	NW_021838200.1	626980	627278	+	2	225
TCONS_00069403	XLOC_051953	XLOC_051953	novel	Novel_lncRNA	NW_021837489.1	1696622	1699837	-	2	1860
TCONS_00171803	XLOC_128594	XLOC_128594	novel	Novel_lncRNA	NW_021838465.1	95145379	95147003	-	2	1408
TCONS_00069404	115262779	LOC115262779	protein_coding	Novel_lncRNA	NW_021837489.1	1699930	1743667	-	3	368
TCONS_00171801	XLOC_128592	XLOC_128592	novel	Novel_lncRNA	NW_021838465.1	95130367	95131168	-	2	723
TCONS_00131530	XLOC_097689	XLOC_097689	novel	Novel_lncRNA	NW_021838200.1	527427	558707	+	5	1494
TCONS_00066176	XLOC_049708	XLOC_049708	novel	Novel_lncRNA	NW_021837489.1	3951559	3952367	+	2	748
TCONS_00134019	XLOC_099407	XLOC_099407	novel	Novel_lncRNA	NW_021838233.1	6453042	6477709	-	7	1630
TCONS_00262400	XLOC_196962	XLOC_196962	novel	Novel_lncRNA	NW_021838854.1	1133547	1135818	+	2	976
TCONS_00267693	109413133	LOC109413133	protein_coding	Novel_lncRNA	NW_021838909.1	18800139	18834221	+	2	1041
TCONS_00120360	115265346	LOC115265346	protein_coding	Novel_lncRNA	NW_021838153.1	51356062	51485020	-	7	1826
TCONS_00222289	XLOC_167077	XLOC_167077	novel	Novel_lncRNA	NW_021838660.1	95636	103776	+	2	1573
TCONS_00234545	XLOC_176380	XLOC_176380	novel	Novel_lncRNA	NW_021838687.1	74753640	74754359	-	2	456
TCONS_00010429	XLOC_007784	XLOC_007784	novel	Novel_lncRNA	NW_021837045.1	187958829	187962996	+	2	1732
TCONS_00249735	XLOC_188019	XLOC_188019	novel	Novel_lncRNA	NW_021838798.1	57331119	57331457	+	2	274
TCONS_00058806	XLOC_044324	XLOC_044324	novel	Novel_lncRNA	NW_021837378.1	49846648	49866982	+	3	874
TCONS_00249731	109424565	LOC109424565	protein_coding	Novel_lncRNA	NW_021838798.1	57295426	57332818	+	2	693
TCONS_00231968	XLOC_174458	XLOC_174458	novel	Novel_lncRNA	NW_021838687.1	28882772	28883375	-	2	400
TCONS_00077356	XLOC_057838	XLOC_057838	novel	Novel_lncRNA	NW_021837600.1	50091403	50092402	+	2	933
TCONS_00138871	XLOC_102757	XLOC_102757	novel	Novel_lncRNA	NW_021838343.1	11458988	11471891	-	2	1698
TCONS_00018407	109423417	LOC109423417	protein_coding	Novel_lncRNA	NW_021837045.1	138822619	138888531	-	4	2959
TCONS_00140890	XLOC_104248	XLOC_104248	novel	Novel_lncRNA	NW_021838387.1	869026	869930	+	2	841
TCONS_00140891	115266772	LOC115266772	protein_coding	Novel_lncRNA	NW_021838387.1	869026	942532	+	3	952
TCONS_00077350	109416943	LOC109416943	protein_coding	Novel_lncRNA	NW_021837600.1	50000745	50033663	+	2	363
TCONS_00301718	XLOC_228447	XLOC_228447	novel	Novel_lncRNA	NW_021839130.1	51025839	51026489	+	2	575
TCONS_00259745	109623273	LOC109623273	protein_coding	Novel_lncRNA	NW_021838821.1	3781913	3817235	+	2	361
TCONS_00213657	XLOC_160364	XLOC_160364	novel	Novel_lncRNA	NW_021838599.1	1690768	1749293	+	2	624
TCONS_00187968	XLOC_140895	XLOC_140895	novel	Novel_lncRNA	NW_021838536.1	24928	27298	-	3	2218
TCONS_00189901	XLOC_142284	XLOC_142284	novel	Novel_lncRNA	NW_021838545.1	225437	226316	+	2	857
TCONS_00187743	XLOC_140683	XLOC_140683	novel	Novel_lncRNA	NW_021838534.1	509838	517211	-	2	904
TCONS_00178731	109427965	LOC109427965	protein_coding	Novel_lncRNA	NW_021838488.1	2612750	2851284	+	2	2041
TCONS_00085995	XLOC_064920	XLOC_064920	novel	Novel_lncRNA	NW_021837711.1	27477077	27477504	-	2	372
TCONS_00189904	XLOC_142286	XLOC_142286	novel	Novel_lncRNA	NW_021838545.1	347953	352682	+	2	344
TCONS_00238658	XLOC_179413	XLOC_179413	novel	Novel_lncRNA	NW_021838710.1	4491511	4492204	-	2	331
TCONS_00235227	XLOC_176797	XLOC_176797	novel	Novel_lncRNA	NW_021838687.1	87659204	87668802	-	2	893
TCONS_00101850	XLOC_076881	XLOC_076881	novel	Novel_lncRNA	NW_021837943.1	1116504	1118434	-	2	1834
TCONS_00162878	XLOC_121767	XLOC_121767	novel	Novel_lncRNA	NW_021838465.1	74204432	74207745	+	3	2254
TCONS_00041619	XLOC_031775	XLOC_031775	novel	Novel_lncRNA	NW_021837190.1	1223754	1224180	+	2	357
TCONS_00169604	XLOC_126833	XLOC_126833	novel	Novel_lncRNA	NW_021838465.1	56415257	56421566	-	4	1692
TCONS_00115013	XLOC_086201	XLOC_086201	novel	Novel_lncRNA	NW_021838153.1	126414785	126420458	+	3	632
TCONS_00259982	XLOC_195184	XLOC_195184	novel	Novel_lncRNA	NW_021838821.1	3560143	3560811	-	2	490
TCONS_00115014	XLOC_086202	XLOC_086202	novel	Novel_lncRNA	NW_021838153.1	126487865	126488218	+	2	259
TCONS_00169603	XLOC_126833	XLOC_126833	novel	Novel_lncRNA	NW_021838465.1	56415257	56421555	-	4	1262
TCONS_00231939	XLOC_174436	XLOC_174436	novel	Novel_lncRNA	NW_021838687.1	28717287	28724098	-	2	324
TCONS_00283451	XLOC_213693	XLOC_213693	novel	Novel_lncRNA	NW_021838994.1	14102	15462	-	3	1225
TCONS_00123945	XLOC_092266	XLOC_092266	novel	Novel_lncRNA	NW_021838153.1	113197745	113198174	-	2	374
TCONS_00165065	XLOC_123452	XLOC_123452	novel	Novel_lncRNA	NW_021838465.1	112978813	112979390	+	2	517
TCONS_00005137	XLOC_003855	XLOC_003855	novel	Novel_lncRNA	NW_021837045.1	95313205	95314876	+	3	1555
TCONS_00032688	XLOC_024745	XLOC_024745	novel	Novel_lncRNA	NW_021837145.1	1891109	1893030	+	7	1560
TCONS_00297253	115259303	LOC115259303	protein_coding	Novel_lncRNA	NW_021839093.1	118004	144888	-	3	4681
TCONS_00192998	XLOC_144663	XLOC_144663	novel	Novel_lncRNA	NW_021838565.1	2074511	2076340	-	2	1101
TCONS_00283453	XLOC_213693	XLOC_213693	novel	Novel_lncRNA	NW_021838994.1	14102	15475	-	3	1234
TCONS_00197618	XLOC_148007	XLOC_148007	novel	Novel_lncRNA	NW_021838576.1	56944016	56944823	+	2	725
TCONS_00160574	XLOC_119960	XLOC_119960	novel	Novel_lncRNA	NW_021838465.1	29187374	29188428	+	2	693
TCONS_00155782	XLOC_116145	XLOC_116145	novel	Novel_lncRNA	NW_021838447.1	800990	802851	+	2	707
TCONS_00068754	XLOC_051516	XLOC_051516	novel	Novel_lncRNA	NW_021837489.1	42086245	42086674	+	2	335
TCONS_00197615	XLOC_148004	XLOC_148004	novel	Novel_lncRNA	NW_021838576.1	56900741	56908090	+	2	1107
TCONS_00046598	XLOC_035476	XLOC_035476	novel	Novel_lncRNA	NW_021837267.1	37168419	37173210	+	2	739
TCONS_00192997	XLOC_144663	XLOC_144663	novel	Novel_lncRNA	NW_021838565.1	2074511	2076340	-	2	1144
TCONS_00230338	XLOC_173292	XLOC_173292	novel	Novel_lncRNA	NW_021838687.1	97444206	97444535	+	2	255
TCONS_00031951	115254045	LOC115254045	protein_coding	Novel_lncRNA	NW_021837123.1	1686121	1695178	-	2	1129
TCONS_00247160	109409444	LOC109409444	protein_coding	Novel_lncRNA	NW_021838798.1	8289449	8347990	+	2	4239
TCONS_00283108	XLOC_213397	XLOC_213397	novel	Novel_lncRNA	NW_021838987.1	2480495	2512829	+	3	1270
TCONS_00079969	XLOC_059724	XLOC_059724	novel	Novel_lncRNA	NW_021837600.1	50745446	50746281	-	2	766
TCONS_00137275	XLOC_101689	XLOC_101689	novel	Novel_lncRNA	NW_021838343.1	9675540	9683078	+	2	363
TCONS_00020103	115253772	LOC115253772	protein_coding	Novel_lncRNA	NW_021837045.1	167027998	167028494	-	2	435
TCONS_00297257	115259303	LOC115259303	protein_coding	Novel_lncRNA	NW_021839093.1	118004	144888	-	3	4675
TCONS_00137278	XLOC_101691	XLOC_101691	novel	Novel_lncRNA	NW_021838343.1	9727554	9736324	+	2	885
TCONS_00065157	XLOC_048945	XLOC_048945	novel	Novel_lncRNA	NW_021837456.1	972597	993413	-	2	588
TCONS_00018894	109430500	LOC109430500	protein_coding	Novel_lncRNA	NW_021837045.1	147264437	147418447	-	3	1608
TCONS_00226745	XLOC_170785	XLOC_170785	novel	Novel_lncRNA	NW_021838687.1	34461389	34463061	+	3	1389
TCONS_00161831	XLOC_120837	XLOC_120837	novel	Novel_lncRNA	NW_021838465.1	51248887	51253785	+	2	1794
TCONS_00161830	XLOC_120837	XLOC_120837	novel	Novel_lncRNA	NW_021838465.1	51248876	51372131	+	3	4543
TCONS_00050822	XLOC_038371	XLOC_038371	novel	Novel_lncRNA	NW_021837267.1	37948274	37957967	-	2	493
TCONS_00161835	XLOC_120839	XLOC_120839	novel	Novel_lncRNA	NW_021838465.1	51311288	51313255	+	2	1942
TCONS_00177316	XLOC_132805	XLOC_132805	novel	Novel_lncRNA	NW_021838477.1	5470341	5471417	-	2	230
TCONS_00074098	XLOC_055393	XLOC_055393	novel	Novel_lncRNA	NW_021837567.1	533528	535517	+	2	273
TCONS_00252183	XLOC_189530	XLOC_189530	novel	Novel_lncRNA	NW_021838798.1	260144	260740	-	2	542
TCONS_00186562	109402440	LOC109402440	protein_coding	Novel_lncRNA	NW_021838530.1	79450	264271	+	2	759
TCONS_00226281	109423460	LOC109423460	protein_coding	Novel_lncRNA	NW_021838687.1	25879407	25886452	+	2	616
TCONS_00226283	109423460	LOC109423460	protein_coding	Novel_lncRNA	NW_021838687.1	25882222	25902333	+	3	616
TCONS_00143388	XLOC_106469	XLOC_106469	novel	Novel_lncRNA	NW_021838397.1	600267	600897	-	3	423
TCONS_00032970	XLOC_024998	XLOC_024998	novel	Novel_lncRNA	NW_021837156.1	335436	338033	+	2	1321
TCONS_00087598	XLOC_066280	XLOC_066280	novel	Novel_lncRNA	NW_021837734.1	638760	639287	+	2	456
TCONS_00275833	XLOC_207466	XLOC_207466	novel	Novel_lncRNA	NW_021838909.1	66553532	66556651	-	3	1192
TCONS_00275832	XLOC_207466	XLOC_207466	novel	Novel_lncRNA	NW_021838909.1	66553532	66556651	-	3	1090
TCONS_00273406	XLOC_205567	XLOC_205567	novel	Novel_lncRNA	NW_021838909.1	23214206	23216139	-	2	1328
TCONS_00275830	XLOC_207464	XLOC_207464	novel	Novel_lncRNA	NW_021838909.1	66535338	66539230	-	3	696
TCONS_00173244	109426022	LOC109426022	protein_coding	Novel_lncRNA	NW_021838465.1	119734579	119736353	-	3	1173
TCONS_00087597	XLOC_066279	XLOC_066279	novel	Novel_lncRNA	NW_021837734.1	601297	601820	+	2	462
TCONS_00297259	115259303	LOC115259303	protein_coding	Novel_lncRNA	NW_021839093.1	118004	144888	-	3	4680
TCONS_00087595	115263947	LOC115263947	protein_coding	Novel_lncRNA	NW_021837734.1	534597	696824	+	3	1740
TCONS_00087594	115263947	LOC115263947	protein_coding	Novel_lncRNA	NW_021837734.1	534565	696824	+	3	1715
TCONS_00104757	115264960	LOC115264960	protein_coding	Novel_lncRNA	NW_021838042.1	26888371	26959081	+	2	418
TCONS_00270449	XLOC_203340	XLOC_203340	novel	Novel_lncRNA	NW_021838909.1	66631468	66632280	+	2	743
TCONS_00104755	115264960	LOC115264960	protein_coding	Novel_lncRNA	NW_021838042.1	26881544	27072209	+	4	1029
TCONS_00104754	115264960	LOC115264960	protein_coding	Novel_lncRNA	NW_021838042.1	26881544	27072209	+	6	1113
TCONS_00104753	115264960	LOC115264960	protein_coding	Novel_lncRNA	NW_021838042.1	26881544	27072209	+	3	1054
TCONS_00104752	115264960	LOC115264960	protein_coding	Novel_lncRNA	NW_021838042.1	26881542	27072209	+	4	1179
TCONS_00104751	115264960	LOC115264960	protein_coding	Novel_lncRNA	NW_021838042.1	26881542	27072209	+	6	1116
TCONS_00104750	115264960	LOC115264960	protein_coding	Novel_lncRNA	NW_021838042.1	26881358	27072209	+	6	1297
TCONS_00121835	115265424	LOC115265424	protein_coding	Novel_lncRNA	NW_021838153.1	76284619	76547082	-	2	3526
TCONS_00295194	115259184	LOC115259184	protein_coding	Novel_lncRNA	NW_021839054.1	533397	575811	-	2	1791
TCONS_00173619	115268068	LOC115268068	protein_coding	Novel_lncRNA	NW_021838465.1	124869521	124871072	-	2	1295
TCONS_00277540	XLOC_208842	XLOC_208842	novel	Novel_lncRNA	NW_021838910.1	2627855	2639879	+	2	444
TCONS_00096953	XLOC_073084	XLOC_073084	novel	Novel_lncRNA	NW_021837931.1	12968281	12975265	+	2	237
TCONS_00285244	109397513	LOC109397513	protein_coding	Novel_lncRNA	NW_021839020.1	13096408	13204558	+	2	4844
TCONS_00307523	109422264	LOC109422264	protein_coding	Novel_lncRNA	NW_021839153.1	1078207	1082992	+	2	302
TCONS_00007286	XLOC_005538	XLOC_005538	novel	Novel_lncRNA	NW_021837045.1	132823069	132826461	+	2	1297
TCONS_00007285	XLOC_005537	XLOC_005537	novel	Novel_lncRNA	NW_021837045.1	132790740	132792133	+	2	441
TCONS_00032025	XLOC_024159	XLOC_024159	novel	Novel_lncRNA	NW_021837126.1	72013	97007	-	2	1528
TCONS_00059866	115262099	LOC115262099	protein_coding	Novel_lncRNA	NW_021837378.1	8387465	8394541	-	2	1382
TCONS_00019944	XLOC_014905	XLOC_014905	novel	Novel_lncRNA	NW_021837045.1	163074548	163075521	-	2	799
TCONS_00000941	XLOC_000675	XLOC_000675	novel	Novel_lncRNA	NW_021837045.1	14764430	14765548	+	2	907
TCONS_00000940	XLOC_000674	XLOC_000674	novel	Novel_lncRNA	NW_021837045.1	14757941	14760915	+	2	630
TCONS_00236679	XLOC_178006	XLOC_178006	novel	Novel_lncRNA	NW_021838698.1	275028	282116	+	2	404
TCONS_00088817	XLOC_067349	XLOC_067349	novel	Novel_lncRNA	NW_021837811.1	261648	262140	+	2	377
TCONS_00256293	109415184	LOC109415184	protein_coding	Novel_lncRNA	NW_021838798.1	70440365	70514017	-	2	676
TCONS_00016792	XLOC_012655	XLOC_012655	novel	Novel_lncRNA	NW_021837045.1	110132710	110134988	-	2	1213
TCONS_00294034	XLOC_222277	XLOC_222277	novel	Novel_lncRNA	NW_021839032.1	2042326	2043011	+	2	632
TCONS_00205844	XLOC_154144	XLOC_154144	novel	Novel_lncRNA	NW_021838576.1	63932834	64451970	-	5	4166
TCONS_00295788	XLOC_223726	XLOC_223726	novel	Novel_lncRNA	NW_021839065.1	2260425	2268579	+	2	231
TCONS_00205843	XLOC_154144	XLOC_154144	novel	Novel_lncRNA	NW_021838576.1	63932834	64451954	-	4	4079
TCONS_00291200	XLOC_219971	XLOC_219971	novel	Novel_lncRNA	NW_021839020.1	43361065	43363420	-	2	245
TCONS_00205848	XLOC_154144	XLOC_154144	novel	Novel_lncRNA	NW_021838576.1	63976590	64092744	-	2	994
TCONS_00212268	109409473	LOC109409473	protein_coding	Novel_lncRNA	NW_021838588.1	4720212	4721107	+	2	652
TCONS_00151158	XLOC_112408	XLOC_112408	novel	Novel_lncRNA	NW_021838426.1	698804	705672	-	2	269
TCONS_00042873	109397767	LOC109397767	protein_coding	Novel_lncRNA	NW_021837223.1	3935	9323	+	2	272
TCONS_00134898	109428021	LOC109428021	protein_coding	Novel_lncRNA	NW_021838233.1	19509447	19551557	-	3	391
TCONS_00151152	115267276	LOC115267276	protein_coding	Novel_lncRNA	NW_021838426.1	495407	697964	-	2	264
TCONS_00191757	XLOC_143723	XLOC_143723	novel	Novel_lncRNA	NW_021838558.1	486520	494905	-	2	295
TCONS_00260609	109422598	LOC109422598	protein_coding	Novel_lncRNA	NW_021838832.1	2474091	2581006	+	2	349
TCONS_00042878	XLOC_032756	XLOC_032756	novel	Novel_lncRNA	NW_021837223.1	32799	33231	+	2	370
TCONS_00012235	XLOC_009085	XLOC_009085	novel	Novel_lncRNA	NW_021837045.1	22624406	22640272	-	2	723
TCONS_00012236	XLOC_009085	XLOC_009085	novel	Novel_lncRNA	NW_021837045.1	22624406	22640273	-	2	703
TCONS_00012237	XLOC_009085	XLOC_009085	novel	Novel_lncRNA	NW_021837045.1	22624406	22640273	-	2	629
TCONS_00035330	XLOC_026737	XLOC_026737	novel	Novel_lncRNA	NW_021837156.1	41488970	41493169	+	2	648
TCONS_00198342	XLOC_148612	XLOC_148612	novel	Novel_lncRNA	NW_021838576.1	68460907	68462997	+	2	287
TCONS_00302465	XLOC_229024	XLOC_229024	novel	Novel_lncRNA	NW_021839130.1	64509685	64517098	+	2	5602
TCONS_00294780	XLOC_222923	XLOC_222923	novel	Novel_lncRNA	NW_021839044.1	178106	178638	+	2	467
TCONS_00073869	XLOC_055183	XLOC_055183	novel	Novel_lncRNA	NW_021837551.1	509	1995	+	2	1352
TCONS_00294783	XLOC_222926	XLOC_222926	novel	Novel_lncRNA	NW_021839044.1	1	17635	-	2	342
TCONS_00040594	XLOC_030914	XLOC_030914	novel	Novel_lncRNA	NW_021837157.1	1556257	1639575	-	2	329
TCONS_00275765	XLOC_207437	XLOC_207437	novel	Novel_lncRNA	NW_021838909.1	65727588	65727921	-	2	275
TCONS_00290267	XLOC_219190	XLOC_219190	novel	Novel_lncRNA	NW_021839020.1	25545131	25556285	-	2	967
TCONS_00290266	XLOC_219190	XLOC_219190	novel	Novel_lncRNA	NW_021839020.1	25545131	25556285	-	2	957
TCONS_00094770	XLOC_071509	XLOC_071509	novel	Novel_lncRNA	NW_021837856.1	200159	207727	-	2	323
TCONS_00237963	XLOC_178987	XLOC_178987	novel	Novel_lncRNA	NW_021838708.1	150798	158872	+	2	202
TCONS_00189780	XLOC_142214	XLOC_142214	novel	Novel_lncRNA	NW_021838543.1	7512941	7530353	-	2	939
TCONS_00237960	XLOC_178984	XLOC_178984	novel	Novel_lncRNA	NW_021838708.1	103739	104042	+	2	238
TCONS_00127246	XLOC_094487	XLOC_094487	novel	Novel_lncRNA	NW_021838153.1	165417551	165418745	-	2	1132
TCONS_00120567	109406068	LOC109406068	protein_coding	Novel_lncRNA	NW_021838153.1	55515824	55518122	-	2	2008
TCONS_00302464	XLOC_229024	XLOC_229024	novel	Novel_lncRNA	NW_021839130.1	64508277	64517098	+	2	8801
TCONS_00265866	XLOC_199787	XLOC_199787	novel	Novel_lncRNA	NW_021838898.1	2120486	2120834	+	2	291
TCONS_00285805	109398641	LOC109398641	protein_coding	Novel_lncRNA	NW_021839020.1	24078283	24081791	+	2	636
TCONS_00275227	XLOC_206969	XLOC_206969	novel	Novel_lncRNA	NW_021838909.1	53606418	53606712	-	2	215
TCONS_00285808	XLOC_215669	XLOC_215669	novel	Novel_lncRNA	NW_021839020.1	24094008	24098274	+	2	4187
TCONS_00163600	XLOC_122329	XLOC_122329	novel	Novel_lncRNA	NW_021838465.1	87478741	87480189	+	2	926
TCONS_00047346	109406311	LOC109406311	protein_coding	Novel_lncRNA	NW_021837267.1	46619894	46807568	+	3	2931
TCONS_00298794	XLOC_226282	XLOC_226282	novel	Novel_lncRNA	NW_021839126.1	30133	33972	-	2	830
TCONS_00137511	109416680	LOC109416680	protein_coding	Novel_lncRNA	NW_021838343.1	14577517	14699299	+	2	1351
TCONS_00137510	109416680	LOC109416680	protein_coding	Novel_lncRNA	NW_021838343.1	14573786	14692168	+	2	2022
TCONS_00133372	XLOC_098943	XLOC_098943	novel	Novel_lncRNA	NW_021838233.1	18725350	18725914	+	2	501
TCONS_00056515	XLOC_042811	XLOC_042811	novel	Novel_lncRNA	NW_021837378.1	13762152	13769504	+	2	671
TCONS_00056516	XLOC_042811	XLOC_042811	novel	Novel_lncRNA	NW_021837378.1	13762152	13769504	+	2	671
TCONS_00201469	XLOC_150965	XLOC_150965	novel	Novel_lncRNA	NW_021838576.1	116038455	116181752	+	2	1747
TCONS_00050211	XLOC_037978	XLOC_037978	novel	Novel_lncRNA	NW_021837267.1	30047860	30048631	-	2	708
TCONS_00039158	XLOC_029761	XLOC_029761	novel	Novel_lncRNA	NW_021837156.1	41784123	41786144	-	2	229
TCONS_00252405	XLOC_189729	XLOC_189729	novel	Novel_lncRNA	NW_021838798.1	5042874	5044570	-	2	225
TCONS_00212881	XLOC_159756	XLOC_159756	novel	Novel_lncRNA	NW_021838589.1	426944	429694	+	2	2398
TCONS_00260630	109402789	LOC109402789	protein_coding	Novel_lncRNA	NW_021838832.1	2709006	2939436	+	2	271
TCONS_00260323	XLOC_195494	XLOC_195494	novel	Novel_lncRNA	NW_021838830.1	143398	145050	+	2	1084
TCONS_00209154	109428665	LOC109428665	protein_coding	Novel_lncRNA	NW_021838576.1	109841705	109848640	-	2	285
TCONS_00012942	XLOC_009571	XLOC_009571	novel	Novel_lncRNA	NW_021837045.1	35604125	35611112	-	2	505
TCONS_00012941	XLOC_009571	XLOC_009571	novel	Novel_lncRNA	NW_021837045.1	35604125	35611111	-	2	504
TCONS_00193479	XLOC_145038	XLOC_145038	novel	Novel_lncRNA	NW_021838567.1	391529	392173	-	2	253
TCONS_00288385	109416537	LOC109416537	protein_coding	Novel_lncRNA	NW_021839020.1	73963091	74032027	+	2	826
TCONS_00218305	XLOC_163984	XLOC_163984	novel	Novel_lncRNA	NW_021838631.1	39307	40701	+	2	204
TCONS_00241231	XLOC_181361	XLOC_181361	novel	Novel_lncRNA	NW_021838736.1	141472	142157	+	3	556
TCONS_00116844	XLOC_087582	XLOC_087582	novel	Novel_lncRNA	NW_021838153.1	162611438	162611780	+	2	281
TCONS_00195613	109404941	LOC109404941	protein_coding	Novel_lncRNA	NW_021838576.1	26101443	26191452	+	2	728
TCONS_00195614	109404941	LOC109404941	protein_coding	Novel_lncRNA	NW_021838576.1	26102560	26196104	+	2	2857
TCONS_00195615	109404941	LOC109404941	protein_coding	Novel_lncRNA	NW_021838576.1	26116701	26211591	+	2	2467
TCONS_00195616	109404941	LOC109404941	protein_coding	Novel_lncRNA	NW_021838576.1	26122595	26217529	+	2	1211
TCONS_00195617	109404941	LOC109404941	protein_coding	Novel_lncRNA	NW_021838576.1	26142768	26231681	+	2	409
TCONS_00113502	109418024	LOC109418024	protein_coding	Novel_lncRNA	NW_021838153.1	100424337	100464457	+	2	1718
TCONS_00118994	XLOC_089015	XLOC_089015	novel	Novel_lncRNA	NW_021838153.1	27385198	27385895	-	2	453
TCONS_00245035	XLOC_184386	XLOC_184386	novel	Novel_lncRNA	NW_021838776.1	3725943	3730887	+	2	380
TCONS_00242024	109426513	LOC109426513	protein_coding	Novel_lncRNA	NW_021838743.1	3847787	3856248	-	2	368
TCONS_00242025	109426513	LOC109426513	protein_coding	Novel_lncRNA	NW_021838743.1	3847787	3856252	-	2	372
TCONS_00161550	115267835	LOC115267835	protein_coding	Novel_lncRNA	NW_021838465.1	45972152	45976284	+	2	1410
TCONS_00147866	XLOC_109748	XLOC_109748	novel	Novel_lncRNA	NW_021838410.1	7529704	7531252	-	2	523
TCONS_00225138	XLOC_169497	XLOC_169497	novel	Novel_lncRNA	NW_021838687.1	1254524	1263921	+	2	1933
TCONS_00226723	XLOC_170767	XLOC_170767	novel	Novel_lncRNA	NW_021838687.1	33486802	33494038	+	2	510
TCONS_00204399	109408011	LOC109408011	protein_coding	Novel_lncRNA	NW_021838576.1	41285911	41336378	-	2	559
TCONS_00185333	XLOC_139023	XLOC_139023	novel	Novel_lncRNA	NW_021838521.1	8002205	8002799	+	2	338
TCONS_00308353	115259995	LOC115259995	protein_coding	Novel_lncRNA	NW_021839167.1	44581	77286	+	2	261
TCONS_00225787	XLOC_170009	XLOC_170009	novel	Novel_lncRNA	NW_021838687.1	14277722	14278399	+	3	559
TCONS_00308158	XLOC_233564	XLOC_233564	novel	Novel_lncRNA	NW_021839164.1	2266110	2266884	+	2	662
TCONS_00307419	XLOC_233018	XLOC_233018	novel	Novel_lncRNA	NW_021839153.1	50349	50693	+	2	281
TCONS_00301963	XLOC_228622	XLOC_228622	novel	Novel_lncRNA	NW_021839130.1	54715490	54716252	+	2	707
TCONS_00265260	XLOC_199305	XLOC_199305	novel	Novel_lncRNA	NW_021838889.1	228364	240641	+	3	1171
TCONS_00301964	XLOC_228623	XLOC_228623	novel	Novel_lncRNA	NW_021839130.1	54746785	54747325	+	2	417
TCONS_00209738	XLOC_157131	XLOC_157131	novel	Novel_lncRNA	NW_021838576.1	116341063	116341492	-	2	355
TCONS_00072023	109425656	LOC109425656	protein_coding	Novel_lncRNA	NW_021837489.1	43612757	43709351	-	3	2199
TCONS_00270714	XLOC_203527	XLOC_203527	novel	Novel_lncRNA	NW_021838909.1	71753246	71754552	+	2	1244
TCONS_00063496	115262329	LOC115262329	protein_coding	Novel_lncRNA	NW_021837401.1	547743	602278	+	2	1034
TCONS_00063497	115262329	LOC115262329	protein_coding	Novel_lncRNA	NW_021837401.1	601191	613633	+	2	260
TCONS_00059194	109425768	LOC109425768	protein_coding	Novel_lncRNA	NW_021837378.1	54602753	54606212	+	3	2104
TCONS_00158431	XLOC_118260	XLOC_118260	novel	Novel_lncRNA	NW_021838461.1	485448	486039	+	2	382
TCONS_00165526	XLOC_123836	XLOC_123836	novel	Novel_lncRNA	NW_021838465.1	121398828	121447462	+	2	3385
TCONS_00168924	XLOC_126345	XLOC_126345	novel	Novel_lncRNA	NW_021838465.1	42932247	42933527	-	3	1162
TCONS_00226993	109420679	LOC109420679	protein_coding	Novel_lncRNA	NW_021838687.1	39904523	39964864	+	2	2564
TCONS_00167039	XLOC_124938	XLOC_124938	novel	Novel_lncRNA	NW_021838465.1	10292832	10294526	-	2	1542
TCONS_00031301	XLOC_023620	XLOC_023620	novel	Novel_lncRNA	NW_021837111.1	78666	79019	-	2	281
TCONS_00020489	115261669	LOC115261669	protein_coding	Novel_lncRNA	NW_021837045.1	173237917	173363748	-	2	2761
TCONS_00167037	XLOC_124936	XLOC_124936	novel	Novel_lncRNA	NW_021838465.1	10259566	10260342	-	2	219
TCONS_00144839	115266927	LOC115266927	protein_coding	Novel_lncRNA	NW_021838399.1	7570461	7572219	-	2	994
TCONS_00167030	XLOC_124931	XLOC_124931	novel	Novel_lncRNA	NW_021838465.1	9952547	9959126	-	2	295
TCONS_00014888	109399760	LOC109399760	protein_coding	Novel_lncRNA	NW_021837045.1	74602272	74735870	-	2	1362
TCONS_00164218	109433516	LOC109433516	protein_coding	Novel_lncRNA	NW_021838465.1	97800069	97813576	+	3	584
TCONS_00169032	XLOC_126409	XLOC_126409	novel	Novel_lncRNA	NW_021838465.1	44722590	44726571	-	2	426
TCONS_00129600	XLOC_096143	XLOC_096143	novel	Novel_lncRNA	NW_021838154.1	10024649	10204122	-	4	1372
TCONS_00129601	XLOC_096143	XLOC_096143	novel	Novel_lncRNA	NW_021838154.1	10024649	10204122	-	4	1364
TCONS_00129602	XLOC_096143	XLOC_096143	novel	Novel_lncRNA	NW_021838154.1	10024649	10204122	-	3	1331
TCONS_00129603	XLOC_096143	XLOC_096143	novel	Novel_lncRNA	NW_021838154.1	10024649	10204126	-	3	1338
TCONS_00129604	XLOC_096143	XLOC_096143	novel	Novel_lncRNA	NW_021838154.1	10024649	10204126	-	4	629
TCONS_00129605	XLOC_096143	XLOC_096143	novel	Novel_lncRNA	NW_021838154.1	10024649	10204126	-	3	596
TCONS_00129606	XLOC_096143	XLOC_096143	novel	Novel_lncRNA	NW_021838154.1	10066646	10204062	-	3	1548
TCONS_00129607	XLOC_096143	XLOC_096143	novel	Novel_lncRNA	NW_021838154.1	10066646	10204065	-	3	1554
TCONS_00236485	XLOC_177846	XLOC_177846	novel	Novel_lncRNA	NW_021838692.1	31398	32516	-	2	1098
TCONS_00067163	XLOC_050481	XLOC_050481	novel	Novel_lncRNA	NW_021837489.1	20152735	20153783	+	2	983
TCONS_00309039	XLOC_234301	XLOC_234301	novel	Novel_lncRNA	NW_021839184.1	9461	11375	+	2	233
TCONS_00052500	109432807	LOC109432807	protein_coding	Novel_lncRNA	NW_021837267.1	58567880	58609279	-	2	246
TCONS_00026227	XLOC_019622	XLOC_019622	novel	Novel_lncRNA	NW_021837046.1	23078275	23097061	-	2	930
TCONS_00131238	109427696	LOC109427696	protein_coding	Novel_lncRNA	NW_021838184.1	743053	785364	-	2	382
TCONS_00174396	XLOC_130516	XLOC_130516	novel	Novel_lncRNA	NW_021838466.1	2874699	2890322	+	2	957
TCONS_00165294	115268021	LOC115268021	protein_coding	Novel_lncRNA	NW_021838465.1	117576163	117579948	+	2	481
TCONS_00091654	XLOC_069211	XLOC_069211	novel	Novel_lncRNA	NW_021837822.1	39304748	39305193	+	2	342
TCONS_00026228	XLOC_019622	XLOC_019622	novel	Novel_lncRNA	NW_021837046.1	23078275	23097092	-	2	855
TCONS_00278812	115258054	LOC115258054	protein_coding	Novel_lncRNA	NW_021838923.1	16176	152490	-	3	850
TCONS_00083040	XLOC_062400	XLOC_062400	novel	Novel_lncRNA	NW_021837711.1	21825883	21826931	+	2	990
TCONS_00084546	XLOC_063712	XLOC_063712	novel	Novel_lncRNA	NW_021837711.1	2098030	2108208	-	2	353
TCONS_00084541	XLOC_063708	XLOC_063708	novel	Novel_lncRNA	NW_021837711.1	2019098	2075276	-	3	4316
TCONS_00084540	XLOC_063708	XLOC_063708	novel	Novel_lncRNA	NW_021837711.1	1982756	2075293	-	6	2254
TCONS_00082317	109423458	LOC109423458	protein_coding	Novel_lncRNA	NW_021837711.1	9986106	10055891	+	4	562
TCONS_00266777	XLOC_200498	XLOC_200498	novel	Novel_lncRNA	NW_021838909.1	3877638	3883908	+	2	2926
TCONS_00123675	XLOC_092044	XLOC_092044	novel	Novel_lncRNA	NW_021838153.1	107615988	107624613	-	2	423
TCONS_00111458	109408631	LOC109408631	protein_coding	Novel_lncRNA	NW_021838153.1	64752986	64754019	+	2	940
TCONS_00268315	XLOC_201672	XLOC_201672	novel	Novel_lncRNA	NW_021838909.1	31400308	31400680	+	2	308
TCONS_00057591	109420463	LOC109420463	protein_coding	Novel_lncRNA	NW_021837378.1	32212830	32222307	+	3	1006
TCONS_00177149	XLOC_132655	XLOC_132655	novel	Novel_lncRNA	NW_021838477.1	1162644	1167972	-	2	5285
TCONS_00082318	109423458	LOC109423458	protein_coding	Novel_lncRNA	NW_021837711.1	9986234	10055891	+	4	448
TCONS_00301382	109408294	LOC109408294	protein_coding	Novel_lncRNA	NW_021839130.1	46237345	46513387	+	2	781
TCONS_00183275	XLOC_137495	XLOC_137495	novel	Novel_lncRNA	NW_021838510.1	2036939	2037676	-	2	649
TCONS_00183270	109419441	LOC109419441	protein_coding	Novel_lncRNA	NW_021838510.1	1961234	1971020	-	2	213
TCONS_00309000	XLOC_234265	XLOC_234265	novel	Novel_lncRNA	NW_021839183.1	35654	36308	+	2	595
TCONS_00250046	XLOC_188222	XLOC_188222	novel	Novel_lncRNA	NW_021838798.1	61737479	61737948	+	2	404
TCONS_00151185	XLOC_112432	XLOC_112432	novel	Novel_lncRNA	NW_021838427.1	322338	335727	+	4	1127
TCONS_00153785	109432941	LOC109432941	protein_coding	Novel_lncRNA	NW_021838438.1	416479	462083	+	2	1889
TCONS_00110858	XLOC_083548	XLOC_083548	novel	Novel_lncRNA	NW_021838153.1	57363862	57386797	+	3	1695
TCONS_00181814	XLOC_136441	XLOC_136441	novel	Novel_lncRNA	NW_021838502.1	559846	560203	-	2	284
TCONS_00157498	XLOC_117507	XLOC_117507	novel	Novel_lncRNA	NW_021838454.1	7738398	7740780	-	2	337
TCONS_00157499	XLOC_117507	XLOC_117507	novel	Novel_lncRNA	NW_021838454.1	7738398	7741014	-	2	380
TCONS_00146021	109430513	LOC109430513	protein_coding	Novel_lncRNA	NW_021838405.1	809143	823177	+	2	344
TCONS_00181819	XLOC_136429	XLOC_136429	novel	Novel_lncRNA	NW_021838502.1	596638	597459	-	3	689
TCONS_00175679	XLOC_131432	XLOC_131432	novel	Novel_lncRNA	NW_021838466.1	9169241	9184107	-	3	469
TCONS_00217452	XLOC_163306	XLOC_163306	novel	Novel_lncRNA	NW_021838621.1	1453870	1455024	-	2	538
TCONS_00131391	109431563	LOC109431563	protein_coding	Novel_lncRNA	NW_021838190.1	295379	407849	+	2	1220
TCONS_00230658	109431814	LOC109431814	protein_coding	Novel_lncRNA	NW_021838687.1	5944579	5973818	-	2	833
TCONS_00217458	115254422	LOC115254422	protein_coding	Novel_lncRNA	NW_021838621.1	1518950	1747793	-	5	1898
TCONS_00268015	109418584	LOC109418584	protein_coding	Novel_lncRNA	NW_021838909.1	24652218	25006086	+	5	4277
TCONS_00151630	XLOC_112770	XLOC_112770	novel	Novel_lncRNA	NW_021838431.1	139640	141115	+	2	1306
TCONS_00145782	109422358	LOC109422358	protein_coding	Novel_lncRNA	NW_021838403.1	768574	847989	-	2	745
TCONS_00279569	109421733	LOC109421733	protein_coding	Novel_lncRNA	NW_021838932.1	2669972	2782367	-	3	2972
TCONS_00239223	XLOC_179889	XLOC_179889	novel	Novel_lncRNA	NW_021838720.1	141607	352217	-	3	2028
TCONS_00246084	109421249	LOC109421249	protein_coding	Novel_lncRNA	NW_021838787.1	2278234	2563618	-	2	1684
TCONS_00239224	XLOC_179895	XLOC_179895	novel	Novel_lncRNA	NW_021838720.1	168625	188229	-	2	234
TCONS_00011852	XLOC_008835	XLOC_008835	novel	Novel_lncRNA	NW_021837045.1	16217858	16218536	-	2	291
TCONS_00281006	115258189	LOC115258189	protein_coding	Novel_lncRNA	NW_021838954.1	1337056	1344635	-	2	335
TCONS_00052176	XLOC_039276	XLOC_039276	novel	Novel_lncRNA	NW_021837267.1	53942598	53946110	-	2	318
TCONS_00000716	109418350	LOC109418350	protein_coding	Novel_lncRNA	NW_021837045.1	10337874	10339798	+	2	357
TCONS_00000719	109427320	LOC109427320	protein_coding	Novel_lncRNA	NW_021837045.1	10366485	10371434	+	2	932
TCONS_00304605	XLOC_230755	XLOC_230755	novel	Novel_lncRNA	NW_021839130.1	34468178	34470168	-	2	210
TCONS_00153163	XLOC_114050	XLOC_114050	novel	Novel_lncRNA	NW_021838432.1	11358261	11359267	-	2	949
TCONS_00279568	109421733	LOC109421733	protein_coding	Novel_lncRNA	NW_021838932.1	2617881	2782367	-	4	4683
TCONS_00240511	XLOC_180786	XLOC_180786	novel	Novel_lncRNA	NW_021838730.1	76270	77193	+	2	831
TCONS_00241796	115255993	LOC115255993	protein_coding	Novel_lncRNA	NW_021838743.1	275675	570907	-	2	4403
TCONS_00222349	XLOC_167123	XLOC_167123	novel	Novel_lncRNA	NW_021838661.1	254101	255404	+	2	1272
TCONS_00200026	XLOC_149873	XLOC_149873	novel	Novel_lncRNA	NW_021838576.1	91419654	91459546	+	2	1632
TCONS_00229865	XLOC_172939	XLOC_172939	novel	Novel_lncRNA	NW_021838687.1	85439710	85441005	+	2	436
TCONS_00229867	XLOC_172941	XLOC_172941	novel	Novel_lncRNA	NW_021838687.1	85466127	85468247	+	3	1882
TCONS_00259141	115253438	LOC115253438	protein_coding	Novel_lncRNA	NW_021838811.1	92590	175278	+	3	1696
TCONS_00197573	115270210	LOC115270210	protein_coding	Novel_lncRNA	NW_021838576.1	56158554	56315858	+	4	1139
TCONS_00238798	XLOC_179522	XLOC_179522	novel	Novel_lncRNA	NW_021838712.1	300771	301345	-	2	512
TCONS_00068927	115262608	LOC115262608	protein_coding	Novel_lncRNA	NW_021837489.1	45300764	45301478	+	2	649
TCONS_00250912	115256633	LOC115256633	protein_coding	Novel_lncRNA	NW_021838798.1	75008541	75017697	+	2	1012
TCONS_00169299	XLOC_126596	XLOC_126596	novel	Novel_lncRNA	NW_021838465.1	50917493	50917991	-	2	434
TCONS_00175775	115268554	LOC115268554	protein_coding	Novel_lncRNA	NW_021838467.1	246758	296552	+	2	733
TCONS_00272723	XLOC_205084	XLOC_205084	novel	Novel_lncRNA	NW_021838909.1	11370984	11371402	-	2	362
TCONS_00068929	XLOC_051637	XLOC_051637	novel	Novel_lncRNA	NW_021837489.1	45379966	45380471	+	2	441
TCONS_00098491	XLOC_074229	XLOC_074229	novel	Novel_lncRNA	NW_021837931.1	33296307	33297970	+	2	253
TCONS_00136317	XLOC_101120	XLOC_101120	novel	Novel_lncRNA	NW_021838321.1	584407	585474	+	2	514
TCONS_00048255	109420223	LOC109420223	protein_coding	Novel_lncRNA	NW_021837267.1	57629735	57632243	+	2	2156
TCONS_00196228	115269699	LOC115269699	protein_coding	Novel_lncRNA	NW_021838576.1	37119130	37121997	+	2	2565
TCONS_00027663	XLOC_020621	XLOC_020621	novel	Novel_lncRNA	NW_021837046.1	48042353	48048386	-	2	611
TCONS_00258217	XLOC_193686	XLOC_193686	novel	Novel_lncRNA	NW_021838800.1	81765	256986	-	3	2375
TCONS_00070403	115262792	LOC115262792	protein_coding	Novel_lncRNA	NW_021837489.1	15570175	15635692	-	2	594
TCONS_00307599	XLOC_233135	XLOC_233135	novel	Novel_lncRNA	NW_021839153.1	1930761	1931401	+	2	503
TCONS_00016494	XLOC_012393	XLOC_012393	novel	Novel_lncRNA	NW_021837045.1	104205996	104208346	-	2	560
TCONS_00093716	109403961	LOC109403961	protein_coding	Novel_lncRNA	NW_021837822.1	35300405	35380954	-	2	450
TCONS_00078170	XLOC_058509	XLOC_058509	novel	Novel_lncRNA	NW_021837600.1	13524436	13525261	-	2	762
TCONS_00093710	109404132	LOC109404132	protein_coding	Novel_lncRNA	NW_021837822.1	35189042	35362759	-	2	204
TCONS_00093711	109404132	LOC109404132	protein_coding	Novel_lncRNA	NW_021837822.1	35221452	35388801	-	2	223
TCONS_00093712	109404132	LOC109404132	protein_coding	Novel_lncRNA	NW_021837822.1	35240638	35326214	-	2	291
TCONS_00307360	XLOC_232969	XLOC_232969	novel	Novel_lncRNA	NW_021839150.1	29577	31608	-	4	1831
TCONS_00118461	XLOC_088613	XLOC_088613	novel	Novel_lncRNA	NW_021838153.1	19166960	19170222	-	2	1627
TCONS_00118462	XLOC_088613	XLOC_088613	novel	Novel_lncRNA	NW_021838153.1	19166960	19170244	-	2	1649
TCONS_00093719	XLOC_070715	XLOC_070715	novel	Novel_lncRNA	NW_021837822.1	35327407	35328121	-	2	248
TCONS_00056078	XLOC_042479	XLOC_042479	novel	Novel_lncRNA	NW_021837378.1	4928575	4929393	+	3	530
TCONS_00216307	115254384	LOC115254384	protein_coding	Novel_lncRNA	NW_021838611.1	283	193476	+	2	1459
TCONS_00227832	115255456	LOC115255456	protein_coding	Novel_lncRNA	NW_021838687.1	52158395	52351439	+	2	613
TCONS_00022252	115255583	LOC115255583	protein_coding	Novel_lncRNA	NW_021837046.1	13040373	13041051	+	2	585
TCONS_00213224	XLOC_160058	XLOC_160058	novel	Novel_lncRNA	NW_021838594.1	438770	439704	+	2	578
TCONS_00167123	109428936	LOC109428936	protein_coding	Novel_lncRNA	NW_021838465.1	11483113	11588639	-	2	269
TCONS_00227837	XLOC_171577	XLOC_171577	novel	Novel_lncRNA	NW_021838687.1	52243506	52244152	+	2	589
TCONS_00188968	XLOC_141588	XLOC_141588	novel	Novel_lncRNA	NW_021838543.1	4990589	4991539	+	4	542
TCONS_00210104	XLOC_157434	XLOC_157434	novel	Novel_lncRNA	NW_021838576.1	121538933	121545669	-	2	802
TCONS_00210102	XLOC_157432	XLOC_157432	novel	Novel_lncRNA	NW_021838576.1	121536928	121543829	-	2	279
TCONS_00096567	XLOC_072818	XLOC_072818	novel	Novel_lncRNA	NW_021837931.1	7352689	7356875	+	2	907
TCONS_00027598	115258222	LOC115258222	protein_coding	Novel_lncRNA	NW_021837046.1	46624825	46835220	-	2	1134
TCONS_00092405	XLOC_069766	XLOC_069766	novel	Novel_lncRNA	NW_021837822.1	13463725	13467263	-	2	3049
TCONS_00092402	XLOC_069763	XLOC_069763	novel	Novel_lncRNA	NW_021837822.1	13444359	13444855	-	2	437
TCONS_00092401	XLOC_069762	XLOC_069762	novel	Novel_lncRNA	NW_021837822.1	13428615	13429030	-	2	356
TCONS_00087786	XLOC_066453	XLOC_066453	novel	Novel_lncRNA	NW_021837745.1	96518	97624	-	2	1041
TCONS_00027593	115258222	LOC115258222	protein_coding	Novel_lncRNA	NW_021837046.1	46550930	46759237	-	2	2275
TCONS_00027595	115258222	LOC115258222	protein_coding	Novel_lncRNA	NW_021837046.1	46575802	46787000	-	2	2648
TCONS_00027594	115258222	LOC115258222	protein_coding	Novel_lncRNA	NW_021837046.1	46572490	46782103	-	2	532
TCONS_00027597	115258222	LOC115258222	protein_coding	Novel_lncRNA	NW_021837046.1	46613610	46821678	-	2	592
TCONS_00027596	115258222	LOC115258222	protein_coding	Novel_lncRNA	NW_021837046.1	46581573	46796045	-	2	462
TCONS_00016679	XLOC_012558	XLOC_012558	novel	Novel_lncRNA	NW_021837045.1	108518432	108528374	-	2	767
TCONS_00021503	115259237	LOC115259237	protein_coding	Novel_lncRNA	NW_021837046.1	298004	598519	+	2	671
TCONS_00262891	XLOC_197340	XLOC_197340	novel	Novel_lncRNA	NW_021838857.1	31974	36732	-	2	778
TCONS_00269326	XLOC_202490	XLOC_202490	novel	Novel_lncRNA	NW_021838909.1	48775724	48776101	+	2	205
TCONS_00061259	109411759	LOC109411759	protein_coding	Novel_lncRNA	NW_021837378.1	32267069	32280470	-	2	551
TCONS_00211849	XLOC_158896	XLOC_158896	novel	Novel_lncRNA	NW_021838585.1	443422	488512	-	2	317
TCONS_00211476	XLOC_158610	XLOC_158610	novel	Novel_lncRNA	NW_021838581.1	27693	28786	-	2	809
TCONS_00245722	XLOC_184968	XLOC_184968	novel	Novel_lncRNA	NW_021838785.1	124746	125074	-	3	205
TCONS_00147293	109399932	LOC109399932	protein_coding	Novel_lncRNA	NW_021838410.1	10848782	10850238	+	2	1351
TCONS_00147292	109399932	LOC109399932	protein_coding	Novel_lncRNA	NW_021838410.1	10848782	10850238	+	3	907
TCONS_00031547	XLOC_023849	XLOC_023849	novel	Novel_lncRNA	NW_021837118.1	83073	85509	-	2	2330
TCONS_00262892	XLOC_197340	XLOC_197340	novel	Novel_lncRNA	NW_021838857.1	31974	36732	-	2	665
TCONS_00211478	115270954	LOC115270954	protein_coding	Novel_lncRNA	NW_021838581.1	31260	33250	-	2	884
TCONS_00231746	XLOC_174326	XLOC_174326	novel	Novel_lncRNA	NW_021838687.1	26399105	26438673	-	2	1924
TCONS_00199759	XLOC_149670	XLOC_149670	novel	Novel_lncRNA	NW_021838576.1	87868983	87870491	+	2	913
TCONS_00231742	XLOC_174323	XLOC_174323	novel	Novel_lncRNA	NW_021838687.1	26379891	26387754	-	2	5309
TCONS_00006019	XLOC_004595	XLOC_004595	novel	Novel_lncRNA	NW_021837045.1	110242369	110242645	+	2	214
TCONS_00300337	XLOC_227483	XLOC_227483	novel	Novel_lncRNA	NW_021839130.1	27145718	27146007	+	2	211
TCONS_00211847	XLOC_158895	XLOC_158895	novel	Novel_lncRNA	NW_021838585.1	441974	496261	-	2	1434
TCONS_00211840	XLOC_158895	XLOC_158895	novel	Novel_lncRNA	NW_021838585.1	422015	448604	-	2	6762
TCONS_00045865	XLOC_034998	XLOC_034998	novel	Novel_lncRNA	NW_021837267.1	26145015	26209074	+	2	1190
TCONS_00111573	109420434	LOC109420434	protein_coding	Novel_lncRNA	NW_021838153.1	67152379	67381107	+	2	1514
TCONS_00045867	115261622	LOC115261622	protein_coding	Novel_lncRNA	NW_021837267.1	26145017	26304160	+	2	1480
TCONS_00273863	XLOC_205902	XLOC_205902	novel	Novel_lncRNA	NW_021838909.1	30526382	30530717	-	2	298
TCONS_00245939	115256245	LOC115256245	protein_coding	Novel_lncRNA	NW_021838787.1	3676867	3813267	+	2	3975
TCONS_00236974	115255727	LOC115255727	protein_coding	Novel_lncRNA	NW_021838699.1	4519711	4551182	+	2	496
TCONS_00150924	XLOC_112217	XLOC_112217	novel	Novel_lncRNA	NW_021838423.1	752033	754742	-	2	2679
TCONS_00038856	109424901	LOC109424901	protein_coding	Novel_lncRNA	NW_021837156.1	34548695	34579534	-	2	462
TCONS_00152654	XLOC_113614	XLOC_113614	novel	Novel_lncRNA	NW_021838432.1	3339539	3341875	-	2	915
TCONS_00245933	115256245	LOC115256245	protein_coding	Novel_lncRNA	NW_021838787.1	3642037	3786865	+	2	1216
TCONS_00245937	115256245	LOC115256245	protein_coding	Novel_lncRNA	NW_021838787.1	3665085	3805879	+	2	3094
TCONS_00242616	XLOC_182390	XLOC_182390	novel	Novel_lncRNA	NW_021838751.1	222829	277059	+	2	811
TCONS_00170605	XLOC_127708	XLOC_127708	novel	Novel_lncRNA	NW_021838465.1	76558278	76560175	-	2	409
TCONS_00044735	XLOC_034288	XLOC_034288	novel	Novel_lncRNA	NW_021837267.1	6848358	6850011	+	2	1624
TCONS_00044730	109403725	LOC109403725	protein_coding	Novel_lncRNA	NW_021837267.1	6834333	6980143	+	2	1038
TCONS_00167364	XLOC_125192	XLOC_125192	novel	Novel_lncRNA	NW_021838465.1	17900363	17907032	-	4	1211
TCONS_00152651	XLOC_113611	XLOC_113611	novel	Novel_lncRNA	NW_021838432.1	3327090	3356213	-	2	257
TCONS_00278252	XLOC_209424	XLOC_209424	novel	Novel_lncRNA	NW_021838920.1	79925	119346	-	2	624
TCONS_00278253	XLOC_209424	XLOC_209424	novel	Novel_lncRNA	NW_021838920.1	79925	150156	-	2	941
TCONS_00044739	XLOC_034295	XLOC_034295	novel	Novel_lncRNA	NW_021837267.1	6904032	6912705	+	2	955
TCONS_00165396	XLOC_123738	XLOC_123738	novel	Novel_lncRNA	NW_021838465.1	119630929	119631636	+	2	650
TCONS_00089923	XLOC_068253	XLOC_068253	novel	Novel_lncRNA	NW_021837822.1	18435591	18436774	+	2	1063
TCONS_00062692	109407508	LOC109407508	protein_coding	Novel_lncRNA	NW_021837378.1	54597638	54677685	-	2	567
TCONS_00103574	XLOC_078130	XLOC_078130	novel	Novel_lncRNA	NW_021838042.1	6016983	6018392	+	2	1195
TCONS_00133786	109414440	LOC109414440	protein_coding	Novel_lncRNA	NW_021838233.1	3158340	3198276	-	4	978
TCONS_00032163	XLOC_024291	XLOC_024291	novel	Novel_lncRNA	NW_021837134.1	237303	237810	+	2	448
TCONS_00147997	XLOC_109864	XLOC_109864	novel	Novel_lncRNA	NW_021838410.1	10009509	10011617	-	2	1707
TCONS_00284528	115258458	LOC115258458	protein_coding	Novel_lncRNA	NW_021839018.1	89487	105587	-	2	790
TCONS_00292804	XLOC_221196	XLOC_221196	novel	Novel_lncRNA	NW_021839020.1	70193105	70194098	-	2	316
TCONS_00189610	XLOC_142094	XLOC_142094	novel	Novel_lncRNA	NW_021838543.1	5026280	5031130	-	2	229
TCONS_00152977	XLOC_113884	XLOC_113884	novel	Novel_lncRNA	NW_021838432.1	8231340	8231917	-	3	447
TCONS_00031152	XLOC_023479	XLOC_023479	novel	Novel_lncRNA	NW_021837106.1	11865	12300	-	2	368
TCONS_00213393	109410283	LOC109410283	protein_coding	Novel_lncRNA	NW_021838597.1	226290	232505	+	2	1681
TCONS_00028488	XLOC_021239	XLOC_021239	novel	Novel_lncRNA	NW_021837046.1	61601611	61602120	-	2	336
TCONS_00028489	XLOC_021240	XLOC_021240	novel	Novel_lncRNA	NW_021837046.1	61617055	61622022	-	2	369
TCONS_00254447	XLOC_191206	XLOC_191206	novel	Novel_lncRNA	NW_021838798.1	42360785	42363831	-	2	579
TCONS_00138819	109418473	LOC109418473	protein_coding	Novel_lncRNA	NW_021838343.1	10510473	10703348	-	2	673
TCONS_00180029	XLOC_135033	XLOC_135033	novel	Novel_lncRNA	NW_021838493.1	127530	128640	-	2	258
TCONS_00266668	109410328	LOC109410328	protein_coding	Novel_lncRNA	NW_021838909.1	2491321	2497694	+	2	521
TCONS_00202379	XLOC_151662	XLOC_151662	novel	Novel_lncRNA	NW_021838576.1	7034991	7035481	-	2	204
TCONS_00228613	109426616	LOC109426616	protein_coding	Novel_lncRNA	NW_021838687.1	65070082	65071373	+	2	1272
TCONS_00007495	115261390	LOC115261390	protein_coding	Novel_lncRNA	NW_021837045.1	135349814	135359449	+	2	3673
TCONS_00060128	XLOC_045229	XLOC_045229	novel	Novel_lncRNA	NW_021837378.1	13563236	13565689	-	3	1068
TCONS_00289710	109397526	LOC109397526	protein_coding	Novel_lncRNA	NW_021839020.1	14783507	14788805	-	2	1346
TCONS_00226879	XLOC_170901	XLOC_170901	novel	Novel_lncRNA	NW_021838687.1	37068114	37231182	+	2	1479
TCONS_00173247	109426022	LOC109426022	protein_coding	Novel_lncRNA	NW_021838465.1	119734579	119762590	-	3	1548
TCONS_00220440	115254607	LOC115254607	protein_coding	Novel_lncRNA	NW_021838643.1	5972592	5993211	-	3	742
TCONS_00148070	XLOC_109909	XLOC_109909	novel	Novel_lncRNA	NW_021838410.1	10552706	10553434	-	2	600
TCONS_00253429	115256505	LOC115256505	protein_coding	Novel_lncRNA	NW_021838798.1	20548146	20549941	-	2	1267
TCONS_00289719	109622823	LOC109622823	protein_coding	Novel_lncRNA	NW_021839020.1	14903409	14920883	-	2	789
TCONS_00129103	109424040	LOC109424040	protein_coding	Novel_lncRNA	NW_021838154.1	2380116	2407678	-	2	2001
TCONS_00223935	XLOC_168511	XLOC_168511	novel	Novel_lncRNA	NW_021838676.1	1010156	1010578	+	2	355
TCONS_00226722	XLOC_170767	XLOC_170767	novel	Novel_lncRNA	NW_021838687.1	33486802	33494038	+	2	510
TCONS_00284743	XLOC_214823	XLOC_214823	novel	Novel_lncRNA	NW_021839020.1	4901643	4902078	+	3	268
TCONS_00174995	XLOC_130947	XLOC_130947	novel	Novel_lncRNA	NW_021838466.1	9913096	9913426	+	2	264
TCONS_00264493	XLOC_198743	XLOC_198743	novel	Novel_lncRNA	NW_021838880.1	47089	122140	-	3	655
TCONS_00226724	XLOC_170767	XLOC_170767	novel	Novel_lncRNA	NW_021838687.1	33486975	33494038	+	2	337
TCONS_00269814	XLOC_202797	XLOC_202797	novel	Novel_lncRNA	NW_021838909.1	55588762	55589678	+	2	658
TCONS_00269815	XLOC_202798	XLOC_202798	novel	Novel_lncRNA	NW_021838909.1	55590770	55746561	+	3	311
TCONS_00141043	XLOC_104376	XLOC_104376	novel	Novel_lncRNA	NW_021838387.1	998240	999382	-	2	351
TCONS_00240350	XLOC_180629	XLOC_180629	novel	Novel_lncRNA	NW_021838727.1	203641	203933	+	2	266
TCONS_00088007	115263979	LOC115263979	protein_coding	Novel_lncRNA	NW_021837756.1	1159361	1170036	-	2	284
TCONS_00205456	115270220	LOC115270220	protein_coding	Novel_lncRNA	NW_021838576.1	57069583	57279345	-	2	1119
TCONS_00295193	115259184	LOC115259184	protein_coding	Novel_lncRNA	NW_021839054.1	461242	575811	-	2	1467
TCONS_00196264	XLOC_147028	XLOC_147028	novel	Novel_lncRNA	NW_021838576.1	37986036	37987159	+	2	1050
TCONS_00300977	XLOC_227993	XLOC_227993	novel	Novel_lncRNA	NW_021839130.1	39482938	39483632	+	2	639
TCONS_00132781	XLOC_098604	XLOC_098604	novel	Novel_lncRNA	NW_021838233.1	10197435	10202393	+	2	831
TCONS_00132783	XLOC_098604	XLOC_098604	novel	Novel_lncRNA	NW_021838233.1	10197673	10202393	+	2	593
TCONS_00132782	XLOC_098604	XLOC_098604	novel	Novel_lncRNA	NW_021838233.1	10197435	10202393	+	2	831
TCONS_00283115	XLOC_213402	XLOC_213402	novel	Novel_lncRNA	NW_021838987.1	2679429	2681323	+	2	281
TCONS_00184040	115268980	LOC115268980	protein_coding	Novel_lncRNA	NW_021838512.1	416431	575233	-	2	820
TCONS_00210390	109413885	LOC109413885	protein_coding	Novel_lncRNA	NW_021838577.1	2513741	2525254	+	2	652
TCONS_00148213	XLOC_110026	XLOC_110026	novel	Novel_lncRNA	NW_021838410.1	12526889	12542039	-	3	2435
TCONS_00239489	109403692	LOC109403692	protein_coding	Novel_lncRNA	NW_021838721.1	3015537	3092225	+	2	210
TCONS_00148216	XLOC_110026	XLOC_110026	novel	Novel_lncRNA	NW_021838410.1	12526889	12552017	-	3	1300
TCONS_00194586	XLOC_145879	XLOC_145879	novel	Novel_lncRNA	NW_021838576.1	9080873	9085335	+	2	4436
TCONS_00017070	XLOC_012886	XLOC_012886	novel	Novel_lncRNA	NW_021837045.1	115759335	115759950	-	2	549
TCONS_00107096	XLOC_080833	XLOC_080833	novel	Novel_lncRNA	NW_021838098.1	633176	636742	+	2	3363
TCONS_00017075	XLOC_012890	XLOC_012890	novel	Novel_lncRNA	NW_021837045.1	115965041	115965397	-	2	312
TCONS_00245204	109401442	LOC109401442	protein_coding	Novel_lncRNA	NW_021838776.1	1562047	1781785	-	2	973
TCONS_00168245	XLOC_125844	XLOC_125844	novel	Novel_lncRNA	NW_021838465.1	30934642	30938711	-	2	258
TCONS_00157145	XLOC_117264	XLOC_117264	novel	Novel_lncRNA	NW_021838454.1	2070335	2071337	-	2	433
TCONS_00274144	XLOC_206149	XLOC_206149	novel	Novel_lncRNA	NW_021838909.1	34232348	34235922	-	2	974
TCONS_00022410	XLOC_016752	XLOC_016752	novel	Novel_lncRNA	NW_021837046.1	16101921	16106363	+	2	403
TCONS_00271638	XLOC_204304	XLOC_204304	novel	Novel_lncRNA	NW_021838909.1	88147173	88147527	+	2	300
TCONS_00037412	115260766	LOC115260766	protein_coding	Novel_lncRNA	NW_021837156.1	10105047	10111246	-	2	215
TCONS_00292865	XLOC_221244	XLOC_221244	novel	Novel_lncRNA	NW_021839020.1	71131413	71370945	-	2	1487
TCONS_00098121	XLOC_073889	XLOC_073889	novel	Novel_lncRNA	NW_021837931.1	27657889	27659068	+	2	1117
TCONS_00301688	XLOC_228435	XLOC_228435	novel	Novel_lncRNA	NW_021839130.1	50808403	50880645	+	3	3865
TCONS_00135034	XLOC_100068	XLOC_100068	novel	Novel_lncRNA	NW_021838234.1	105030	105448	+	2	362
TCONS_00264874	XLOC_199048	XLOC_199048	novel	Novel_lncRNA	NW_021838887.1	1511909	1514188	+	3	444
TCONS_00135780	XLOC_100669	XLOC_100669	novel	Novel_lncRNA	NW_021838278.1	353710	358229	-	2	256
TCONS_00035672	XLOC_027014	XLOC_027014	novel	Novel_lncRNA	NW_021837156.1	48134498	48191158	+	2	2327
TCONS_00176592	XLOC_132200	XLOC_132200	novel	Novel_lncRNA	NW_021838476.1	633681	638100	+	2	3478
TCONS_00267389	109418486	LOC109418486	protein_coding	Novel_lncRNA	NW_021838909.1	14478984	14597744	+	2	1250
TCONS_00199647	115270345	LOC115270345	protein_coding	Novel_lncRNA	NW_021838576.1	86480801	86623158	+	2	507
TCONS_00287710	XLOC_217253	XLOC_217253	novel	Novel_lncRNA	NW_021839020.1	60562542	60564623	+	3	920
TCONS_00066376	XLOC_049844	XLOC_049844	novel	Novel_lncRNA	NW_021837489.1	6537679	6586663	+	3	796
TCONS_00061417	XLOC_046088	XLOC_046088	novel	Novel_lncRNA	NW_021837378.1	34095450	34098633	-	2	588
TCONS_00197217	XLOC_147676	XLOC_147676	novel	Novel_lncRNA	NW_021838576.1	51157821	51158698	+	2	817
TCONS_00154489	109431714	LOC109431714	protein_coding	Novel_lncRNA	NW_021838443.1	4329417	4481832	+	3	1644
TCONS_00237165	XLOC_178374	XLOC_178374	novel	Novel_lncRNA	NW_021838699.1	1329694	1330243	-	2	492
TCONS_00022733	XLOC_017025	XLOC_017025	novel	Novel_lncRNA	NW_021837046.1	21643579	21819102	+	2	2727
TCONS_00300073	XLOC_227267	XLOC_227267	novel	Novel_lncRNA	NW_021839130.1	23056368	23056694	+	2	263
TCONS_00104921	XLOC_079075	XLOC_079075	novel	Novel_lncRNA	NW_021838042.1	2349397	2360282	-	3	698
TCONS_00022734	109432882	LOC109432882	protein_coding	Novel_lncRNA	NW_021837046.1	21643579	21861526	+	2	777
TCONS_00098264	109401570	LOC109401570	protein_coding	Novel_lncRNA	NW_021837931.1	29884847	29896109	+	2	632
TCONS_00064469	XLOC_048366	XLOC_048366	novel	Novel_lncRNA	NW_021837434.1	145689	145987	+	2	234
TCONS_00292169	109401870	LOC109401870	protein_coding	Novel_lncRNA	NW_021839020.1	57771276	57774935	-	2	1221
TCONS_00135250	XLOC_100221	XLOC_100221	novel	Novel_lncRNA	NW_021838245.1	624538	624944	+	2	327
TCONS_00116101	XLOC_087091	XLOC_087091	novel	Novel_lncRNA	NW_021838153.1	148959746	148971737	+	2	705
TCONS_00309769	XLOC_234901	XLOC_234901	novel	Novel_lncRNA	NW_021839197.1	462480	466796	-	3	414
TCONS_00309768	XLOC_234900	XLOC_234900	novel	Novel_lncRNA	NW_021839197.1	460324	461716	-	3	540
TCONS_00218465	XLOC_164098	XLOC_164098	novel	Novel_lncRNA	NW_021838632.1	2073349	2192451	+	2	1658
TCONS_00091688	XLOC_069242	XLOC_069242	novel	Novel_lncRNA	NW_021837822.1	943985	944831	-	2	693
TCONS_00216627	XLOC_162632	XLOC_162632	novel	Novel_lncRNA	NW_021838615.1	419837	423724	-	2	908
TCONS_00309761	XLOC_234894	XLOC_234894	novel	Novel_lncRNA	NW_021839197.1	422930	434350	-	2	909
TCONS_00245777	XLOC_185010	XLOC_185010	novel	Novel_lncRNA	NW_021838786.1	110802	111874	-	2	591
TCONS_00219516	XLOC_164847	XLOC_164847	novel	Novel_lncRNA	NW_021838638.1	149476	159828	-	3	793
TCONS_00219517	XLOC_164847	XLOC_164847	novel	Novel_lncRNA	NW_021838638.1	149476	159828	-	3	793
TCONS_00219514	XLOC_164846	XLOC_164846	novel	Novel_lncRNA	NW_021838638.1	142070	143084	-	2	800
TCONS_00151757	XLOC_112874	XLOC_112874	novel	Novel_lncRNA	NW_021838431.1	739280	739852	-	2	466
TCONS_00083253	109412405	LOC109412405	protein_coding	Novel_lncRNA	NW_021837711.1	25457022	25474653	+	3	1393
TCONS_00214177	XLOC_160745	XLOC_160745	novel	Novel_lncRNA	NW_021838600.1	17787	34571	+	4	743
TCONS_00214174	XLOC_160742	XLOC_160742	novel	Novel_lncRNA	NW_021838599.1	6298097	6303821	-	2	985
TCONS_00214173	XLOC_160741	XLOC_160741	novel	Novel_lncRNA	NW_021838599.1	6286053	6286836	-	2	400
TCONS_00142021	XLOC_105301	XLOC_105301	novel	Novel_lncRNA	NW_021838388.1	6570770	6571384	-	2	553
TCONS_00305027	109416919	LOC109416919	protein_coding	Novel_lncRNA	NW_021839130.1	41539269	41617788	-	2	1533
TCONS_00058823	115262203	LOC115262203	protein_coding	Novel_lncRNA	NW_021837378.1	50109239	50113065	+	3	1083
TCONS_00058822	115262203	LOC115262203	protein_coding	Novel_lncRNA	NW_021837378.1	50109229	50191955	+	6	2091
TCONS_00096711	115264561	LOC115264561	protein_coding	Novel_lncRNA	NW_021837931.1	9602435	9893486	+	5	2641
TCONS_00193133	XLOC_144765	XLOC_144765	novel	Novel_lncRNA	NW_021838565.1	4001564	4002898	-	2	1269
TCONS_00107476	XLOC_081143	XLOC_081143	novel	Novel_lncRNA	NW_021838120.1	740398	741325	-	3	618
TCONS_00275935	109402294	LOC109402294	protein_coding	Novel_lncRNA	NW_021838909.1	68939548	68989148	-	2	226
TCONS_00134545	109428245	LOC109428245	protein_coding	Novel_lncRNA	NW_021838233.1	13466490	13467012	-	2	256
TCONS_00034782	XLOC_026343	XLOC_026343	novel	Novel_lncRNA	NW_021837156.1	31109411	31112011	+	3	2451
TCONS_00137761	109415137	LOC109415137	protein_coding	Novel_lncRNA	NW_021838343.1	17066952	17344144	+	2	1782
TCONS_00034785	109421871	LOC109421871	protein_coding	Novel_lncRNA	NW_021837156.1	31127684	31134622	+	2	290
TCONS_00266897	XLOC_200583	XLOC_200583	novel	Novel_lncRNA	NW_021838909.1	6572238	6573607	+	2	946
TCONS_00121441	115265402	LOC115265402	protein_coding	Novel_lncRNA	NW_021838153.1	70759988	70765810	-	2	332
TCONS_00111841	109407816	LOC109407816	protein_coding	Novel_lncRNA	NW_021838153.1	71788451	71790056	+	2	872
TCONS_00184191	115268986	LOC115268986	protein_coding	Novel_lncRNA	NW_021838514.1	1945	38138	-	3	889
TCONS_00111842	109407816	LOC109407816	protein_coding	Novel_lncRNA	NW_021838153.1	71816322	71818569	+	2	362
TCONS_00143992	XLOC_106884	XLOC_106884	novel	Novel_lncRNA	NW_021838399.1	8214436	8300908	+	2	719
TCONS_00227488	109419875	LOC109419875	protein_coding	Novel_lncRNA	NW_021838687.1	46471695	46508388	+	2	321
TCONS_00111848	109407816	LOC109407816	protein_coding	Novel_lncRNA	NW_021838153.1	71858246	71860013	+	2	1616
TCONS_00040503	XLOC_030826	XLOC_030826	novel	Novel_lncRNA	NW_021837157.1	1555970	1639658	+	2	699
TCONS_00281921	XLOC_212436	XLOC_212436	novel	Novel_lncRNA	NW_021838970.1	70880	73640	-	2	2482
TCONS_00040504	XLOC_030827	XLOC_030827	novel	Novel_lncRNA	NW_021837157.1	1556827	1640222	+	2	404
TCONS_00243985	109403153	LOC109403153	protein_coding	Novel_lncRNA	NW_021838765.1	1215054	1222163	+	2	376
TCONS_00242588	XLOC_182364	XLOC_182364	novel	Novel_lncRNA	NW_021838751.1	69463	91842	+	2	986
TCONS_00054345	XLOC_041071	XLOC_041071	novel	Novel_lncRNA	NW_021837323.1	713909	722392	-	2	1688
TCONS_00189926	XLOC_142307	XLOC_142307	novel	Novel_lncRNA	NW_021838545.1	594942	602569	+	2	627
TCONS_00165221	109425543	LOC109425543	protein_coding	Novel_lncRNA	NW_021838465.1	116223132	116229994	+	2	370
TCONS_00152373	115267366	LOC115267366	protein_coding	Novel_lncRNA	NW_021838432.1	10010389	10015562	+	2	1238
TCONS_00254949	109402620	LOC109402620	protein_coding	Novel_lncRNA	NW_021838798.1	50098376	50101587	-	2	1554
TCONS_00152374	115267366	LOC115267366	protein_coding	Novel_lncRNA	NW_021838432.1	10010389	10093707	+	2	2647
TCONS_00235200	XLOC_176795	XLOC_176795	novel	Novel_lncRNA	NW_021838687.1	87151777	87271662	-	2	665
TCONS_00235201	XLOC_176795	XLOC_176795	novel	Novel_lncRNA	NW_021838687.1	87151777	87271662	-	3	898
TCONS_00235202	XLOC_176795	XLOC_176795	novel	Novel_lncRNA	NW_021838687.1	87151777	87271668	-	2	1215
TCONS_00235203	XLOC_176795	XLOC_176795	novel	Novel_lncRNA	NW_021838687.1	87151777	87271668	-	2	897
TCONS_00235204	XLOC_176795	XLOC_176795	novel	Novel_lncRNA	NW_021838687.1	87151777	87271726	-	2	1169
TCONS_00235205	XLOC_176795	XLOC_176795	novel	Novel_lncRNA	NW_021838687.1	87157409	87271668	-	3	1749
TCONS_00282037	XLOC_212537	XLOC_212537	novel	Novel_lncRNA	NW_021838972.1	145946	153593	-	2	294
TCONS_00282036	XLOC_212536	XLOC_212536	novel	Novel_lncRNA	NW_021838972.1	115364	161525	-	2	1298
TCONS_00265713	XLOC_199667	XLOC_199667	novel	Novel_lncRNA	NW_021838898.1	1197710	1198769	+	2	992
TCONS_00282746	XLOC_213072	XLOC_213072	novel	Novel_lncRNA	NW_021838980.1	35632	42264	+	3	259
TCONS_00245690	XLOC_184936	XLOC_184936	novel	Novel_lncRNA	NW_021838784.1	268317	272171	-	2	265
TCONS_00177081	XLOC_132607	XLOC_132607	novel	Novel_lncRNA	NW_021838477.1	8577721	8588425	+	6	1217
TCONS_00177080	XLOC_132607	XLOC_132607	novel	Novel_lncRNA	NW_021838477.1	8577715	8588425	+	5	1403
TCONS_00034250	XLOC_025907	XLOC_025907	novel	Novel_lncRNA	NW_021837156.1	21547871	21549711	+	2	1778
TCONS_00177082	XLOC_132607	XLOC_132607	novel	Novel_lncRNA	NW_021838477.1	8577752	8588425	+	5	1007
TCONS_00177085	XLOC_132607	XLOC_132607	novel	Novel_lncRNA	NW_021838477.1	8578653	8580702	+	3	976
TCONS_00108738	XLOC_082057	XLOC_082057	novel	Novel_lncRNA	NW_021838153.1	20525671	20526311	+	2	584
TCONS_00244846	XLOC_184261	XLOC_184261	novel	Novel_lncRNA	NW_021838776.1	417698	421359	+	2	1188
TCONS_00034255	XLOC_025912	XLOC_025912	novel	Novel_lncRNA	NW_021837156.1	21635361	21638428	+	2	296
TCONS_00177089	XLOC_132607	XLOC_132607	novel	Novel_lncRNA	NW_021838477.1	8581546	8588425	+	3	435
TCONS_00190955	XLOC_143110	XLOC_143110	novel	Novel_lncRNA	NW_021838554.1	6644797	6658954	+	3	284
TCONS_00297261	115259303	LOC115259303	protein_coding	Novel_lncRNA	NW_021839093.1	122738	146953	-	2	1657
TCONS_00062500	XLOC_046875	XLOC_046875	novel	Novel_lncRNA	NW_021837378.1	52481277	52487578	-	2	3948
TCONS_00297264	XLOC_224950	XLOC_224950	novel	Novel_lncRNA	NW_021839093.1	144980	146949	-	2	1575
TCONS_00190953	XLOC_143110	XLOC_143110	novel	Novel_lncRNA	NW_021838554.1	6637726	6658954	+	11	2583
TCONS_00035793	XLOC_027114	XLOC_027114	novel	Novel_lncRNA	NW_021837156.1	49452257	49454404	+	3	850
TCONS_00134787	109428250	LOC109428250	protein_coding	Novel_lncRNA	NW_021838233.1	17155756	17453578	-	2	1617
TCONS_00134786	109428250	LOC109428250	protein_coding	Novel_lncRNA	NW_021838233.1	17155756	17453550	-	3	1450
TCONS_00069421	XLOC_051962	XLOC_051962	novel	Novel_lncRNA	NW_021837489.1	1961647	1965956	-	2	634
TCONS_00063111	XLOC_047306	XLOC_047306	novel	Novel_lncRNA	NW_021837379.1	1236132	1236984	-	2	696
TCONS_00299503	115259747	LOC115259747	protein_coding	Novel_lncRNA	NW_021839130.1	13360946	13368151	+	2	463
TCONS_00026414	XLOC_019742	XLOC_019742	novel	Novel_lncRNA	NW_021837046.1	25734187	25735453	-	3	1079
TCONS_00152197	XLOC_113227	XLOC_113227	novel	Novel_lncRNA	NW_021838432.1	7352038	7359698	+	2	288
TCONS_00268240	XLOC_201624	XLOC_201624	novel	Novel_lncRNA	NW_021838909.1	29238233	29239912	+	4	680
TCONS_00028105	XLOC_020921	XLOC_020921	novel	Novel_lncRNA	NW_021837046.1	55306344	55307594	-	2	608
TCONS_00130206	115266180	LOC115266180	protein_coding	Novel_lncRNA	NW_021838154.1	21108484	21170290	-	2	273
TCONS_00137527	109416493	LOC109416493	protein_coding	Novel_lncRNA	NW_021838343.1	14660835	14771327	+	2	1287
TCONS_00035797	XLOC_027114	XLOC_027114	novel	Novel_lncRNA	NW_021837156.1	49452257	49455052	+	4	375
TCONS_00137520	109416680	LOC109416680	protein_coding	Novel_lncRNA	NW_021838343.1	14604773	14728690	+	2	339
TCONS_00137521	109416680	LOC109416680	protein_coding	Novel_lncRNA	NW_021838343.1	14608992	14614963	+	2	273
TCONS_00272795	XLOC_205115	XLOC_205115	novel	Novel_lncRNA	NW_021838909.1	12652699	12653118	-	2	344
TCONS_00289017	XLOC_218305	XLOC_218305	novel	Novel_lncRNA	NW_021839020.1	1450160	1450856	-	2	636
TCONS_00079900	109406069	LOC109406069	protein_coding	Novel_lncRNA	NW_021837600.1	49318355	49338518	-	2	290
TCONS_00177331	XLOC_132813	XLOC_132813	novel	Novel_lncRNA	NW_021838477.1	5703563	5743590	-	2	631
TCONS_00225757	109402099	LOC109402099	protein_coding	Novel_lncRNA	NW_021838687.1	14073030	14074125	+	2	753
TCONS_00079906	XLOC_059659	XLOC_059659	novel	Novel_lncRNA	NW_021837600.1	49328370	49340736	-	5	1758
TCONS_00108450	XLOC_081842	XLOC_081842	novel	Novel_lncRNA	NW_021838153.1	15816707	15817471	+	2	468
TCONS_00050840	XLOC_038388	XLOC_038388	novel	Novel_lncRNA	NW_021837267.1	38302133	38460055	-	2	234
TCONS_00032959	XLOC_024989	XLOC_024989	novel	Novel_lncRNA	NW_021837156.1	258647	260136	+	2	691
TCONS_00273046	XLOC_205307	XLOC_205307	novel	Novel_lncRNA	NW_021838909.1	17347469	17365036	-	3	841
TCONS_00187668	XLOC_140612	XLOC_140612	novel	Novel_lncRNA	NW_021838534.1	512383	519732	+	2	880
TCONS_00284532	XLOC_214654	XLOC_214654	novel	Novel_lncRNA	NW_021839018.1	157794	158408	-	2	315
TCONS_00273460	XLOC_205602	XLOC_205602	novel	Novel_lncRNA	NW_021838909.1	23889375	23889759	-	2	327
TCONS_00273466	XLOC_205607	XLOC_205607	novel	Novel_lncRNA	NW_021838909.1	23995344	24039220	-	2	624
TCONS_00178617	XLOC_133870	XLOC_133870	novel	Novel_lncRNA	NW_021838488.1	443813	444088	+	2	207
TCONS_00226269	109419768	LOC109419768	protein_coding	Novel_lncRNA	NW_021838687.1	25302054	25343679	+	3	1622
TCONS_00224808	115254858	LOC115254858	protein_coding	Novel_lncRNA	NW_021838682.1	54890	59505	-	2	444
TCONS_00087577	XLOC_066275	XLOC_066275	novel	Novel_lncRNA	NW_021837734.1	506849	507722	+	2	818
TCONS_00087571	XLOC_066269	XLOC_066269	novel	Novel_lncRNA	NW_021837734.1	459382	459833	+	2	274
TCONS_00100437	XLOC_075722	XLOC_075722	novel	Novel_lncRNA	NW_021837931.1	23707237	23715486	-	2	397
TCONS_00229033	XLOC_172419	XLOC_172419	novel	Novel_lncRNA	NW_021838687.1	73084426	73195585	+	2	945
TCONS_00224800	XLOC_169239	XLOC_169239	novel	Novel_lncRNA	NW_021838682.1	389885	391410	+	3	501
TCONS_00100438	XLOC_075722	XLOC_075722	novel	Novel_lncRNA	NW_021837931.1	23707237	23715879	-	2	789
TCONS_00229030	XLOC_172423	XLOC_172423	novel	Novel_lncRNA	NW_021838687.1	73037163	73041430	+	2	537
TCONS_00205482	XLOC_153827	XLOC_153827	novel	Novel_lncRNA	NW_021838576.1	57363204	57370296	-	2	740
TCONS_00253283	XLOC_190384	XLOC_190384	novel	Novel_lncRNA	NW_021838798.1	17603985	17604413	-	2	355
TCONS_00259029	109622632	LOC109622632	protein_coding	Novel_lncRNA	NW_021838810.1	2448712	2589654	-	2	2152
TCONS_00054032	XLOC_040792	XLOC_040792	novel	Novel_lncRNA	NW_021837313.1	21289	22339	-	2	906
TCONS_00115690	109407357	LOC109407357	protein_coding	Novel_lncRNA	NW_021838153.1	139285229	139527264	+	3	3416
TCONS_00115694	109407357	LOC109407357	protein_coding	Novel_lncRNA	NW_021838153.1	139635721	139670876	+	2	608
TCONS_00108878	115265286	LOC115265286	protein_coding	Novel_lncRNA	NW_021838153.1	22260561	22305626	+	2	843
TCONS_00096975	XLOC_073103	XLOC_073103	novel	Novel_lncRNA	NW_021837931.1	13223234	13225567	+	2	2224
TCONS_00115697	XLOC_086739	XLOC_086739	novel	Novel_lncRNA	NW_021838153.1	139708091	139721426	+	3	12946
TCONS_00207394	XLOC_155328	XLOC_155328	novel	Novel_lncRNA	NW_021838576.1	84604520	84605373	-	2	776
TCONS_00207391	XLOC_155325	XLOC_155325	novel	Novel_lncRNA	NW_021838576.1	84589498	84590284	-	2	710
TCONS_00262447	XLOC_197009	XLOC_197009	novel	Novel_lncRNA	NW_021838854.1	1857140	1857719	+	2	507
TCONS_00191196	115269416	LOC115269416	protein_coding	Novel_lncRNA	NW_021838554.1	2542618	2544190	-	2	792
TCONS_00297480	109401514	LOC109401514	protein_coding	Novel_lncRNA	NW_021839097.1	1296288	1470185	+	4	2490
TCONS_00047777	109416168	LOC109416168	protein_coding	Novel_lncRNA	NW_021837267.1	52025098	52137516	+	8	3619
TCONS_00059884	XLOC_045049	XLOC_045049	novel	Novel_lncRNA	NW_021837378.1	8458547	8459182	-	2	580
TCONS_00000964	109418363	LOC109418363	protein_coding	Novel_lncRNA	NW_021837045.1	14824895	15016910	+	3	3488
TCONS_00114616	115265537	LOC115265537	protein_coding	Novel_lncRNA	NW_021838153.1	121260565	121264142	+	2	1908
TCONS_00114615	115265537	LOC115265537	protein_coding	Novel_lncRNA	NW_021838153.1	121260465	121264142	+	2	3427
TCONS_00114614	XLOC_085928	XLOC_085928	novel	Novel_lncRNA	NW_021838153.1	121253682	121254649	+	2	840
TCONS_00156506	XLOC_116769	XLOC_116769	novel	Novel_lncRNA	NW_021838454.1	2289978	2291388	+	2	681
TCONS_00047779	109416168	LOC109416168	protein_coding	Novel_lncRNA	NW_021837267.1	52026465	52137516	+	7	2968
TCONS_00088873	XLOC_067404	XLOC_067404	novel	Novel_lncRNA	NW_021837811.1	847404	847688	-	2	224
TCONS_00087315	XLOC_066028	XLOC_066028	novel	Novel_lncRNA	NW_021837712.1	1126185	1184940	-	3	1012
TCONS_00157118	109398043	LOC109398043	protein_coding	Novel_lncRNA	NW_021838454.1	1806030	1853507	-	4	1889
TCONS_00076569	XLOC_057338	XLOC_057338	novel	Novel_lncRNA	NW_021837600.1	35439120	35439530	+	2	288
TCONS_00076564	109433030	LOC109433030	protein_coding	Novel_lncRNA	NW_021837600.1	35358042	35365369	+	2	325
TCONS_00296759	XLOC_224584	XLOC_224584	novel	Novel_lncRNA	NW_021839085.1	44213	102279	+	2	243
TCONS_00172249	115268181	LOC115268181	protein_coding	Novel_lncRNA	NW_021838465.1	101909243	101955511	-	2	1324
TCONS_00228335	109397503	LOC109397503	protein_coding	Novel_lncRNA	NW_021838687.1	60340397	60348007	+	2	495
TCONS_00295763	XLOC_223703	XLOC_223703	novel	Novel_lncRNA	NW_021839065.1	1303626	1309049	+	2	268
TCONS_00174104	115254206	LOC115254206	protein_coding	Novel_lncRNA	NW_021838465.1	132383456	132417216	-	5	3176
TCONS_00115969	XLOC_086974	XLOC_086974	novel	Novel_lncRNA	NW_021838153.1	145736393	145737449	+	2	975
TCONS_00212242	XLOC_159223	XLOC_159223	novel	Novel_lncRNA	NW_021838588.1	4368389	4373413	+	2	464
TCONS_00232269	XLOC_174700	XLOC_174700	novel	Novel_lncRNA	NW_021838687.1	34584586	34688251	-	3	342
TCONS_00240139	109417341	LOC109417341	protein_coding	Novel_lncRNA	NW_021838723.1	202696	204033	+	2	893
TCONS_00002524	XLOC_001837	XLOC_001837	novel	Novel_lncRNA	NW_021837045.1	44449578	44450025	+	3	280
TCONS_00097599	109409392	LOC109409392	protein_coding	Novel_lncRNA	NW_021837931.1	19242344	19244564	+	2	1592
TCONS_00207648	XLOC_155476	XLOC_155476	novel	Novel_lncRNA	NW_021838576.1	88592528	88595395	-	4	1745
TCONS_00097594	109409392	LOC109409392	protein_coding	Novel_lncRNA	NW_021837931.1	19242293	19351842	+	4	4029
TCONS_00074053	XLOC_055351	XLOC_055351	novel	Novel_lncRNA	NW_021837564.1	15884	16499	+	2	471
TCONS_00143745	XLOC_106713	XLOC_106713	novel	Novel_lncRNA	NW_021838399.1	3265021	3273047	+	2	439
TCONS_00097593	109409392	LOC109409392	protein_coding	Novel_lncRNA	NW_021837931.1	19242293	19244564	+	2	1276
TCONS_00097591	109409392	LOC109409392	protein_coding	Novel_lncRNA	NW_021837931.1	19242291	19244564	+	2	1411
TCONS_00176068	XLOC_131752	XLOC_131752	novel	Novel_lncRNA	NW_021838470.1	345958	348606	+	2	1369
TCONS_00198360	XLOC_148630	XLOC_148630	novel	Novel_lncRNA	NW_021838576.1	68738046	68738352	+	2	242
TCONS_00198367	XLOC_148637	XLOC_148637	novel	Novel_lncRNA	NW_021838576.1	68797786	68802839	+	2	234
TCONS_00027437	115258065	LOC115258065	protein_coding	Novel_lncRNA	NW_021837046.1	43788175	43848835	-	2	1045
TCONS_00064265	109422408	LOC109422408	protein_coding	Novel_lncRNA	NW_021837423.1	1055621	1233212	+	3	880
TCONS_00176060	115268568	LOC115268568	protein_coding	Novel_lncRNA	NW_021838470.1	236078	400634	+	2	814
TCONS_00125607	XLOC_093261	XLOC_093261	novel	Novel_lncRNA	NW_021838153.1	136940129	136942091	-	2	338
TCONS_00176064	XLOC_131749	XLOC_131749	novel	Novel_lncRNA	NW_021838470.1	338680	339312	+	2	542
TCONS_00176065	XLOC_131749	XLOC_131749	novel	Novel_lncRNA	NW_021838470.1	338701	339312	+	2	537
TCONS_00176067	XLOC_131751	XLOC_131751	novel	Novel_lncRNA	NW_021838470.1	339885	341600	+	2	682
TCONS_00130444	XLOC_096763	XLOC_096763	novel	Novel_lncRNA	NW_021838155.1	207269	215322	-	2	236
TCONS_00038337	XLOC_029070	XLOC_029070	novel	Novel_lncRNA	NW_021837156.1	26749077	26795938	-	2	270
TCONS_00075456	XLOC_056522	XLOC_056522	novel	Novel_lncRNA	NW_021837600.1	11829585	11831048	+	2	1253
TCONS_00229063	109417728	LOC109417728	protein_coding	Novel_lncRNA	NW_021838687.1	73547329	73595313	+	3	1321
TCONS_00078231	XLOC_058568	XLOC_058568	novel	Novel_lncRNA	NW_021837600.1	14939900	14951673	-	2	1607
TCONS_00294908	XLOC_223018	XLOC_223018	novel	Novel_lncRNA	NW_021839049.1	1483	2358	+	2	431
TCONS_00078234	XLOC_058570	XLOC_058570	novel	Novel_lncRNA	NW_021837600.1	14956893	14963835	-	2	1282
TCONS_00182397	XLOC_136885	XLOC_136885	novel	Novel_lncRNA	NW_021838508.1	543709	544103	+	2	331
TCONS_00095446	115264457	LOC115264457	protein_coding	Novel_lncRNA	NW_021837898.1	32030	260326	-	4	900
TCONS_00034806	XLOC_026366	XLOC_026366	novel	Novel_lncRNA	NW_021837156.1	31318295	31319949	+	2	1469
TCONS_00237987	109400458	LOC109400458	protein_coding	Novel_lncRNA	NW_021838708.1	47290	73906	-	3	391
TCONS_00095445	115264457	LOC115264457	protein_coding	Novel_lncRNA	NW_021837898.1	31449	245025	-	2	632
TCONS_00105068	XLOC_079181	XLOC_079181	novel	Novel_lncRNA	NW_021838042.1	5773907	5774384	-	2	283
TCONS_00265767	XLOC_199704	XLOC_199704	novel	Novel_lncRNA	NW_021838898.1	1717620	1838025	+	2	949
TCONS_00069593	XLOC_052064	XLOC_052064	novel	Novel_lncRNA	NW_021837489.1	3956688	3957597	-	3	790
TCONS_00164900	XLOC_123311	XLOC_123311	novel	Novel_lncRNA	NW_021838465.1	110394817	110395255	+	2	368
TCONS_00040882	XLOC_031176	XLOC_031176	novel	Novel_lncRNA	NW_021837168.1	23074	349111	-	5	3489
TCONS_00156992	XLOC_117149	XLOC_117149	novel	Novel_lncRNA	NW_021838454.1	352930	353339	-	2	333
TCONS_00220552	XLOC_165748	XLOC_165748	novel	Novel_lncRNA	NW_021838646.1	230988	231375	+	2	219
TCONS_00097623	XLOC_073557	XLOC_073557	novel	Novel_lncRNA	NW_021837931.1	20587855	20588580	+	2	668
TCONS_00234808	XLOC_176548	XLOC_176548	novel	Novel_lncRNA	NW_021838687.1	79848993	79864544	-	3	714
TCONS_00179332	XLOC_134464	XLOC_134464	novel	Novel_lncRNA	NW_021838488.1	4727737	4728405	-	2	573
TCONS_00165105	XLOC_123491	XLOC_123491	novel	Novel_lncRNA	NW_021838465.1	113297669	113306902	+	2	849
TCONS_00116924	XLOC_087630	XLOC_087630	novel	Novel_lncRNA	NW_021838153.1	163809888	163812477	+	2	395
TCONS_00201496	109399493	LOC109399493	protein_coding	Novel_lncRNA	NW_021838576.1	116655008	116800208	+	2	529
TCONS_00085032	XLOC_064106	XLOC_064106	novel	Novel_lncRNA	NW_021837711.1	11022626	11026753	-	3	1738
TCONS_00085033	XLOC_064106	XLOC_064106	novel	Novel_lncRNA	NW_021837711.1	11022626	11026922	-	2	4225
TCONS_00265813	XLOC_199748	XLOC_199748	novel	Novel_lncRNA	NW_021838898.1	1871865	1881852	+	2	8684
TCONS_00016110	XLOC_012098	XLOC_012098	novel	Novel_lncRNA	NW_021837045.1	99629933	99630503	-	2	498
TCONS_00222565	XLOC_167314	XLOC_167314	novel	Novel_lncRNA	NW_021838663.1	369313	370079	-	2	711
TCONS_00245811	109421242	LOC109421242	protein_coding	Novel_lncRNA	NW_021838787.1	241059	395719	+	6	1104
TCONS_00222566	XLOC_167315	XLOC_167315	novel	Novel_lncRNA	NW_021838663.1	379494	380513	-	2	958
TCONS_00147087	109425375	LOC109425375	protein_coding	Novel_lncRNA	NW_021838410.1	7763810	7779145	+	2	2061
TCONS_00257636	XLOC_193251	XLOC_193251	novel	Novel_lncRNA	NW_021838798.1	92516010	92546063	-	2	3127
TCONS_00128902	XLOC_095646	XLOC_095646	novel	Novel_lncRNA	NW_021838154.1	21916882	21924636	+	2	442
TCONS_00221184	XLOC_166310	XLOC_166310	novel	Novel_lncRNA	NW_021838654.1	1874087	1874707	+	2	478
TCONS_00056538	XLOC_042833	XLOC_042833	novel	Novel_lncRNA	NW_021837378.1	14127973	14129132	+	2	672
TCONS_00117190	XLOC_087775	XLOC_087775	novel	Novel_lncRNA	NW_021838153.1	166551453	166552260	+	3	424
TCONS_00220639	XLOC_165815	XLOC_165815	novel	Novel_lncRNA	NW_021838647.1	197154	197932	-	2	713
TCONS_00257265	XLOC_193059	XLOC_193059	novel	Novel_lncRNA	NW_021838798.1	86190986	86192011	-	2	964
TCONS_00240296	XLOC_180579	XLOC_180579	novel	Novel_lncRNA	NW_021838726.1	265404	282043	+	2	2069
TCONS_00107140	XLOC_080872	XLOC_080872	novel	Novel_lncRNA	NW_021838098.1	1103967	1117227	+	2	1029
TCONS_00017192	109425564	LOC109425564	protein_coding	Novel_lncRNA	NW_021837045.1	117531849	117621970	-	3	1710
TCONS_00017193	109425564	LOC109425564	protein_coding	Novel_lncRNA	NW_021837045.1	117531849	117621970	-	3	1059
TCONS_00064691	XLOC_048548	XLOC_048548	novel	Novel_lncRNA	NW_021837439.1	8908	9731	+	2	636
TCONS_00012965	115264460	LOC115264460	protein_coding	Novel_lncRNA	NW_021837045.1	36028709	36028995	-	2	224
TCONS_00017194	109425564	LOC109425564	protein_coding	Novel_lncRNA	NW_021837045.1	117531849	117621970	-	3	1721
TCONS_00206997	XLOC_154987	XLOC_154987	novel	Novel_lncRNA	NW_021838576.1	79452786	79469085	-	2	1345
TCONS_00090013	XLOC_068293	XLOC_068293	novel	Novel_lncRNA	NW_021837822.1	20397854	20434043	+	2	566
TCONS_00201727	109401447	LOC109401447	protein_coding	Novel_lncRNA	NW_021838576.1	120222179	120251983	+	2	254
TCONS_00006601	XLOC_005052	XLOC_005052	novel	Novel_lncRNA	NW_021837045.1	120152525	120159376	+	2	503
TCONS_00123369	109414826	LOC109414826	protein_coding	Novel_lncRNA	NW_021838153.1	103176120	103268208	-	2	1876
TCONS_00150264	109402206	LOC109402206	protein_coding	Novel_lncRNA	NW_021838421.1	4806481	4808068	-	2	1182
TCONS_00245053	XLOC_184401	XLOC_184401	novel	Novel_lncRNA	NW_021838776.1	3999645	4007921	+	2	948
TCONS_00043281	115261021	LOC115261021	protein_coding	Novel_lncRNA	NW_021837234.1	905895	906920	+	2	822
TCONS_00245051	109432771	LOC109432771	protein_coding	Novel_lncRNA	NW_021838776.1	3968471	4023784	+	2	285
TCONS_00181122	109416430	LOC109416430	protein_coding	Novel_lncRNA	NW_021838499.1	716731	732988	-	2	360
TCONS_00147882	XLOC_109762	XLOC_109762	novel	Novel_lncRNA	NW_021838410.1	7672039	7673093	-	2	780
TCONS_00235852	XLOC_177311	XLOC_177311	novel	Novel_lncRNA	NW_021838688.1	3064814	3066037	+	2	1082
TCONS_00235588	XLOC_177085	XLOC_177085	novel	Novel_lncRNA	NW_021838687.1	98117882	98124712	-	2	354
TCONS_00247744	115256521	LOC115256521	protein_coding	Novel_lncRNA	NW_021838798.1	17669426	17713141	+	5	1081
TCONS_00129447	109404394	LOC109404394	protein_coding	Novel_lncRNA	NW_021838154.1	7528178	7592466	-	2	3780
TCONS_00012618	109407480	LOC109407480	protein_coding	Novel_lncRNA	NW_021837045.1	30132522	30134703	-	2	1258
TCONS_00247743	115256521	LOC115256521	protein_coding	Novel_lncRNA	NW_021838798.1	17669426	17713141	+	5	1117
TCONS_00305259	109400513	LOC109400513	protein_coding	Novel_lncRNA	NW_021839130.1	46078594	46372999	-	2	266
TCONS_00305258	109400513	LOC109400513	protein_coding	Novel_lncRNA	NW_021839130.1	46048097	46473896	-	3	1684
TCONS_00129995	115266097	LOC115266097	protein_coding	Novel_lncRNA	NW_021838154.1	17429374	17485090	-	2	1951
TCONS_00193632	XLOC_145177	XLOC_145177	novel	Novel_lncRNA	NW_021838570.1	98221	98877	+	2	426
TCONS_00225227	XLOC_169541	XLOC_169541	novel	Novel_lncRNA	NW_021838687.1	3782925	4039478	+	2	854
TCONS_00276551	XLOC_208056	XLOC_208056	novel	Novel_lncRNA	NW_021838909.1	78911527	78917661	-	2	504
TCONS_00161340	XLOC_120526	XLOC_120526	novel	Novel_lncRNA	NW_021838465.1	42871080	42872070	+	2	802
TCONS_00277677	109420815	LOC109420815	protein_coding	Novel_lncRNA	NW_021838910.1	1175901	1219216	-	2	1721
TCONS_00280484	XLOC_211179	XLOC_211179	novel	Novel_lncRNA	NW_021838945.1	150574	150954	+	2	263
TCONS_00261381	XLOC_196230	XLOC_196230	novel	Novel_lncRNA	NW_021838842.1	155447	157799	+	3	732
TCONS_00158459	109432245	LOC109432245	protein_coding	Novel_lncRNA	NW_021838461.1	628095	690710	+	2	780
TCONS_00158458	109432245	LOC109432245	protein_coding	Novel_lncRNA	NW_021838461.1	628035	691211	+	3	774
TCONS_00244986	XLOC_184351	XLOC_184351	novel	Novel_lncRNA	NW_021838776.1	3255230	3256954	+	2	646
TCONS_00063478	XLOC_047629	XLOC_047629	novel	Novel_lncRNA	NW_021837401.1	422031	422963	+	2	876
TCONS_00139209	XLOC_103026	XLOC_103026	novel	Novel_lncRNA	NW_021838343.1	16925532	16945966	-	7	2252
TCONS_00139208	XLOC_103026	XLOC_103026	novel	Novel_lncRNA	NW_021838343.1	16925532	16945731	-	6	1973
TCONS_00132048	115253747	LOC115253747	protein_coding	Novel_lncRNA	NW_021838233.1	1548362	1550323	+	2	1222
TCONS_00228559	XLOC_172090	XLOC_172090	novel	Novel_lncRNA	NW_021838687.1	63666423	63677474	+	2	816
TCONS_00039170	115260683	LOC115260683	protein_coding	Novel_lncRNA	NW_021837156.1	42117585	42121745	-	2	1935
TCONS_00177850	XLOC_133291	XLOC_133291	novel	Novel_lncRNA	NW_021838481.1	77517	78254	-	2	674
TCONS_00139206	XLOC_103024	XLOC_103024	novel	Novel_lncRNA	NW_021838343.1	16883820	16886625	-	6	979
TCONS_00129190	XLOC_095846	XLOC_095846	novel	Novel_lncRNA	NW_021838154.1	3492672	3492991	-	2	258
[truncated: 11,807 more rows]

## Sheet: Known lncRNA
XR_002126965.2
XR_002126979.2
XR_002126984.2
XR_002126987.3
XR_002126988.2
XR_002126991.2
XR_002126992.2
XR_002127003.2
XR_002127015.3
XR_002127019.2
XR_002127021.2
XR_002127034.2
XR_002127043.2
XR_002127053.2
XR_002127055.2
XR_002127057.2
XR_002127060.2
XR_002127071.2
XR_002127095.2
XR_002127106.2
XR_002127118.2
XR_002127122.2
XR_002127124.2
XR_002127134.2
XR_002127143.2
XR_002127180.2
XR_002127192.2
XR_002127196.2
XR_002127197.2
XR_002127203.2
XR_002127213.2
XR_002127229.3
XR_002127231.2
XR_002127251.2
XR_002127254.2
XR_002127255.2
XR_002127256.2
XR_002127261.2
XR_002127271.2
XR_002127283.2
XR_002127286.2
XR_002127308.2
XR_002127309.2
XR_002127321.2
XR_002127322.2
XR_002127323.2
XR_002127327.3
XR_002127330.2
XR_002127332.2
XR_002127333.2
XR_002127340.2
XR_002127364.2
XR_002127371.2
XR_002127373.2
XR_002127376.2
XR_002127389.2
XR_002127391.2
XR_002127394.2
XR_002127399.2
XR_002127406.2
XR_002127421.2
XR_002127430.2
XR_002127440.2
XR_002127445.2
XR_002127469.2
XR_002127483.2
XR_002127489.2
XR_002127514.2
XR_002127530.2
XR_002127532.2
XR_002127538.2
XR_002127544.2
XR_002127556.2
XR_002127558.2
XR_002127560.2
XR_002127564.3
XR_002127580.2
XR_002127581.2
XR_002127582.2
XR_002127589.2
XR_002127596.2
XR_002127597.2
XR_002127600.2
XR_002127616.2
XR_002127625.2
XR_002127628.2
XR_002127630.2
XR_002127632.2
XR_002127636.2
XR_002127649.2
XR_002127653.2
XR_002127668.2
XR_002127670.2
XR_002127680.2
XR_002127681.2
XR_002127684.2
XR_002127685.3
XR_002127709.2
XR_002127715.2
XR_002127727.2
XR_002127735.2
XR_002127736.2
XR_002127737.2
XR_002127740.2
XR_002127741.2
XR_002127749.2
XR_002127750.2
XR_002127767.2
XR_002127769.2
XR_002127779.2
XR_002127787.2
XR_002127801.2
XR_002127807.2
XR_002127809.2
XR_002127825.2
XR_002127834.2
XR_002127842.2
XR_002127852.2
XR_002127866.2
XR_002127867.2
XR_002127871.2
XR_002127878.2
XR_002127883.2
XR_002127884.2
XR_002127886.2
XR_002127887.2
XR_002127894.2
XR_002127902.2
XR_002127951.2
XR_002127971.2
XR_002127984.2
XR_002127985.2
XR_002127991.2
XR_002128002.2
XR_002128003.2
XR_002128010.2
XR_002128018.2
XR_002128022.2
XR_002128039.2
XR_002128051.2
XR_002128054.2
XR_002128057.2
XR_002128059.2
XR_002128061.3
XR_002128069.2
XR_002128071.3
XR_002128079.2
XR_002128113.2
XR_002128120.2
XR_002128128.2
XR_002128136.2
XR_002128149.2
XR_002128156.2
XR_002128184.2
XR_002128189.2
XR_002128194.2
XR_002128205.3
XR_002128225.2
XR_002128228.2
XR_002128234.3
XR_002128238.2
XR_002128252.2
XR_002128262.2
XR_002128274.2
XR_002128285.2
XR_002128286.3
XR_002128288.2
XR_002128302.2
XR_002128306.2
XR_002128308.2
XR_002128316.2
XR_002128317.2
XR_002128319.2
XR_002128326.2
XR_002128351.2
XR_002128355.2
XR_002128362.2
XR_002128373.3
XR_002128379.2
XR_002128382.2
XR_002128392.2
XR_002128395.2
XR_002128405.3
XR_002128408.2
XR_002128409.2
XR_002128411.2
XR_002128417.2
XR_002128420.2
XR_002128426.2
XR_002128448.2
XR_002128473.2
XR_002128474.2
XR_002128475.2
XR_002128485.2
XR_002128490.2
XR_002128495.2
XR_002128506.2
XR_002128524.2
XR_002128535.2
XR_002128568.2
XR_002128582.2
XR_002128592.2
XR_002128607.2
XR_002128634.3
XR_002128661.2
XR_002128666.2
XR_002128672.2
XR_002128681.2
XR_002128684.2
XR_002128705.2
XR_002128732.2
XR_002128749.2
XR_002128754.2
XR_002128767.2
XR_002128778.2
XR_002128779.2
XR_002128780.2
XR_002128794.2
XR_002128802.2
XR_002128811.2
XR_002128823.2
XR_002128841.3
XR_002128850.2
XR_002128851.2
XR_002128858.2
XR_002128871.3
XR_002128879.2
XR_002128887.2
XR_002128893.2
XR_002128894.2
XR_002128903.2
XR_002128909.2
XR_002128930.2
XR_002128931.2
XR_002128955.2
XR_002128959.2
XR_002128969.2
XR_002128970.2
XR_002128978.2
XR_002128979.2
XR_002128982.2
XR_002128985.2
XR_002128989.2
XR_002128998.2
XR_002129001.2
XR_002129002.2
XR_002129004.2
XR_002129008.2
XR_002129019.2
XR_002129020.2
XR_002129022.2
XR_002129026.2
XR_002129037.2
XR_002129045.2
XR_002129047.2
XR_002129093.2
XR_002129094.2
XR_002129102.2
XR_002129105.2
XR_002129110.2
XR_002129121.2
XR_002129125.2
XR_002129135.2
XR_002129140.2
XR_002129141.2
XR_002129142.2
XR_002129143.2
XR_002129148.2
XR_002129153.2
XR_002129155.2
XR_002129168.2
XR_002129169.2
XR_002129183.2
XR_002129184.3
XR_002129188.2
XR_002129189.3
XR_002129199.2
XR_002129206.2
XR_002129216.2
XR_002129222.2
XR_002129224.2
XR_002129229.2
XR_002129242.2
XR_002129243.2
XR_002129258.2
XR_002129259.2
XR_002129261.2
XR_002129262.2
XR_002129263.2
XR_002129268.2
XR_002129276.2
XR_002129282.3
XR_002129283.2
XR_002129299.3
XR_002129300.2
XR_002129304.2
XR_002129313.2
XR_002129333.2
XR_002129335.3
XR_002129338.3
XR_002129363.2
XR_002129379.2
XR_002129387.2
XR_002129390.2
XR_002129392.2
XR_002129403.2
XR_002129404.2
XR_002129419.2
XR_002129424.2
XR_002129431.2
XR_002129450.2
XR_002129455.2
XR_002129458.2
XR_002129478.2
XR_002129481.2
XR_002129492.2
XR_002129494.2
XR_002129498.3
XR_002129504.2
XR_002129514.2
XR_002129517.2
XR_002129521.2
XR_002129522.2
XR_002129523.2
XR_002129527.2
XR_002129533.2
XR_002129541.2
XR_002129546.2
XR_002129554.2
XR_002129555.2
XR_002129560.2
XR_002129561.2
XR_002129562.2
XR_002129580.2
XR_002129581.2
XR_002129586.2
XR_002129587.2
XR_002129596.2
XR_002129601.2
XR_002129652.2
XR_002129654.2
XR_002129673.2
XR_002129679.2
XR_002129680.2
XR_002129705.2
XR_002129720.2
XR_002129745.2
XR_002129765.2
XR_002129766.2
XR_002129771.2
XR_002129792.2
XR_002129793.2
XR_002129795.3
XR_002129798.2
XR_002129800.2
XR_002129802.2
XR_002129815.2
XR_002129822.2
XR_002129826.2
XR_002129831.3
XR_002129832.2
XR_002129837.3
XR_002129847.2
XR_002129850.2
XR_002129851.2
XR_002129853.2
XR_002129854.2
XR_002129868.2
XR_002129872.2
XR_002129891.2
XR_002129911.2
XR_002129913.3
XR_002129935.2
XR_002129955.2
XR_002129960.2
XR_002129969.2
XR_002129998.2
XR_002129999.2
XR_002130005.2
XR_002130039.2
XR_002130059.2
XR_002130080.2
XR_002130082.2
XR_002130096.2
XR_002130097.2
XR_002130105.2
XR_002130108.2
XR_002130109.2
XR_002130120.2
XR_002130125.2
XR_002130129.3
XR_002130132.2
XR_002130134.2
XR_002130170.2
XR_002130172.2
XR_002130185.2
XR_002130186.2
XR_002130191.2
XR_002130195.2
XR_002130200.2
XR_002130224.2
XR_002130226.2
XR_002130242.2
XR_002130246.2
XR_002130261.2
XR_002130263.2
XR_002130268.2
XR_002130269.2
XR_002130271.2
XR_002130286.3
XR_002130296.2
XR_002130297.3
XR_002130301.2
XR_002130327.2
XR_002130328.2
XR_002130329.2
XR_002130372.2
XR_002130391.2
XR_002130407.2
XR_002130410.2
XR_002130438.2
XR_002130457.3
XR_002130462.2
XR_002130468.3
XR_002130473.2
XR_002130485.2
XR_002130512.2
XR_002130535.2
XR_002130552.2
XR_002130559.2
XR_002130589.3
XR_002130593.2
XR_002130598.2
XR_002130627.2
XR_002130632.2
XR_002130664.2
XR_002130667.2
XR_002130681.2
XR_002130712.2
XR_002130713.2
XR_002130726.2
XR_002130730.2
XR_002130731.2
XR_002130742.2
XR_002130746.2
XR_002130754.2
XR_002130763.2
XR_002130781.2
XR_002130783.2
XR_002130792.2
XR_002130795.2
XR_002130807.2
XR_002130810.2
XR_002130814.2
XR_002130815.2
XR_002130824.2
XR_002130829.2
XR_002130858.2
XR_002130890.2
XR_002130895.2
XR_002130897.2
XR_002130905.2
XR_002130908.3
XR_002130925.3
XR_002130942.2
XR_002130944.3
XR_002130948.3
XR_002130950.2
XR_002130955.2
XR_002130967.3
XR_002130974.2
XR_002130984.2
XR_002130986.2
XR_002131004.2
XR_002131023.2
XR_002131047.2
XR_002131080.2
XR_002131088.2
XR_002131089.2
XR_002131098.2
XR_002131113.2
XR_002131115.2
XR_002131117.3
XR_002131118.2
XR_002131124.2
XR_002131125.2
XR_002131134.2
XR_002131147.2
XR_002131150.3
XR_002131162.2
XR_002131197.2
XR_002131200.2
XR_002131210.2
XR_002131222.2
XR_002131239.2
XR_002131246.2
XR_002131253.2
XR_002131255.2
XR_002131256.2
XR_002131265.2
XR_002131284.2
XR_002131285.2
XR_002131292.2
XR_002131313.2
XR_002131319.2
XR_002131322.2
XR_002131342.2
XR_002131348.2
XR_002131357.3
XR_002131385.2
XR_002131405.2
XR_002131411.2
XR_002131426.2
XR_002131432.2
XR_002131435.2
XR_002131450.2
XR_002131451.2
XR_002131455.2
XR_002131458.2
XR_002131462.3
XR_002131470.2
XR_002131485.2
XR_002131512.2
XR_002131515.2
XR_002131522.2
XR_002131552.2
XR_002131560.2
XR_002131562.3
XR_002131565.2
XR_002131568.2
XR_002131600.2
XR_002131601.2
XR_002131630.2
XR_002131635.2
XR_002131656.2
XR_002131658.2
XR_002131670.3
XR_002131672.2
XR_002131687.2
XR_002131688.2
XR_002131693.2
XR_002131694.2
XR_002131696.2
XR_002131724.2
XR_002131727.2
XR_002131730.2
XR_002131731.2
XR_002131732.2
XR_002131733.2
XR_002131741.2
XR_002131747.2
XR_002131755.2
XR_002131808.2
XR_002131814.2
XR_002131815.3
XR_002131816.3
XR_002131817.2
XR_002131818.2
XR_002131819.2
XR_002131820.2
XR_002131839.2
XR_002131852.3
XR_002131857.2
XR_002131859.2
XR_002131862.2
XR_002131865.2
XR_002131873.2
XR_002131878.2
XR_002131891.2
XR_002131898.2
XR_002131899.2
XR_002131903.2
XR_002131904.2
XR_002131905.2
XR_002131915.2
XR_002131917.2
XR_002131918.2
XR_002131919.2
XR_002131923.2
XR_002131924.2
XR_002131937.2
XR_002131939.2
XR_002131941.2
XR_002131942.2
XR_002131944.2
XR_002131966.2
XR_002131967.2
XR_002131972.2
XR_002131978.2
XR_002131986.2
XR_002131995.2
XR_002131996.2
XR_002132002.2
XR_002132007.2
XR_002132011.2
XR_002132030.2
XR_002132031.2
XR_002132045.3
XR_002132047.2
XR_002132048.2
XR_002132053.2
XR_002132054.2
XR_002132069.2
XR_002132077.2
XR_002132095.2
XR_002132098.2
XR_002132100.2
XR_002132103.2
XR_002132112.2
XR_002132119.2
XR_002132134.2
XR_002132136.2
XR_002132139.2
XR_002132144.2
XR_002132150.2
XR_002132157.2
XR_002132169.2
XR_002132172.3
XR_002132174.2
XR_002132196.2
XR_002132219.2
XR_002132241.2
XR_002132244.2
XR_002132250.2
XR_002132251.2
XR_002132253.2
XR_002132260.2
XR_002132282.2
XR_002132295.2
XR_002132297.2
XR_002132300.2
XR_002132307.2
XR_002132313.2
XR_002132318.2
XR_002132326.2
XR_002132333.2
XR_002132341.2
XR_002132347.2
XR_002132349.2
XR_002132353.2
XR_002132354.2
XR_002132359.2
XR_002132362.2
XR_002132367.2
XR_002132375.2
XR_002132382.2
XR_002132389.2
XR_002132392.2
XR_002132398.2
XR_002132402.2
XR_002132429.3
XR_002132442.2
XR_002132448.2
XR_002132453.2
XR_002132488.2
XR_002132496.2
XR_002132526.2
XR_002132537.2
XR_002132551.2
XR_002132563.2
XR_002132566.2
XR_002132574.2
XR_002132586.2
XR_002132593.2
XR_002132597.2
XR_002132598.2
XR_002132601.2
XR_002132605.2
XR_002132607.2
XR_002132613.2
XR_002132614.2
XR_002132629.2
XR_002132649.2
XR_002132666.2
XR_002132674.2
XR_002132675.2
XR_002132676.2
XR_002132677.2
XR_002132707.2
XR_002132718.3
XR_002132721.2
XR_002132725.2
XR_002132748.2
XR_002132772.2
XR_002132779.2
XR_002132788.2
XR_002132789.2
XR_002132794.2
XR_002132801.2
XR_002132838.2
XR_002132843.3
XR_002132844.3
XR_002132850.2
XR_002132857.3
XR_002132859.2
XR_002132863.2
XR_002132877.2
XR_002132890.2
XR_002132893.2
XR_002132900.2
XR_002132910.2
XR_002132914.2
XR_002132924.2
XR_002132928.2
XR_002132953.3
XR_002132957.2
XR_002132961.2
XR_002132975.2
XR_002132981.2
XR_002132994.2
XR_002133001.2
XR_002133002.2
XR_002133007.2
XR_002133026.2
XR_002133047.2
XR_002133048.2
XR_002133059.2
XR_002133068.2
XR_002133079.2
XR_002133081.2
XR_002133083.2
XR_002133093.2
XR_002133094.2
XR_002133096.2
XR_002133121.2
XR_002133122.2
XR_002133132.2
XR_002133138.2
XR_002133148.2
XR_002133154.3
XR_002133159.2
XR_002133166.2
XR_002133167.2
XR_002133213.2
XR_002133222.2
XR_002133226.2
XR_002133233.2
XR_002133234.2
XR_002133235.2
XR_002133240.2
XR_002133290.2
XR_002133322.3
XR_002133325.2
XR_002133326.2
XR_002133327.2
XR_002133328.2
XR_002133343.2
XR_002133354.2
XR_002133357.2
XR_002133400.2
XR_002133404.2
XR_002133405.2
XR_002133406.2
XR_002133407.2
XR_002133421.2
XR_002133428.2
XR_002133442.2
XR_002133449.2
XR_002133450.2
XR_002133474.2
XR_002133477.2
XR_002133486.2
XR_002133488.2
XR_002133513.2
XR_002133540.2
XR_002133566.2
XR_002133585.2
XR_002133586.3
XR_002133593.2
XR_002133601.2
XR_002133605.2
XR_002133609.3
XR_002133610.2
XR_002133611.3
XR_002133618.2
XR_002133621.2
XR_002133630.2
XR_002133636.3
XR_002133641.3
XR_002133649.2
XR_002133676.2
XR_002133677.2
XR_002133684.2
XR_002133685.2
XR_002133697.3
XR_002133708.2
XR_002133724.2
XR_002133743.2
XR_002133749.2
XR_002133753.2
XR_002133774.2
XR_002133787.2
XR_002133792.2
XR_002133822.2
XR_002133823.2
XR_002133828.2
XR_002133830.2
XR_002133854.2
XR_002133861.2
XR_002133894.2
XR_002133898.2
XR_002133912.2
XR_002133915.2
XR_002133916.2
XR_002133923.2
XR_002133940.2
XR_002133941.2
XR_002133949.3
XR_002133950.3
XR_002133967.2
XR_002133970.2
XR_002133973.2
XR_002133976.2
XR_002133985.2
XR_002133991.2
XR_002133995.2
XR_002134000.2
XR_002134006.2
XR_002134010.2
XR_002134011.2
XR_002134014.2
XR_002134015.2
XR_002134016.2
XR_002134018.2
XR_002134030.2
XR_002134032.2
XR_002134033.2
XR_002134041.2
XR_002134044.2
XR_002134049.2
XR_002134051.2
XR_002134065.2
XR_002134069.2
XR_002134091.2
XR_002134094.2
XR_002134098.2
XR_002134104.2
XR_002134116.2
XR_002134135.2
XR_002134144.2
XR_002134146.2
XR_002134165.2
XR_002134179.2
XR_002134185.2
XR_002134197.2
XR_002134202.2
XR_002134205.3
XR_002134214.2
XR_002134222.2
XR_002134226.1
XR_002134236.2
XR_002134239.2
XR_002134241.2
XR_002134250.2
XR_002134253.2
XR_002134255.3
XR_002134261.2
XR_002134262.3
XR_002134265.2
XR_002134288.2
XR_002134290.2
XR_002134294.2
XR_002134309.2
XR_002134311.2
XR_002134337.2
XR_002134349.3
XR_002134350.2
XR_002134361.2
XR_002134374.2
XR_002134375.2
XR_002134398.2
XR_002134399.2
XR_002134403.2
XR_002134404.2
XR_002134433.2
XR_002134437.2
XR_002134438.2
XR_002134447.2
XR_002134450.2
XR_002134451.2
XR_002134455.2
XR_002134477.2
XR_002134484.2
XR_002134500.2
XR_002134509.2
XR_002134522.2
XR_002134527.2
XR_002134531.2
XR_002134548.2
XR_002134552.3
XR_002134558.2
XR_002134559.2
XR_002134565.2
XR_002134602.2
XR_002134603.2
XR_002134626.2
XR_002134631.2
XR_002134654.2
XR_002134667.2
XR_002134669.2
XR_002134676.2
XR_002134680.2
XR_002134689.2
XR_002134695.2
XR_002134711.2
XR_002134716.2
XR_002134736.2
XR_002134740.2
XR_002134745.2
XR_002134757.2
XR_002134761.2
XR_002134777.2
XR_002134780.3
XR_002134790.2
XR_002134792.2
XR_002134797.2
XR_002134798.2
XR_002134809.2
XR_002134811.2
XR_002134813.2
XR_002134818.2
XR_002134826.2
XR_002134836.2
XR_002134837.2
XR_002134839.2
XR_002134840.2
XR_002134850.2
XR_002134856.2
XR_002134857.2
XR_002134859.2
XR_002134860.2
XR_002134861.2
XR_002134874.2
XR_002134878.2
XR_002134886.2
XR_002134887.2
XR_002134894.2
XR_002134900.2
XR_002134930.2
XR_002134933.2
XR_002134935.3
XR_002134945.3
XR_002134949.2
XR_002134951.2
XR_002134959.2
XR_002134960.2
XR_002134974.2
XR_002134977.2
XR_002134981.2
XR_002134985.2
XR_002134986.2
XR_002135000.2
XR_002135021.2
XR_002135024.2
XR_002135040.2
XR_002135042.3
XR_002135049.2
XR_002135055.2
XR_002135056.2
XR_002135057.2
XR_002135064.2
XR_002135079.2
XR_002135083.2
XR_002135097.2
XR_002135098.3
XR_002135116.2
XR_002135117.2
XR_002135121.2
XR_002135122.2
XR_002135127.2
XR_002135131.2
XR_002135143.2
XR_002135144.2
XR_002135149.3
XR_002135163.2
XR_002135174.2
XR_002135180.2
XR_002135184.2
XR_002135193.2
XR_002135194.2
XR_002135206.3
XR_002135223.3
XR_002135233.2
XR_002135241.2
XR_002135254.2
XR_002135275.2
XR_002135288.2
XR_002135293.2
XR_002135309.2
XR_002135316.2
XR_002135339.2
XR_002135350.2
XR_002135361.2
XR_002135368.2
XR_002135373.2
XR_002135389.2
XR_002135401.2
XR_002135402.2
XR_002135418.2
XR_002135420.2
XR_002135422.2
XR_002135425.2
XR_002135428.2
XR_002135429.2
XR_002135432.2
XR_002135434.2
XR_002135435.3
XR_002135443.2
XR_002135453.2
XR_002135454.2
XR_002135460.2
XR_002135464.2
XR_002135472.2
XR_002135476.2
XR_002135481.2
XR_002135482.2
XR_002135492.3
XR_002135495.2
XR_002135496.2
XR_002135512.2
XR_002135518.2
XR_002135519.2
XR_002135531.2
XR_002135546.2
XR_002135564.2
XR_002135572.2
XR_002135599.2
XR_002135604.2
XR_002135620.3
XR_002135623.3
XR_002135676.2
XR_002135677.2
XR_002135678.2
XR_002135681.2
XR_002135696.2
XR_002135712.3
XR_002201788.2
XR_002201797.2
XR_002201799.2
XR_002201804.2
XR_002201812.2
XR_002201820.2
XR_002201829.2
XR_002201831.2
XR_002201842.2
XR_002201843.2
XR_002201844.2
XR_002201847.2
XR_002201859.2
XR_002201863.2
XR_002201866.2
XR_002201871.2
XR_002201898.2
XR_002201908.2
XR_002201910.2
XR_002201911.2
XR_002201917.2
XR_002201923.2
XR_002201924.2
XR_002201928.2
XR_002201936.2
XR_002201946.2
XR_002201951.2
XR_002201956.2
XR_002201959.2
XR_002201970.2
XR_002201971.2
XR_002201987.2
XR_002201993.2
XR_002202002.2
XR_002202015.2
XR_002202016.2
XR_002202021.2
XR_002202037.2
XR_002202041.2
XR_002202063.2
XR_002202090.2
XR_002202105.2
XR_002202120.2
XR_002202122.2
XR_002202130.2
XR_002202133.2
XR_002202134.2
XR_002202135.2
XR_002202144.2
XR_002202145.2
XR_002202163.2
XR_002202168.2
XR_002202179.2
XR_002202209.2
XR_002202273.2
XR_002202298.2
XR_003891752.1
XR_003891753.1
XR_003891754.1
XR_003891755.1
XR_003891756.1
XR_003891757.1
XR_003891758.1
XR_003891759.1
XR_003891760.1
XR_003891761.1
XR_003891762.1
XR_003891763.1
XR_003891764.1
XR_003891765.1
XR_003891766.1
XR_003891769.1
XR_003891770.1
XR_003891771.1
XR_003891773.1
XR_003891774.1
XR_003891775.1
XR_003891776.1
XR_003891777.1
XR_003891778.1
XR_003891779.1
XR_003891780.1
XR_003891781.1
XR_003891782.1
XR_003891783.1
XR_003891784.1
XR_003891785.1
XR_003891786.1
XR_003891787.1
XR_003891790.1
XR_003891791.1
XR_003891792.1
XR_003891793.1
XR_003891795.1
XR_003891796.1
XR_003891797.1
XR_003891798.1
XR_003891799.1
XR_003891800.1
XR_003891801.1
XR_003891802.1
XR_003891803.1
XR_003891804.1
XR_003891805.1
XR_003891808.1
XR_003891810.1
XR_003891818.1
XR_003891821.1
XR_003891822.1
XR_003891823.1
XR_003891824.1
XR_003891825.1
XR_003891826.1
XR_003891827.1
XR_003891828.1
XR_003891830.1
XR_003891831.1
XR_003891833.1
XR_003891834.1
XR_003891836.1
XR_003891839.1
XR_003891840.1
XR_003891845.1
XR_003891848.1
XR_003891849.1
XR_003891850.1
XR_003891851.1
XR_003891852.1
XR_003891853.1
XR_003891854.1
XR_003891855.1
XR_003891858.1
XR_003891861.1
XR_003891862.1
XR_003891863.1
XR_003891864.1
XR_003891865.1
XR_003891866.1
XR_003891868.1
XR_003891869.1
XR_003891870.1
XR_003891871.1
XR_003891872.1
XR_003891873.1
XR_003891874.1
XR_003891875.1
XR_003891876.1
XR_003891877.1
XR_003891878.1
XR_003891881.1
XR_003891882.1
XR_003891883.1
XR_003891884.1
XR_003891885.1
XR_003891886.1
XR_003891887.1
XR_003891888.1
XR_003891889.1
XR_003891890.1
XR_003891891.1
XR_003891892.1
XR_003891893.1
XR_003891894.1
XR_003891895.1
XR_003891896.1
XR_003891897.1
XR_003891898.1
XR_003891899.1
XR_003891900.1
XR_003891902.1
XR_003891903.1
XR_003891904.1
XR_003891905.1
XR_003891906.1
XR_003891907.1
XR_003891908.1
XR_003891909.1
XR_003891910.1
XR_003891911.1
XR_003891912.1
XR_003891913.1
XR_003891914.1
XR_003891916.1
XR_003891917.1
XR_003891918.1
XR_003891920.1
XR_003891921.1
XR_003891922.1
XR_003891923.1
XR_003891924.1
XR_003891925.1
XR_003891927.1
XR_003891928.1
XR_003891929.1
XR_003891930.1
XR_003891931.1
XR_003891932.1
XR_003891934.1
XR_003891935.1
XR_003891936.1
XR_003891937.1
XR_003891938.1
XR_003891939.1
XR_003891940.1
XR_003891941.1
XR_003891942.1
XR_003891943.1
XR_003891944.1
XR_003891945.1
XR_003891946.1
XR_003891947.1
XR_003891948.1
XR_003891949.1
XR_003891950.1
XR_003891952.1
XR_003891953.1
XR_003891954.1
XR_003891955.1
XR_003891956.1
XR_003891957.1
XR_003891958.1
XR_003891959.1
XR_003891960.1
XR_003891961.1
XR_003891962.1
XR_003891963.1
XR_003891964.1
XR_003891965.1
XR_003891966.1
XR_003891967.1
XR_003891968.1
XR_003891969.1
XR_003891970.1
XR_003891971.1
XR_003891972.1
XR_003891973.1
XR_003891974.1
XR_003891975.1
XR_003891976.1
XR_003891977.1
XR_003891978.1
XR_003891979.1
XR_003891980.1
XR_003891981.1
XR_003891982.1
XR_003891983.1
XR_003891984.1
XR_003891985.1
XR_003891986.1
XR_003891987.1
XR_003891988.1
XR_003891989.1
XR_003891990.1
XR_003891991.1
XR_003891992.1
XR_003891993.1
XR_003891994.1
XR_003891995.1
XR_003891996.1
XR_003891997.1
XR_003891998.1
XR_003891999.1
XR_003892000.1
XR_003892001.1
XR_003892002.1
XR_003892003.1
XR_003892004.1
XR_003892005.1
XR_003892006.1
XR_003892007.1
XR_003892008.1
XR_003892009.1
XR_003892010.1
XR_003892011.1
XR_003892012.1
XR_003892013.1
XR_003892014.1
XR_003892015.1
XR_003892016.1
XR_003892020.1
XR_003892021.1
XR_003892022.1
XR_003892023.1
XR_003892024.1
XR_003892025.1
XR_003892026.1
XR_003892027.1
XR_003892028.1
XR_003892029.1
XR_003892030.1
XR_003892031.1
XR_003892032.1
XR_003892033.1
XR_003892034.1
XR_003892035.1
XR_003892036.1
XR_003892037.1
XR_003892038.1
XR_003892039.1
XR_003892040.1
XR_003892041.1
XR_003892042.1
XR_003892043.1
XR_003892044.1
XR_003892045.1
XR_003892046.1
XR_003892047.1
XR_003892048.1
XR_003892049.1
XR_003892050.1
XR_003892051.1
XR_003892052.1
XR_003892053.1
XR_003892054.1
XR_003892055.1
XR_003892056.1
XR_003892057.1
XR_003892058.1
XR_003892059.1
XR_003892060.1
XR_003892061.1
XR_003892062.1
XR_003892063.1
XR_003892064.1
XR_003892065.1
XR_003892066.1
XR_003892067.1
XR_003892068.1
XR_003892069.1
XR_003892070.1
XR_003892073.1
XR_003892074.1
XR_003892075.1
XR_003892076.1
XR_003892077.1
XR_003892078.1
XR_003892080.1
XR_003892081.1
XR_003892082.1
XR_003892083.1
XR_003892084.1
XR_003892085.1
XR_003892086.1
XR_003892087.1
XR_003892088.1
XR_003892089.1
XR_003892090.1
XR_003892091.1
XR_003892092.1
XR_003892093.1
XR_003892094.1
XR_003892095.1
XR_003892096.1
XR_003892101.1
XR_003892102.1
XR_003892103.1
XR_003892104.1
XR_003892105.1
XR_003892106.1
XR_003892108.1
XR_003892109.1
XR_003892111.1
XR_003892112.1
XR_003892113.1
XR_003892114.1
XR_003892115.1
XR_003892116.1
XR_003892117.1
XR_003892118.1
XR_003892119.1
XR_003892120.1
XR_003892121.1
XR_003892123.1
XR_003892124.1
XR_003892126.1
XR_003892127.1
XR_003892128.1
XR_003892129.1
XR_003892130.1
XR_003892131.1
XR_003892134.1
XR_003892135.1
XR_003892136.1
XR_003892137.1
XR_003892138.1
XR_003892139.1
XR_003892140.1
XR_003892141.1
XR_003892142.1
XR_003892143.1
XR_003892144.1
XR_003892145.1
XR_003892147.1
XR_003892149.1
XR_003892150.1
XR_003892151.1
XR_003892152.1
XR_003892153.1
XR_003892154.1
XR_003892156.1
XR_003892157.1
XR_003892158.1
XR_003892159.1
XR_003892160.1
XR_003892161.1
XR_003892162.1
XR_003892163.1
XR_003892164.1
XR_003892165.1
XR_003892167.1
XR_003892171.1
XR_003892172.1
XR_003892175.1
XR_003892178.1
XR_003892179.1
XR_003892180.1
XR_003892181.1
XR_003892182.1
XR_003892184.1
XR_003892186.1
XR_003892187.1
XR_003892188.1
XR_003892190.1
XR_003892191.1
XR_003892192.1
XR_003892194.1
XR_003892195.1
XR_003892196.1
XR_003892197.1
XR_003892198.1
XR_003892199.1
XR_003892200.1
XR_003892201.1
XR_003892202.1
XR_003892203.1
XR_003892204.1
XR_003892206.1
XR_003892207.1
XR_003892208.1
XR_003892209.1
XR_003892210.1
XR_003892211.1
XR_003892212.1
XR_003892213.1
XR_003892214.1
XR_003892215.1
XR_003892216.1
XR_003892217.1
XR_003892218.1
XR_003892219.1
XR_003892220.1
XR_003892221.1
XR_003892222.1
XR_003892223.1
XR_003892224.1
XR_003892225.1
XR_003892226.1
XR_003892227.1
XR_003892228.1
XR_003892229.1
XR_003892230.1
XR_003892231.1
XR_003892232.1
XR_003892233.1
XR_003892234.1
XR_003892235.1
XR_003892236.1
XR_003892237.1
XR_003892238.1
XR_003892239.1
XR_003892240.1
XR_003892241.1
XR_003892242.1
XR_003892243.1
XR_003892244.1
XR_003892245.1
XR_003892246.1
XR_003892247.1
XR_003892248.1
XR_003892249.1
XR_003892250.1
XR_003892251.1
XR_003892252.1
XR_003892253.1
XR_003892254.1
XR_003892255.1
XR_003892256.1
XR_003892257.1
XR_003892258.1
XR_003892260.1
XR_003892261.1
XR_003892262.1
XR_003892263.1
XR_003892264.1
XR_003892265.1
XR_003892266.1
XR_003892267.1
XR_003892268.1
XR_003892269.1
XR_003892270.1
XR_003892273.1
XR_003892274.1
XR_003892275.1
XR_003892276.1
XR_003892277.1
XR_003892278.1
XR_003892279.1
XR_003892280.1
XR_003892281.1
XR_003892282.1
XR_003892283.1
XR_003892284.1
XR_003892285.1
XR_003892286.1
XR_003892287.1
XR_003892288.1
XR_003892289.1
XR_003892290.1
XR_003892291.1
XR_003892292.1
XR_003892293.1
XR_003892294.1
XR_003892295.1
XR_003892296.1
XR_003892297.1
XR_003892299.1
XR_003892300.1
XR_003892301.1
XR_003892302.1
XR_003892303.1
XR_003892304.1
XR_003892305.1
XR_003892306.1
XR_003892307.1
XR_003892308.1
XR_003892309.1
XR_003892310.1
XR_003892311.1
XR_003892312.1
XR_003892313.1
XR_003892314.1
XR_003892315.1
XR_003892316.1
XR_003892317.1
XR_003892318.1
XR_003892319.1
XR_003892321.1
XR_003892322.1
XR_003892323.1
XR_003892324.1
XR_003892325.1
XR_003892326.1
XR_003892327.1
XR_003892328.1
XR_003892329.1
XR_003892331.1
XR_003892332.1
XR_003892333.1
XR_003892334.1
XR_003892335.1
XR_003892336.1
XR_003892337.1
XR_003892338.1
XR_003892339.1
XR_003892340.1
XR_003892341.1
XR_003892342.1
XR_003892343.1
XR_003892344.1
XR_003892345.1
XR_003892346.1
XR_003892347.1
XR_003892348.1
XR_003892349.1
XR_003892350.1
XR_003892351.1
XR_003892352.1
XR_003892353.1
XR_003892354.1
XR_003892355.1
XR_003892356.1
XR_003892357.1
XR_003892358.1
XR_003892360.1
XR_003892361.1
XR_003892362.1
XR_003892363.1
XR_003892364.1
XR_003892365.1
XR_003892366.1
XR_003892367.1
XR_003892368.1
XR_003892369.1
XR_003892370.1
XR_003892371.1
XR_003892372.1
XR_003892373.1
XR_003892374.1
XR_003892375.1
XR_003892376.1
XR_003892377.1
XR_003892378.1
XR_003892379.1
XR_003892380.1
XR_003892381.1
XR_003892382.1
XR_003892383.1
XR_003892384.1
XR_003892385.1
XR_003892386.1
XR_003892387.1
XR_003892388.1
XR_003892389.1
XR_003892390.1
XR_003892391.1
XR_003892392.1
XR_003892393.1
XR_003892394.1
XR_003892395.1
XR_003892396.1
XR_003892397.1
XR_003892398.1
XR_003892399.1
XR_003892400.1
XR_003892401.1
XR_003892402.1
XR_003892403.1
XR_003892405.1
XR_003892406.1
XR_003892407.1
XR_003892408.1
XR_003892409.1
XR_003892410.1
XR_003892411.1
XR_003892412.1
XR_003892413.1
XR_003892414.1
XR_003892415.1
XR_003892417.1
XR_003892418.1
XR_003892419.1
XR_003892420.1
XR_003892421.1
XR_003892422.1
XR_003892423.1
XR_003892424.1
XR_003892425.1
XR_003892426.1
XR_003892427.1
XR_003892428.1
XR_003892429.1
XR_003892430.1
XR_003892431.1
XR_003892433.1
XR_003892434.1
XR_003892435.1
XR_003892436.1
XR_003892437.1
XR_003892438.1
XR_003892439.1
XR_003892440.1
XR_003892441.1
XR_003892442.1
XR_003892443.1
XR_003892444.1
XR_003892447.1
XR_003892451.1
XR_003892452.1
XR_003892453.1
XR_003892454.1
XR_003892455.1
XR_003892456.1
XR_003892457.1
XR_003892458.1
XR_003892459.1
XR_003892460.1
XR_003892461.1
XR_003892462.1
XR_003892463.1
XR_003892464.1
XR_003892465.1
XR_003892466.1
XR_003892467.1
XR_003892468.1
XR_003892469.1
XR_003892471.1
XR_003892472.1
XR_003892473.1
XR_003892474.1
XR_003892475.1
XR_003892476.1
XR_003892477.1
XR_003892478.1
XR_003892479.1
XR_003892480.1
XR_003892481.1
XR_003892482.1
XR_003892484.1
XR_003892485.1
XR_003892486.1
XR_003892487.1
XR_003892488.1
XR_003892489.1
XR_003892490.1
XR_003892491.1
XR_003892493.1
XR_003892500.1
XR_003892501.1
XR_003892502.1
XR_003892503.1
XR_003892504.1
XR_003892505.1
XR_003892506.1
XR_003892507.1
XR_003892508.1
XR_003892509.1
XR_003892510.1
XR_003892511.1
XR_003892512.1
XR_003892513.1
XR_003892514.1
XR_003892515.1
XR_003892516.1
XR_003892517.1
XR_003892518.1
XR_003892519.1
XR_003892520.1
XR_003892521.1
XR_003892522.1
XR_003892523.1
XR_003892524.1
XR_003892525.1
XR_003892526.1
XR_003892527.1
XR_003892528.1
XR_003892529.1
XR_003892530.1
XR_003892531.1
XR_003892532.1
XR_003892533.1
XR_003892534.1
XR_003892535.1
XR_003892536.1
XR_003892537.1
XR_003892538.1
XR_003892539.1
XR_003892540.1
XR_003892541.1
XR_003892542.1
XR_003892543.1
XR_003892544.1
XR_003892545.1
XR_003892546.1
XR_003892547.1
XR_003892548.1
XR_003892549.1
XR_003892550.1
XR_003892551.1
XR_003892552.1
XR_003892553.1
XR_003892554.1
XR_003892555.1
XR_003892556.1
XR_003892557.1
XR_003892561.1
XR_003892562.1
XR_003892563.1
XR_003892564.1
XR_003892565.1
XR_003892566.1
XR_003892567.1
XR_003892568.1
XR_003892569.1
XR_003892570.1
XR_003892571.1
XR_003892572.1
XR_003892573.1
XR_003892574.1
XR_003892575.1
XR_003892576.1
XR_003892577.1
XR_003892578.1
XR_003892580.1
XR_003892581.1
XR_003892582.1
XR_003892583.1
XR_003892584.1
XR_003892585.1
XR_003892586.1
XR_003892587.1
XR_003892588.1
XR_003892589.1
XR_003892590.1
XR_003892591.1
XR_003892592.1
XR_003892594.1
XR_003892596.1
XR_003892597.1
XR_003892599.1
XR_003892600.1
XR_003892601.1
XR_003892602.1
XR_003892603.1
XR_003892604.1
XR_003892606.1
XR_003892607.1
XR_003892608.1
XR_003892609.1
XR_003892610.1
XR_003892611.1
XR_003892612.1
XR_003892613.1
XR_003892614.1
XR_003892615.1
XR_003892617.1
XR_003892618.1
XR_003892619.1
XR_003892620.1
XR_003892621.1
XR_003892622.1
XR_003892623.1
XR_003892624.1
XR_003892625.1
XR_003892626.1
XR_003892629.1
XR_003892630.1
XR_003892631.1
XR_003892632.1
XR_003892633.1
XR_003892634.1
XR_003892635.1
XR_003892636.1
XR_003892637.1
XR_003892639.1
XR_003892640.1
XR_003892641.1
XR_003892642.1
XR_003892643.1
XR_003892645.1
XR_003892646.1
XR_003892647.1
XR_003892648.1
XR_003892649.1
XR_003892650.1
XR_003892651.1
XR_003892652.1
XR_003892653.1
XR_003892654.1
XR_003892655.1
XR_003892656.1
XR_003892657.1
XR_003892658.1
XR_003892659.1
XR_003892660.1
XR_003892661.1
XR_003892662.1
XR_003892663.1
XR_003892664.1
XR_003892665.1
XR_003892667.1
XR_003892668.1
XR_003892669.1
XR_003892670.1
XR_003892671.1
XR_003892672.1
XR_003892673.1
XR_003892674.1
XR_003892675.1
XR_003892676.1
XR_003892677.1
XR_003892678.1
XR_003892679.1
XR_003892680.1
XR_003892681.1
XR_003892683.1
XR_003892684.1
XR_003892685.1
XR_003892686.1
XR_003892687.1
XR_003892688.1
XR_003892689.1
XR_003892690.1
XR_003892691.1
XR_003892694.1
XR_003892695.1
XR_003892696.1
XR_003892697.1
XR_003892698.1
XR_003892699.1
XR_003892700.1
XR_003892701.1
XR_003892702.1
XR_003892703.1
XR_003892704.1
XR_003892705.1
XR_003892706.1
XR_003892707.1
XR_003892708.1
XR_003892709.1
XR_003892710.1
XR_003892711.1
XR_003892712.1
XR_003892713.1
XR_003892714.1
XR_003892715.1
XR_003892716.1
XR_003892717.1
XR_003892718.1
XR_003892719.1
XR_003892720.1
XR_003892721.1
XR_003892722.1
XR_003892724.1
XR_003892725.1
XR_003892726.1
XR_003892727.1
XR_003892728.1
XR_003892729.1
XR_003892730.1
XR_003892731.1
XR_003892732.1
XR_003892733.1
XR_003892734.1
XR_003892735.1
XR_003892737.1
XR_003892738.1
XR_003892739.1
XR_003892740.1
XR_003892741.1
XR_003892742.1
XR_003892743.1
XR_003892746.1
XR_003892747.1
XR_003892748.1
XR_003892750.1
XR_003892751.1
XR_003892752.1
XR_003892753.1
XR_003892754.1
XR_003892755.1
XR_003892756.1
XR_003892757.1
XR_003892758.1
XR_003892759.1
XR_003892760.1
XR_003892761.1
XR_003892762.1
XR_003892763.1
XR_003892764.1
XR_003892765.1
XR_003892766.1
XR_003892767.1
XR_003892768.1
XR_003892769.1
XR_003892770.1
XR_003892771.1
XR_003892772.1
XR_003892773.1
XR_003892774.1
XR_003892779.1
XR_003892780.1
XR_003892781.1
XR_003892782.1
XR_003892783.1
[truncated: 5,609 more rows]

## Sheet: Novel_mRNA
S2_Table. List of novel and known lncRNAs and mRANs
Novel_mRNA_ID	Novel_mRNA_Gene_ID	Novel_mRNA_Gene_Name	Gene_Type	Status	Chromosome	Start	End	Strand	Exon_number	Length
TCONS_00169128	XLOC_126472	XLOC_126472	novel	Novel_mRNA	NW_021838465.1	47585149	47613866	-	2	2446
TCONS_00309712	XLOC_234860	XLOC_234860	novel	Novel_mRNA	NW_021839197.1	1907155	1908565	+	3	1295
TCONS_00234010	XLOC_176001	XLOC_176001	novel	Novel_mRNA	NW_021838687.1	64912571	64925722	-	3	1298
TCONS_00013106	XLOC_009708	XLOC_009708	novel	Novel_mRNA	NW_021837045.1	38524680	38525753	-	3	952
TCONS_00013103	XLOC_009705	XLOC_009705	novel	Novel_mRNA	NW_021837045.1	38454785	38498502	-	7	4342
TCONS_00168430	109417047	LOC109417047	protein_coding	Novel_mRNA	NW_021838465.1	34661698	34676788	-	2	3446
TCONS_00280123	XLOC_210857	XLOC_210857	novel	Novel_mRNA	NW_021838943.1	1017574	1085466	+	2	3313
TCONS_00161103	XLOC_120352	XLOC_120352	novel	Novel_mRNA	NW_021838465.1	38066768	38086023	+	11	4074
TCONS_00185393	XLOC_139060	XLOC_139060	novel	Novel_mRNA	NW_021838521.1	1250249	1252942	-	2	2195
TCONS_00077879	XLOC_058332	XLOC_058332	novel	Novel_mRNA	NW_021837600.1	8759545	8798846	-	4	2853
TCONS_00161104	XLOC_120352	XLOC_120352	novel	Novel_mRNA	NW_021838465.1	38066768	38110524	+	16	12318
TCONS_00146621	XLOC_108763	XLOC_108763	novel	Novel_mRNA	NW_021838410.1	389338	432205	+	9	3459
TCONS_00146622	XLOC_108763	XLOC_108763	novel	Novel_mRNA	NW_021838410.1	389366	422643	+	9	1923
TCONS_00116538	XLOC_087383	XLOC_087383	novel	Novel_mRNA	NW_021838153.1	156835532	157088112	+	20	6042
TCONS_00116539	XLOC_087383	XLOC_087383	novel	Novel_mRNA	NW_021838153.1	156843365	157088112	+	20	5986
TCONS_00116534	XLOC_087380	XLOC_087380	novel	Novel_mRNA	NW_021838153.1	156791811	156828336	+	7	3380
TCONS_00092961	XLOC_070218	XLOC_070218	novel	Novel_mRNA	NW_021837822.1	23820326	23822301	-	4	1806
TCONS_00091239	XLOC_068975	XLOC_068975	novel	Novel_mRNA	NW_021837822.1	35477583	35478592	+	2	946
TCONS_00106757	XLOC_080552	XLOC_080552	novel	Novel_mRNA	NW_021838076.1	660630	667799	+	3	1321
TCONS_00186130	109405361	LOC109405361	lncRNA	Novel_mRNA	NW_021838525.1	430971	463121	+	9	3201
TCONS_00064507	XLOC_048394	XLOC_048394	novel	Novel_mRNA	NW_021837434.1	579109	580575	+	2	1404
TCONS_00064506	XLOC_048393	XLOC_048393	novel	Novel_mRNA	NW_021837434.1	573836	575770	+	2	1871
TCONS_00036396	XLOC_027500	XLOC_027500	novel	Novel_mRNA	NW_021837156.1	57825856	57834213	+	5	1444
TCONS_00046099	XLOC_035149	XLOC_035149	novel	Novel_mRNA	NW_021837267.1	30085819	30371816	+	8	3876
TCONS_00046098	XLOC_035149	XLOC_035149	novel	Novel_mRNA	NW_021837267.1	30085819	30371816	+	8	4104
TCONS_00201738	XLOC_151203	XLOC_151203	novel	Novel_mRNA	NW_021838576.1	120262333	120265279	+	4	2721
TCONS_00046095	XLOC_035149	XLOC_035149	novel	Novel_mRNA	NW_021837267.1	30085799	30371816	+	8	3891
TCONS_00046094	XLOC_035149	XLOC_035149	novel	Novel_mRNA	NW_021837267.1	30085774	30435438	+	9	3191
TCONS_00189172	115269331	LOC115269331	protein_coding	Novel_mRNA	NW_021838543.1	7092609	7207381	+	12	3947
TCONS_00046096	XLOC_035149	XLOC_035149	novel	Novel_mRNA	NW_021837267.1	30085805	30435438	+	9	3012
TCONS_00046091	XLOC_035149	XLOC_035149	novel	Novel_mRNA	NW_021837267.1	30085769	30371816	+	8	4091
TCONS_00189175	115269331	LOC115269331	protein_coding	Novel_mRNA	NW_021838543.1	7092690	7207381	+	12	4194
TCONS_00189176	115269331	LOC115269331	protein_coding	Novel_mRNA	NW_021838543.1	7092690	7207381	+	12	8787
TCONS_00046092	XLOC_035149	XLOC_035149	novel	Novel_mRNA	NW_021837267.1	30085771	30435438	+	9	3024
TCONS_00258515	XLOC_193929	XLOC_193929	novel	Novel_mRNA	NW_021838807.1	58351	65658	-	2	3344
TCONS_00296588	XLOC_224423	XLOC_224423	novel	Novel_mRNA	NW_021839077.1	163413	165538	-	3	1594
TCONS_00269757	XLOC_202762	XLOC_202762	novel	Novel_mRNA	NW_021838909.1	54499268	54507893	+	5	4057
TCONS_00189607	XLOC_142091	XLOC_142091	novel	Novel_mRNA	NW_021838543.1	4946527	5014783	-	4	4457
TCONS_00189604	XLOC_142091	XLOC_142091	novel	Novel_mRNA	NW_021838543.1	4927699	5014783	-	7	5396
TCONS_00189605	XLOC_142091	XLOC_142091	novel	Novel_mRNA	NW_021838543.1	4927699	5014783	-	7	2940
TCONS_00131414	XLOC_097585	XLOC_097585	novel	Novel_mRNA	NW_021838190.1	779985	808212	+	6	1414
TCONS_00189603	XLOC_142091	XLOC_142091	novel	Novel_mRNA	NW_021838543.1	4927699	4987359	-	7	4816
TCONS_00279812	XLOC_210612	XLOC_210612	novel	Novel_mRNA	NW_021838937.1	186286	216240	+	2	29737
TCONS_00153410	XLOC_114279	XLOC_114279	novel	Novel_mRNA	NW_021838434.1	213368	287686	-	2	3016
TCONS_00186289	XLOC_139680	XLOC_139680	novel	Novel_mRNA	NW_021838526.1	397574	483506	-	3	3166
TCONS_00186288	XLOC_139680	XLOC_139680	novel	Novel_mRNA	NW_021838526.1	397574	483506	-	3	2486
TCONS_00248275	XLOC_186921	XLOC_186921	novel	Novel_mRNA	NW_021838798.1	28504527	28511165	+	4	6455
TCONS_00248274	XLOC_186921	XLOC_186921	novel	Novel_mRNA	NW_021838798.1	28504519	28511165	+	3	6528
TCONS_00145459	XLOC_107811	XLOC_107811	novel	Novel_mRNA	NW_021838400.1	582497	603400	+	6	4528
TCONS_00145458	XLOC_107811	XLOC_107811	novel	Novel_mRNA	NW_021838400.1	582497	603400	+	7	4425
TCONS_00186287	XLOC_139680	XLOC_139680	novel	Novel_mRNA	NW_021838526.1	397574	400014	-	2	2368
TCONS_00139629	115266704	LOC115266704	lncRNA	Novel_mRNA	NW_021838344.1	60994	125658	+	5	2470
TCONS_00070909	XLOC_053041	XLOC_053041	novel	Novel_mRNA	NW_021837489.1	26833644	27009196	-	3	2941
TCONS_00055667	XLOC_042208	XLOC_042208	novel	Novel_mRNA	NW_021837378.1	1863	30470	+	4	1715
TCONS_00161075	XLOC_120329	XLOC_120329	novel	Novel_mRNA	NW_021838465.1	37783295	37834398	+	6	2969
TCONS_00161074	XLOC_120329	XLOC_120329	novel	Novel_mRNA	NW_021838465.1	37783269	37834398	+	6	2935
TCONS_00045201	XLOC_034634	XLOC_034634	novel	Novel_mRNA	NW_021837267.1	16100853	16104646	+	3	2431
TCONS_00226246	XLOC_170392	XLOC_170392	novel	Novel_mRNA	NW_021838687.1	24990654	24991409	+	2	681
TCONS_00062352	XLOC_046765	XLOC_046765	novel	Novel_mRNA	NW_021837378.1	49842628	49921222	-	11	6845
TCONS_00169909	XLOC_127112	XLOC_127112	novel	Novel_mRNA	NW_021838465.1	62898636	62925225	-	2	865
TCONS_00308534	XLOC_233842	XLOC_233842	novel	Novel_mRNA	NW_021839175.1	986213	988110	+	3	1787
TCONS_00266620	109397465	LOC109397465	lncRNA	Novel_mRNA	NW_021838909.1	1844754	2030144	+	7	3829
TCONS_00300527	109399005	LOC109399005	protein_coding	Novel_mRNA	NW_021839130.1	30695459	30717164	+	2	21452
TCONS_00083807	XLOC_063066	XLOC_063066	novel	Novel_mRNA	NW_021837711.1	34627414	34632604	+	3	4963
TCONS_00130659	XLOC_096934	XLOC_096934	novel	Novel_mRNA	NW_021838177.1	219710	222628	+	3	2508
TCONS_00083802	XLOC_063062	XLOC_063062	novel	Novel_mRNA	NW_021837711.1	34616712	34619519	+	2	1177
TCONS_00213735	XLOC_160422	XLOC_160422	novel	Novel_mRNA	NW_021838599.1	3889966	3901660	+	5	1808
TCONS_00213736	109401120	LOC109401120	protein_coding	Novel_mRNA	NW_021838599.1	3918399	3922802	+	6	2134
TCONS_00152277	115267340	LOC115267340	protein_coding	Novel_mRNA	NW_021838432.1	8316387	8385493	+	8	3407
TCONS_00263101	XLOC_197517	XLOC_197517	novel	Novel_mRNA	NW_021838863.1	246523	266442	-	3	3397
TCONS_00192744	115269567	LOC115269567	lncRNA	Novel_mRNA	NW_021838565.1	4730977	4993103	+	8	5285
TCONS_00152279	XLOC_113288	XLOC_113288	novel	Novel_mRNA	NW_021838432.1	8357817	8385493	+	6	4356
TCONS_00152278	115267340	LOC115267340	protein_coding	Novel_mRNA	NW_021838432.1	8316727	8385493	+	8	3351
TCONS_00178598	XLOC_133859	XLOC_133859	novel	Novel_mRNA	NW_021838488.1	375424	376787	+	2	1110
TCONS_00178599	109427977	LOC109427977	protein_coding	Novel_mRNA	NW_021838488.1	375424	413563	+	2	1433
TCONS_00178602	109427977	LOC109427977	protein_coding	Novel_mRNA	NW_021838488.1	375434	413563	+	3	1441
TCONS_00178603	109427977	LOC109427977	protein_coding	Novel_mRNA	NW_021838488.1	375434	413563	+	3	1440
TCONS_00178600	109427977	LOC109427977	protein_coding	Novel_mRNA	NW_021838488.1	375434	413563	+	3	1440
TCONS_00178601	109427977	LOC109427977	protein_coding	Novel_mRNA	NW_021838488.1	375434	413563	+	3	1472
TCONS_00215619	XLOC_161853	XLOC_161853	novel	Novel_mRNA	NW_021838610.1	4906063	4908703	+	2	2578
TCONS_00076425	XLOC_057223	XLOC_057223	novel	Novel_mRNA	NW_021837600.1	32069400	32093933	+	6	4267
TCONS_00073102	XLOC_054571	XLOC_054571	novel	Novel_mRNA	NW_021837518.1	13783	16556	+	4	1800
TCONS_00066103	XLOC_049653	XLOC_049653	novel	Novel_mRNA	NW_021837489.1	3172522	3184463	+	4	2340
TCONS_00211359	XLOC_158512	XLOC_158512	novel	Novel_mRNA	NW_021838579.1	408118	410772	-	2	2595
TCONS_00181263	XLOC_136070	XLOC_136070	novel	Novel_mRNA	NW_021838499.1	3389793	3400681	-	3	10592
TCONS_00228684	XLOC_172186	XLOC_172186	novel	Novel_mRNA	NW_021838687.1	66988366	67333210	+	7	2037
TCONS_00182388	XLOC_136882	XLOC_136882	novel	Novel_mRNA	NW_021838508.1	339901	423773	+	5	1857
TCONS_00182389	XLOC_136882	XLOC_136882	novel	Novel_mRNA	NW_021838508.1	348466	423773	+	8	4659
TCONS_00211350	115270953	LOC115270953	protein_coding	Novel_mRNA	NW_021838579.1	211289	389460	-	4	3260
TCONS_00211351	115270953	LOC115270953	protein_coding	Novel_mRNA	NW_021838579.1	211289	389462	-	4	3763
TCONS_00227186	XLOC_171085	XLOC_171085	novel	Novel_mRNA	NW_021838687.1	42087189	42089287	+	3	1791
TCONS_00039227	XLOC_029812	XLOC_029812	novel	Novel_mRNA	NW_021837156.1	43490643	43492726	-	2	2022
TCONS_00029911	XLOC_022395	XLOC_022395	novel	Novel_mRNA	NW_021837070.1	101217	118978	+	2	1009
TCONS_00211357	XLOC_158510	XLOC_158510	novel	Novel_mRNA	NW_021838579.1	396476	406634	-	4	2364
TCONS_00045331	XLOC_034730	XLOC_034730	novel	Novel_mRNA	NW_021837267.1	18645655	18790207	+	14	4366
TCONS_00045330	XLOC_034730	XLOC_034730	novel	Novel_mRNA	NW_021837267.1	18645629	18829950	+	15	16117
TCONS_00045333	XLOC_034730	XLOC_034730	novel	Novel_mRNA	NW_021837267.1	18645655	18829950	+	18	17124
TCONS_00045332	XLOC_034730	XLOC_034730	novel	Novel_mRNA	NW_021837267.1	18645655	18829950	+	17	16953
TCONS_00045335	XLOC_034730	XLOC_034730	novel	Novel_mRNA	NW_021837267.1	18656851	18748289	+	10	2834
TCONS_00054848	XLOC_041481	XLOC_041481	novel	Novel_mRNA	NW_021837345.1	337592	358436	-	2	1491
TCONS_00045337	XLOC_034730	XLOC_034730	novel	Novel_mRNA	NW_021837267.1	18681005	18829950	+	16	16301
TCONS_00045336	XLOC_034730	XLOC_034730	novel	Novel_mRNA	NW_021837267.1	18680827	18829950	+	16	16542
TCONS_00272016	115257781	LOC115257781	protein_coding	Novel_mRNA	NW_021838909.1	1183864	1275617	-	10	2342
TCONS_00043829	XLOC_033580	XLOC_033580	novel	Novel_mRNA	NW_021837254.1	6324	46424	+	3	1177
TCONS_00049303	XLOC_037387	XLOC_037387	novel	Novel_mRNA	NW_021837267.1	15632764	15635436	-	3	2389
TCONS_00049304	XLOC_037387	XLOC_037387	novel	Novel_mRNA	NW_021837267.1	15632764	15635542	-	3	2477
TCONS_00049305	XLOC_037387	XLOC_037387	novel	Novel_mRNA	NW_021837267.1	15632764	15635567	-	3	2454
TCONS_00049306	XLOC_037387	XLOC_037387	novel	Novel_mRNA	NW_021837267.1	15632764	15635567	-	2	2738
TCONS_00002917	XLOC_002137	XLOC_002137	novel	Novel_mRNA	NW_021837045.1	51339818	51401949	+	3	2249
TCONS_00191456	XLOC_143478	XLOC_143478	novel	Novel_mRNA	NW_021838554.1	6637763	6669037	-	11	3315
TCONS_00191457	XLOC_143478	XLOC_143478	novel	Novel_mRNA	NW_021838554.1	6637763	6669037	-	11	3104
TCONS_00191454	XLOC_143478	XLOC_143478	novel	Novel_mRNA	NW_021838554.1	6637763	6659366	-	11	2958
TCONS_00191455	XLOC_143478	XLOC_143478	novel	Novel_mRNA	NW_021838554.1	6637763	6669005	-	13	3195
TCONS_00309713	XLOC_234860	XLOC_234860	novel	Novel_mRNA	NW_021839197.1	1907156	1908565	+	3	1288
TCONS_00004941	XLOC_003709	XLOC_003709	novel	Novel_mRNA	NW_021837045.1	90616831	90626292	+	5	1475
TCONS_00229387	XLOC_172624	XLOC_172624	novel	Novel_mRNA	NW_021838687.1	78247939	78275981	+	6	7106
TCONS_00004943	XLOC_003709	XLOC_003709	novel	Novel_mRNA	NW_021837045.1	90638243	90644726	+	5	1902
TCONS_00004942	109400206	LOC109400206	protein_coding	Novel_mRNA	NW_021837045.1	90616837	90675949	+	6	1624
TCONS_00276414	XLOC_207970	XLOC_207970	novel	Novel_mRNA	NW_021838909.1	77286222	77287960	-	4	1213
TCONS_00004944	109400206	LOC109400206	protein_coding	Novel_mRNA	NW_021837045.1	90638276	90675949	+	6	1892
TCONS_00191458	XLOC_143478	XLOC_143478	novel	Novel_mRNA	NW_021838554.1	6637763	6669037	-	12	3647
TCONS_00191459	XLOC_143478	XLOC_143478	novel	Novel_mRNA	NW_021838554.1	6637763	6669095	-	12	2873
TCONS_00311395	XLOC_236213	XLOC_236213	novel	Novel_mRNA	NW_021839236.1	11286	16213	-	3	4691
TCONS_00147216	115267071	LOC115267071	protein_coding	Novel_mRNA	NW_021838410.1	10204627	10206611	+	2	1869
TCONS_00147215	115267071	LOC115267071	protein_coding	Novel_mRNA	NW_021838410.1	10191593	10220294	+	5	3569
TCONS_00291144	XLOC_219933	XLOC_219933	novel	Novel_mRNA	NW_021839020.1	42575984	42598766	-	10	6881
TCONS_00016568	XLOC_012462	XLOC_012462	novel	Novel_mRNA	NW_021837045.1	106321028	106323518	-	2	1475
TCONS_00192328	XLOC_144133	XLOC_144133	novel	Novel_mRNA	NW_021838564.1	156047	157237	+	2	1133
TCONS_00301680	XLOC_228435	XLOC_228435	novel	Novel_mRNA	NW_021839130.1	50778043	50878701	+	7	75246
TCONS_00169477	XLOC_126738	XLOC_126738	novel	Novel_mRNA	NW_021838465.1	54187807	54189164	-	3	1221
TCONS_00242531	XLOC_182318	XLOC_182318	novel	Novel_mRNA	NW_021838750.1	73451	114936	-	7	3389
TCONS_00242533	XLOC_182318	XLOC_182318	novel	Novel_mRNA	NW_021838750.1	93742	114936	-	6	1949
TCONS_00010742	XLOC_007995	XLOC_007995	novel	Novel_mRNA	NW_021837045.1	193105920	193129313	+	3	2671
TCONS_00270078	XLOC_203040	XLOC_203040	novel	Novel_mRNA	NW_021838909.1	60929907	60931915	+	2	1941
TCONS_00010740	XLOC_007995	XLOC_007995	novel	Novel_mRNA	NW_021837045.1	193056115	193129313	+	10	5716
TCONS_00010741	XLOC_007995	XLOC_007995	novel	Novel_mRNA	NW_021837045.1	193090129	193129313	+	9	6088
TCONS_00146189	XLOC_108411	XLOC_108411	novel	Novel_mRNA	NW_021838406.1	862085	863082	+	3	710
TCONS_00087672	109422895	LOC109422895	protein_coding	Novel_mRNA	NW_021837734.1	755347	818600	-	7	962
TCONS_00146185	109423994	LOC109423994	lncRNA	Novel_mRNA	NW_021838406.1	854318	913405	+	7	2887
TCONS_00146186	109423994	LOC109423994	lncRNA	Novel_mRNA	NW_021838406.1	854318	913405	+	7	2725
TCONS_00146187	109423994	LOC109423994	lncRNA	Novel_mRNA	NW_021838406.1	854340	911537	+	5	1414
TCONS_00070723	XLOC_052852	XLOC_052852	novel	Novel_mRNA	NW_021837489.1	22227585	22423681	-	3	3402
TCONS_00100535	XLOC_075770	XLOC_075770	novel	Novel_mRNA	NW_021837931.1	25196051	25222006	-	8	5340
TCONS_00100534	XLOC_075770	XLOC_075770	novel	Novel_mRNA	NW_021837931.1	25196051	25221992	-	8	5335
TCONS_00231987	XLOC_174472	XLOC_174472	novel	Novel_mRNA	NW_021838687.1	29056036	29069838	-	4	2082
TCONS_00231986	XLOC_174472	XLOC_174472	novel	Novel_mRNA	NW_021838687.1	29056036	29069838	-	5	2082
TCONS_00231985	XLOC_174472	XLOC_174472	novel	Novel_mRNA	NW_021838687.1	29056036	29069829	-	4	2073
TCONS_00231984	XLOC_174472	XLOC_174472	novel	Novel_mRNA	NW_021838687.1	29056036	29058601	-	4	2374
TCONS_00045029	XLOC_034495	XLOC_034495	novel	Novel_mRNA	NW_021837267.1	12839362	12840649	+	3	1143
TCONS_00045028	XLOC_034495	XLOC_034495	novel	Novel_mRNA	NW_021837267.1	12833457	12840649	+	5	1561
TCONS_00197683	XLOC_148048	XLOC_148048	novel	Novel_mRNA	NW_021838576.1	57749932	57762851	+	3	1430
TCONS_00116535	XLOC_087380	XLOC_087380	novel	Novel_mRNA	NW_021838153.1	156791811	156828336	+	6	3154
TCONS_00230104	XLOC_173124	XLOC_173124	novel	Novel_mRNA	NW_021838687.1	91134329	91137106	+	4	2489
TCONS_00272015	115257781	LOC115257781	protein_coding	Novel_mRNA	NW_021838909.1	1183864	1275612	-	6	1304
TCONS_00045027	XLOC_034495	XLOC_034495	novel	Novel_mRNA	NW_021837267.1	12833457	12834547	+	2	1034
TCONS_00048010	XLOC_036496	XLOC_036496	novel	Novel_mRNA	NW_021837267.1	54393948	54398518	+	2	2708
TCONS_00026660	XLOC_019922	XLOC_019922	novel	Novel_mRNA	NW_021837046.1	29490105	29645161	-	6	1846
TCONS_00026661	XLOC_019922	XLOC_019922	novel	Novel_mRNA	NW_021837046.1	29490105	29651227	-	6	1784
TCONS_00231988	XLOC_174472	XLOC_174472	novel	Novel_mRNA	NW_021838687.1	29067979	29069829	-	4	1534
TCONS_00196153	XLOC_146940	XLOC_146940	novel	Novel_mRNA	NW_021838576.1	36336080	36343539	+	2	6736
TCONS_00024220	115258262	LOC115258262	protein_coding	Novel_mRNA	NW_021837046.1	48684349	48720316	+	16	11237
TCONS_00063960	XLOC_047918	XLOC_047918	novel	Novel_mRNA	NW_021837412.1	441135	628160	-	7	1303
TCONS_00064293	XLOC_048213	XLOC_048213	novel	Novel_mRNA	NW_021837423.1	1516299	1540253	+	2	23791
TCONS_00064291	XLOC_048213	XLOC_048213	novel	Novel_mRNA	NW_021837423.1	1516243	1540253	+	2	23912
TCONS_00175388	XLOC_131262	XLOC_131262	novel	Novel_mRNA	NW_021838466.1	5961590	5989753	-	8	3480
TCONS_00234644	XLOC_176452	XLOC_176452	novel	Novel_mRNA	NW_021838687.1	76757074	76805372	-	11	9508
TCONS_00192578	XLOC_144330	XLOC_144330	novel	Novel_mRNA	NW_021838565.1	2615488	2618137	+	2	2588
TCONS_00239462	XLOC_180019	XLOC_180019	novel	Novel_mRNA	NW_021838721.1	2533298	2653370	+	18	3623
TCONS_00000515	XLOC_000392	XLOC_000392	novel	Novel_mRNA	NW_021837045.1	7570544	7575440	+	2	1694
TCONS_00282477	XLOC_212863	XLOC_212863	novel	Novel_mRNA	NW_021838976.1	2136319	2143499	-	2	6078
TCONS_00191376	XLOC_143427	XLOC_143427	novel	Novel_mRNA	NW_021838554.1	5195360	5232551	-	9	2584
TCONS_00070460	115262574	LOC115262574	lncRNA	Novel_mRNA	NW_021837489.1	16478845	16626399	-	2	2660
TCONS_00126714	XLOC_094112	XLOC_094112	novel	Novel_mRNA	NW_021838153.1	157294640	157450812	-	7	1469
TCONS_00291905	XLOC_220462	XLOC_220462	novel	Novel_mRNA	NW_021839020.1	52387311	52398413	-	4	2170
TCONS_00232092	XLOC_174534	XLOC_174534	novel	Novel_mRNA	NW_021838687.1	30488943	30489963	-	4	800
TCONS_00291906	XLOC_220462	XLOC_220462	novel	Novel_mRNA	NW_021839020.1	52387311	52398426	-	3	2616
TCONS_00076604	XLOC_057356	XLOC_057356	novel	Novel_mRNA	NW_021837600.1	35681847	35729129	+	15	5616
TCONS_00076602	XLOC_057354	XLOC_057354	novel	Novel_mRNA	NW_021837600.1	35663148	35678583	+	5	3956
TCONS_00076601	XLOC_057354	XLOC_057354	novel	Novel_mRNA	NW_021837600.1	35663111	35678583	+	5	4207
TCONS_00078440	XLOC_058723	XLOC_058723	novel	Novel_mRNA	NW_021837600.1	18645158	18668613	-	4	3219
TCONS_00136734	XLOC_101373	XLOC_101373	novel	Novel_mRNA	NW_021838343.1	1020670	1031218	+	4	2140
TCONS_00136735	115266542	LOC115266542	lncRNA	Novel_mRNA	NW_021838343.1	1020687	1103862	+	5	1631
TCONS_00180250	XLOC_135237	XLOC_135237	novel	Novel_mRNA	NW_021838495.1	107758	108636	-	3	756
TCONS_00136733	XLOC_101373	XLOC_101373	novel	Novel_mRNA	NW_021838343.1	1020665	1031218	+	4	2117
TCONS_00239984	XLOC_180380	XLOC_180380	novel	Novel_mRNA	NW_021838721.1	3700469	3704034	-	2	3335
TCONS_00186684	XLOC_139969	XLOC_139969	novel	Novel_mRNA	NW_021838531.1	183825	353197	-	14	6653
TCONS_00104546	XLOC_078765	XLOC_078765	novel	Novel_mRNA	NW_021838042.1	22925357	22928932	+	2	2742
TCONS_00104547	XLOC_078765	XLOC_078765	novel	Novel_mRNA	NW_021838042.1	22925357	22928932	+	2	2742
TCONS_00132465	XLOC_098429	XLOC_098429	novel	Novel_mRNA	NW_021838233.1	6448755	6478260	+	9	2315
TCONS_00172274	XLOC_128908	XLOC_128908	novel	Novel_mRNA	NW_021838465.1	101988081	102033072	-	3	17419
TCONS_00075358	XLOC_056453	XLOC_056453	novel	Novel_mRNA	NW_021837600.1	10048341	10092287	+	3	2558
TCONS_00095798	XLOC_072275	XLOC_072275	novel	Novel_mRNA	NW_021837909.1	933621	947510	-	6	2864
TCONS_00093190	XLOC_070378	XLOC_070378	novel	Novel_mRNA	NW_021837822.1	28198786	28200895	-	3	1989
TCONS_00093191	XLOC_070379	XLOC_070379	novel	Novel_mRNA	NW_021837822.1	28219884	28223092	-	3	3098
TCONS_00237840	XLOC_178891	XLOC_178891	novel	Novel_mRNA	NW_021838706.1	257819	260010	+	2	1995
TCONS_00189170	115269331	LOC115269331	protein_coding	Novel_mRNA	NW_021838543.1	7092609	7207381	+	11	8915
TCONS_00279237	XLOC_210171	XLOC_210171	novel	Novel_mRNA	NW_021838932.1	1409198	1419536	+	2	6517
TCONS_00216275	115254376	LOC115254376	lncRNA	Novel_mRNA	NW_021838610.1	6023795	6036012	-	3	2187
TCONS_00030628	XLOC_023046	XLOC_023046	novel	Novel_mRNA	NW_021837091.1	12854	38317	+	5	2900
TCONS_00030624	XLOC_023046	XLOC_023046	novel	Novel_mRNA	NW_021837091.1	5558	38317	+	7	3075
TCONS_00279239	XLOC_210171	XLOC_210171	novel	Novel_mRNA	NW_021838932.1	1409238	1419536	+	3	9610
TCONS_00031719	XLOC_023965	XLOC_023965	novel	Novel_mRNA	NW_021837123.1	793189	807870	+	7	4049
TCONS_00186683	XLOC_139969	XLOC_139969	novel	Novel_mRNA	NW_021838531.1	183825	285970	-	14	7411
TCONS_00003621	115265464	LOC115265464	lncRNA	Novel_mRNA	NW_021837045.1	64567675	64593008	+	17	5653
TCONS_00261153	XLOC_196035	XLOC_196035	novel	Novel_mRNA	NW_021838836.1	27714	120821	-	7	4282
TCONS_00189173	115269331	LOC115269331	protein_coding	Novel_mRNA	NW_021838543.1	7092667	7207381	+	11	8635
TCONS_00243612	XLOC_183198	XLOC_183198	novel	Novel_mRNA	NW_021838757.1	326999	329498	-	3	2367
TCONS_00261154	XLOC_196035	XLOC_196035	novel	Novel_mRNA	NW_021838836.1	27714	120871	-	7	4480
TCONS_00028084	XLOC_020910	XLOC_020910	novel	Novel_mRNA	NW_021837046.1	54960066	54977586	-	9	2382
TCONS_00261156	XLOC_196035	XLOC_196035	novel	Novel_mRNA	NW_021838836.1	27714	121234	-	8	4446
TCONS_00261159	XLOC_196035	XLOC_196035	novel	Novel_mRNA	NW_021838836.1	27714	184254	-	7	3620
TCONS_00189174	115269331	LOC115269331	protein_coding	Novel_mRNA	NW_021838543.1	7092690	7207381	+	12	3604
TCONS_00253154	XLOC_190275	XLOC_190275	novel	Novel_mRNA	NW_021838798.1	14896523	14897609	-	2	926
TCONS_00221379	XLOC_166403	XLOC_166403	novel	Novel_mRNA	NW_021838654.1	3858267	4235476	+	17	4055
TCONS_00301685	XLOC_228435	XLOC_228435	novel	Novel_mRNA	NW_021839130.1	50778085	50878701	+	6	82622
TCONS_00079220	XLOC_059225	XLOC_059225	novel	Novel_mRNA	NW_021837600.1	33607966	33613035	-	3	3201
TCONS_00079221	XLOC_059225	XLOC_059225	novel	Novel_mRNA	NW_021837600.1	33607966	33613055	-	4	2498
TCONS_00079222	XLOC_059225	XLOC_059225	novel	Novel_mRNA	NW_021837600.1	33607966	33613055	-	4	2542
TCONS_00221371	XLOC_166403	XLOC_166403	novel	Novel_mRNA	NW_021838654.1	3858267	4227647	+	16	4829
TCONS_00221373	XLOC_166403	XLOC_166403	novel	Novel_mRNA	NW_021838654.1	3858267	4227647	+	15	4667
TCONS_00189177	115269331	LOC115269331	protein_coding	Novel_mRNA	NW_021838543.1	7092697	7219783	+	15	4610
TCONS_00019990	XLOC_014946	XLOC_014946	novel	Novel_mRNA	NW_021837045.1	164934985	164942416	-	2	4496
TCONS_00042887	XLOC_032761	XLOC_032761	novel	Novel_mRNA	NW_021837223.1	146495	147759	+	2	1038
TCONS_00019992	XLOC_014948	XLOC_014948	novel	Novel_mRNA	NW_021837045.1	164948672	164998533	-	5	1262
TCONS_00137347	XLOC_101742	XLOC_101742	novel	Novel_mRNA	NW_021838343.1	11158717	11163966	+	5	1638
TCONS_00157967	XLOC_117876	XLOC_117876	novel	Novel_mRNA	NW_021838457.1	199889	268781	-	9	2265
TCONS_00198227	XLOC_148538	XLOC_148538	novel	Novel_mRNA	NW_021838576.1	66988819	66993861	+	4	3883
TCONS_00145055	XLOC_107624	XLOC_107624	novel	Novel_mRNA	NW_021838399.1	10554988	10562967	-	4	3686
TCONS_00128658	XLOC_095448	XLOC_095448	novel	Novel_mRNA	NW_021838154.1	18028908	18030983	+	5	1827
TCONS_00128659	XLOC_095448	XLOC_095448	novel	Novel_mRNA	NW_021838154.1	18028908	18030983	+	5	1840
TCONS_00157968	XLOC_117876	XLOC_117876	novel	Novel_mRNA	NW_021838457.1	199889	268815	-	8	2678
TCONS_00157969	XLOC_117876	XLOC_117876	novel	Novel_mRNA	NW_021838457.1	199889	268815	-	8	1809
TCONS_00144263	XLOC_107079	XLOC_107079	novel	Novel_mRNA	NW_021838399.1	12867308	13241989	+	8	5732
TCONS_00148448	XLOC_110243	XLOC_110243	novel	Novel_mRNA	NW_021838412.1	49687	59837	-	2	469
TCONS_00028559	XLOC_021281	XLOC_021281	novel	Novel_mRNA	NW_021837046.1	62045687	62112005	-	13	1969
TCONS_00247672	XLOC_186495	XLOC_186495	novel	Novel_mRNA	NW_021838798.1	16486167	16584705	+	8	2322
TCONS_00301235	115259446	LOC115259446	protein_coding	Novel_mRNA	NW_021839130.1	43199269	43209649	+	4	1362
TCONS_00137348	XLOC_101742	XLOC_101742	novel	Novel_mRNA	NW_021838343.1	11158717	11163966	+	4	1620
TCONS_00264523	XLOC_198765	XLOC_198765	novel	Novel_mRNA	NW_021838881.1	130664	257337	+	10	4272
TCONS_00264522	XLOC_198765	XLOC_198765	novel	Novel_mRNA	NW_021838881.1	130664	145808	+	4	1516
TCONS_00102869	XLOC_077579	XLOC_077579	novel	Novel_mRNA	NW_021838009.1	545585	549007	-	2	3329
TCONS_00188277	XLOC_141124	XLOC_141124	novel	Novel_mRNA	NW_021838539.1	338743	340741	-	3	1858
TCONS_00264527	XLOC_198765	XLOC_198765	novel	Novel_mRNA	NW_021838881.1	130681	214145	+	5	2835
TCONS_00264526	XLOC_198765	XLOC_198765	novel	Novel_mRNA	NW_021838881.1	130666	257337	+	5	2170
TCONS_00264525	XLOC_198765	XLOC_198765	novel	Novel_mRNA	NW_021838881.1	130666	257337	+	6	3103
TCONS_00264524	XLOC_198765	XLOC_198765	novel	Novel_mRNA	NW_021838881.1	130664	257337	+	12	4701
TCONS_00180159	XLOC_135150	XLOC_135150	novel	Novel_mRNA	NW_021838494.1	125065	126515	-	2	1379
TCONS_00246089	XLOC_185231	XLOC_185231	novel	Novel_mRNA	NW_021838787.1	2718001	2726895	-	3	2018
TCONS_00264528	XLOC_198765	XLOC_198765	novel	Novel_mRNA	NW_021838881.1	130741	201585	+	6	4000
TCONS_00298740	XLOC_226235	XLOC_226235	novel	Novel_mRNA	NW_021839123.1	99821	158108	-	3	1683
TCONS_00305229	XLOC_231204	XLOC_231204	novel	Novel_mRNA	NW_021839130.1	45720457	45751607	-	13	4537
TCONS_00066822	XLOC_050166	XLOC_050166	novel	Novel_mRNA	NW_021837489.1	14437878	14439260	+	3	1264
TCONS_00169976	XLOC_127178	XLOC_127178	novel	Novel_mRNA	NW_021838465.1	65180447	65183333	-	2	2772
TCONS_00179966	XLOC_134986	XLOC_134986	novel	Novel_mRNA	NW_021838492.1	74308	76111	-	2	1534
TCONS_00266219	109400140	LOC109400140	lncRNA	Novel_mRNA	NW_021838903.1	57289	169833	+	9	2024
TCONS_00095923	XLOC_072369	XLOC_072369	novel	Novel_mRNA	NW_021837920.1	744532	745633	+	2	1045
TCONS_00289864	XLOC_218877	XLOC_218877	novel	Novel_mRNA	NW_021839020.1	17964936	17970391	-	2	1607
TCONS_00301038	XLOC_228043	XLOC_228043	novel	Novel_mRNA	NW_021839130.1	39824855	39832987	+	3	2428
TCONS_00050759	XLOC_038332	XLOC_038332	novel	Novel_mRNA	NW_021837267.1	37233335	37256357	-	8	4697
TCONS_00212559	XLOC_159488	XLOC_159488	novel	Novel_mRNA	NW_021838588.1	1930985	1932605	-	3	1447
TCONS_00051482	XLOC_038875	XLOC_038875	novel	Novel_mRNA	NW_021837267.1	46571256	46584483	-	4	2785
TCONS_00118960	XLOC_088987	XLOC_088987	novel	Novel_mRNA	NW_021838153.1	26947397	26952721	-	3	3983
TCONS_00051480	XLOC_038875	XLOC_038875	novel	Novel_mRNA	NW_021837267.1	46571256	46584468	-	3	3129
TCONS_00051481	XLOC_038875	XLOC_038875	novel	Novel_mRNA	NW_021837267.1	46571256	46584468	-	5	2783
TCONS_00189602	XLOC_142091	XLOC_142091	novel	Novel_mRNA	NW_021838543.1	4927699	4987352	-	7	4821
TCONS_00249339	XLOC_187713	XLOC_187713	novel	Novel_mRNA	NW_021838798.1	48275674	48297196	+	6	1275
TCONS_00292958	109416521	LOC109416521	protein_coding	Novel_mRNA	NW_021839020.1	72324703	72484811	-	5	2420
TCONS_00231659	XLOC_174277	XLOC_174277	novel	Novel_mRNA	NW_021838687.1	24730369	25052012	-	6	6614
TCONS_00298132	XLOC_225709	XLOC_225709	novel	Novel_mRNA	NW_021839113.1	152036	154416	-	4	1826
TCONS_00232173	XLOC_174611	XLOC_174611	novel	Novel_mRNA	NW_021838687.1	32198059	32212290	-	4	1914
TCONS_00207828	XLOC_155618	XLOC_155618	novel	Novel_mRNA	NW_021838576.1	91673803	91674226	-	2	366
TCONS_00090150	XLOC_068420	XLOC_068420	novel	Novel_mRNA	NW_021837822.1	23760815	23768943	+	7	2859
TCONS_00102265	XLOC_077213	XLOC_077213	novel	Novel_mRNA	NW_021837986.1	2811	4081	-	2	1194
TCONS_00291012	XLOC_219837	XLOC_219837	novel	Novel_mRNA	NW_021839020.1	40463276	40514371	-	6	3125
TCONS_00278558	115258036	LOC115258036	protein_coding	Novel_mRNA	NW_021838921.1	790157	841459	-	3	46284
TCONS_00278557	115258036	LOC115258036	protein_coding	Novel_mRNA	NW_021838921.1	790157	841459	-	5	43968
TCONS_00278556	115258036	LOC115258036	protein_coding	Novel_mRNA	NW_021838921.1	790157	841459	-	5	43990
TCONS_00194318	XLOC_145709	XLOC_145709	novel	Novel_mRNA	NW_021838576.1	4060780	4063591	+	2	2735
TCONS_00278554	115258036	LOC115258036	protein_coding	Novel_mRNA	NW_021838921.1	790157	834414	-	4	41437
TCONS_00278553	115258036	LOC115258036	protein_coding	Novel_mRNA	NW_021838921.1	750093	841459	-	10	72332
TCONS_00151242	XLOC_112470	XLOC_112470	novel	Novel_mRNA	NW_021838427.1	321741	336652	-	7	2188
TCONS_00151241	XLOC_112470	XLOC_112470	novel	Novel_mRNA	NW_021838427.1	321741	336579	-	7	2293
TCONS_00151240	XLOC_112470	XLOC_112470	novel	Novel_mRNA	NW_021838427.1	321741	336567	-	7	2096
TCONS_00245298	XLOC_184585	XLOC_184585	novel	Novel_mRNA	NW_021838776.1	3079491	3285073	-	9	6706
TCONS_00269445	XLOC_202604	XLOC_202604	novel	Novel_mRNA	NW_021838909.1	49580169	49581324	+	3	1038
TCONS_00071522	XLOC_053453	XLOC_053453	novel	Novel_mRNA	NW_021837489.1	36451403	36455739	-	2	3218
TCONS_00254221	109424612	LOC109424612	protein_coding	Novel_mRNA	NW_021838798.1	38033123	38235364	-	3	2725
TCONS_00199820	XLOC_149718	XLOC_149718	novel	Novel_mRNA	NW_021838576.1	88723475	88950319	+	7	4276
TCONS_00290837	XLOC_219682	XLOC_219682	novel	Novel_mRNA	NW_021839020.1	36927921	36929141	-	2	1060
TCONS_00015875	XLOC_011924	XLOC_011924	novel	Novel_mRNA	NW_021837045.1	95312780	95314959	-	3	2063
TCONS_00144593	XLOC_107252	XLOC_107252	novel	Novel_mRNA	NW_021838399.1	2623988	2650217	-	6	2250
TCONS_00144592	XLOC_107252	XLOC_107252	novel	Novel_mRNA	NW_021838399.1	2623988	2628847	-	4	2157
TCONS_00144595	XLOC_107252	XLOC_107252	novel	Novel_mRNA	NW_021838399.1	2623988	2650496	-	6	2524
TCONS_00144594	XLOC_107252	XLOC_107252	novel	Novel_mRNA	NW_021838399.1	2623988	2650496	-	6	2529
TCONS_00275984	XLOC_207579	XLOC_207579	novel	Novel_mRNA	NW_021838909.1	69624199	69724175	-	8	1957
TCONS_00138875	XLOC_102758	XLOC_102758	novel	Novel_mRNA	NW_021838343.1	11474074	11485169	-	10	3363
TCONS_00138874	XLOC_102758	XLOC_102758	novel	Novel_mRNA	NW_021838343.1	11474074	11485098	-	8	3328
TCONS_00138876	XLOC_102758	XLOC_102758	novel	Novel_mRNA	NW_021838343.1	11474074	11485169	-	8	3841
TCONS_00124948	XLOC_092807	XLOC_092807	novel	Novel_mRNA	NW_021838153.1	124931521	124934636	-	3	2562
TCONS_00124949	XLOC_092808	XLOC_092808	novel	Novel_mRNA	NW_021838153.1	124935011	124936286	-	2	1206
TCONS_00138873	XLOC_102758	XLOC_102758	novel	Novel_mRNA	NW_021838343.1	11474074	11485097	-	7	4234
TCONS_00182668	115268913	LOC115268913	protein_coding	Novel_mRNA	NW_021838510.1	2263994	2320966	+	4	9598
TCONS_00283106	XLOC_213397	XLOC_213397	novel	Novel_mRNA	NW_021838987.1	2480494	2603075	+	3	2746
TCONS_00246886	XLOC_185905	XLOC_185905	novel	Novel_mRNA	NW_021838798.1	4999143	5000521	+	2	1316
TCONS_00059369	XLOC_044713	XLOC_044713	novel	Novel_mRNA	NW_021837378.1	1343787	1355557	-	3	1645
TCONS_00231650	XLOC_174277	XLOC_174277	novel	Novel_mRNA	NW_021838687.1	24730369	24924073	-	6	8794
TCONS_00034630	XLOC_026217	XLOC_026217	novel	Novel_mRNA	NW_021837156.1	27884011	27890518	+	6	5204
TCONS_00062168	XLOC_046613	XLOC_046613	novel	Novel_mRNA	NW_021837378.1	47088586	47193938	-	10	2972
TCONS_00247667	XLOC_186495	XLOC_186495	novel	Novel_mRNA	NW_021838798.1	16452459	16584705	+	8	2666
TCONS_00062166	109410592	LOC109410592	lncRNA	Novel_mRNA	NW_021837378.1	47020248	47091679	-	14	4603
TCONS_00062165	109410592	LOC109410592	lncRNA	Novel_mRNA	NW_021837378.1	47017350	47193984	-	21	10352
TCONS_00062164	109410592	LOC109410592	lncRNA	Novel_mRNA	NW_021837378.1	47017350	47193984	-	20	10601
TCONS_00052595	XLOC_039578	XLOC_039578	novel	Novel_mRNA	NW_021837268.1	1208344	1234474	+	7	4490
TCONS_00052594	XLOC_039578	XLOC_039578	novel	Novel_mRNA	NW_021837268.1	1208343	1234474	+	8	4164
TCONS_00059365	XLOC_044711	XLOC_044711	novel	Novel_mRNA	NW_021837378.1	1308694	1325709	-	5	2733
TCONS_00212765	XLOC_159666	XLOC_159666	novel	Novel_mRNA	NW_021838588.1	6345815	6368844	-	4	1689
TCONS_00032496	XLOC_024605	XLOC_024605	novel	Novel_mRNA	NW_021837139.1	49699	53061	+	4	2703
TCONS_00099329	XLOC_074907	XLOC_074907	novel	Novel_mRNA	NW_021837931.1	8043157	8057317	-	9	2387
TCONS_00054507	XLOC_041202	XLOC_041202	novel	Novel_mRNA	NW_021837331.1	38766	60074	+	6	2404
TCONS_00032492	XLOC_024605	XLOC_024605	novel	Novel_mRNA	NW_021837139.1	25973	53061	+	4	3064
TCONS_00102318	XLOC_077260	XLOC_077260	novel	Novel_mRNA	NW_021837987.1	691707	712314	+	5	1551
TCONS_00245009	XLOC_184369	XLOC_184369	novel	Novel_mRNA	NW_021838776.1	3541100	3553030	+	10	3071
TCONS_00157744	XLOC_117673	XLOC_117673	novel	Novel_mRNA	NW_021838455.1	580211	582195	-	4	1809
TCONS_00157745	XLOC_117673	XLOC_117673	novel	Novel_mRNA	NW_021838455.1	580211	602370	-	5	2070
TCONS_00023045	XLOC_017247	XLOC_017247	novel	Novel_mRNA	NW_021837046.1	26860877	26868711	+	2	1137
TCONS_00102316	XLOC_077260	XLOC_077260	novel	Novel_mRNA	NW_021837987.1	690915	712314	+	5	1836
TCONS_00220642	XLOC_165818	XLOC_165818	novel	Novel_mRNA	NW_021838647.1	199451	210908	-	3	1420
TCONS_00071427	XLOC_053396	XLOC_053396	novel	Novel_mRNA	NW_021837489.1	34833742	34878317	-	5	3617
TCONS_00032498	XLOC_024610	XLOC_024610	novel	Novel_mRNA	NW_021837139.1	54102	58801	+	7	4247
TCONS_00032499	XLOC_024610	XLOC_024610	novel	Novel_mRNA	NW_021837139.1	54102	74714	+	9	5065
TCONS_00031284	XLOC_023604	XLOC_023604	novel	Novel_mRNA	NW_021837111.1	100968	102607	+	2	1575
TCONS_00182666	115268913	LOC115268913	protein_coding	Novel_mRNA	NW_021838510.1	2263994	2320966	+	4	9370
TCONS_00244371	XLOC_183836	XLOC_183836	novel	Novel_mRNA	NW_021838765.1	3518629	3534854	-	5	6648
TCONS_00090559	XLOC_068678	XLOC_068678	novel	Novel_mRNA	NW_021837822.1	29705255	29910665	+	11	7417
TCONS_00090557	XLOC_068678	XLOC_068678	novel	Novel_mRNA	NW_021837822.1	29704781	29910665	+	12	8427
TCONS_00311486	XLOC_236271	XLOC_236271	novel	Novel_mRNA	NW_021839239.1	12747	14833	-	4	1479
TCONS_00090551	XLOC_068678	XLOC_068678	novel	Novel_mRNA	NW_021837822.1	29644487	29910665	+	12	9753
TCONS_00031289	XLOC_023609	XLOC_023609	novel	Novel_mRNA	NW_021837111.1	25747	41206	-	2	450
TCONS_00090080	XLOC_068354	XLOC_068354	novel	Novel_mRNA	NW_021837822.1	21694377	21741885	+	6	1748
TCONS_00206593	XLOC_154630	XLOC_154630	novel	Novel_mRNA	NW_021838576.1	73022297	73027483	-	3	5075
TCONS_00247298	XLOC_186207	XLOC_186207	novel	Novel_mRNA	NW_021838798.1	9929007	9936623	+	3	2359
TCONS_00287059	XLOC_216669	XLOC_216669	novel	Novel_mRNA	NW_021839020.1	50469668	50496044	+	7	5986
TCONS_00139628	115266704	LOC115266704	lncRNA	Novel_mRNA	NW_021838344.1	60994	125658	+	5	2353
TCONS_00167401	XLOC_125217	XLOC_125217	novel	Novel_mRNA	NW_021838465.1	18828916	18832471	-	2	3437
TCONS_00085715	XLOC_064680	XLOC_064680	novel	Novel_mRNA	NW_021837711.1	22691393	22782745	-	6	7267
TCONS_00044135	XLOC_033832	XLOC_033832	novel	Novel_mRNA	NW_021837258.1	5969	7145	-	2	752
TCONS_00185891	XLOC_139387	XLOC_139387	novel	Novel_mRNA	NW_021838522.1	283600	298452	+	3	3027
TCONS_00067721	XLOC_050949	XLOC_050949	novel	Novel_mRNA	NW_021837489.1	30270563	30280133	+	6	3017
TCONS_00019191	XLOC_014431	XLOC_014431	novel	Novel_mRNA	NW_021837045.1	152186328	152188065	-	2	1318
TCONS_00041452	XLOC_031646	XLOC_031646	novel	Novel_mRNA	NW_021837185.1	27170	29278	-	5	1774
TCONS_00041453	XLOC_031646	XLOC_031646	novel	Novel_mRNA	NW_021837185.1	27170	29284	-	5	1776
TCONS_00044139	115261069	LOC115261069	protein_coding	Novel_mRNA	NW_021837258.1	8428	54244	-	3	2402
TCONS_00283242	XLOC_213500	XLOC_213500	novel	Novel_mRNA	NW_021838987.1	2299871	2377246	-	9	8259
TCONS_00146618	XLOC_108763	XLOC_108763	novel	Novel_mRNA	NW_021838410.1	333421	432205	+	10	3651
TCONS_00119505	115265321	LOC115265321	protein_coding	Novel_mRNA	NW_021838153.1	35889023	36391341	-	6	20531
TCONS_00077804	XLOC_058261	XLOC_058261	novel	Novel_mRNA	NW_021837600.1	7463180	7464974	-	2	1733
TCONS_00077805	XLOC_058262	XLOC_058262	novel	Novel_mRNA	NW_021837600.1	7472517	7474293	-	2	1713
TCONS_00132466	XLOC_098429	XLOC_098429	novel	Novel_mRNA	NW_021838233.1	6448755	6478260	+	9	2285
TCONS_00146616	XLOC_108763	XLOC_108763	novel	Novel_mRNA	NW_021838410.1	312834	432205	+	7	2811
TCONS_00146617	XLOC_108763	XLOC_108763	novel	Novel_mRNA	NW_021838410.1	312834	432205	+	10	3415
TCONS_00146610	109415421	LOC109415421	protein_coding	Novel_mRNA	NW_021838410.1	207339	253530	+	8	2988
TCONS_00146611	109415421	LOC109415421	protein_coding	Novel_mRNA	NW_021838410.1	207809	253530	+	5	3037
TCONS_00120145	XLOC_089808	XLOC_089808	novel	Novel_mRNA	NW_021838153.1	46698645	46830359	-	6	11828
TCONS_00071736	XLOC_053587	XLOC_053587	novel	Novel_mRNA	NW_021837489.1	39872944	39874399	-	2	1393
TCONS_00052446	XLOC_039458	XLOC_039458	novel	Novel_mRNA	NW_021837267.1	57837086	57893062	-	5	3280
TCONS_00052445	XLOC_039458	XLOC_039458	novel	Novel_mRNA	NW_021837267.1	57837086	57893053	-	8	5851
TCONS_00165377	XLOC_123734	XLOC_123734	novel	Novel_mRNA	NW_021838465.1	119533998	119616073	+	4	1487
TCONS_00150198	115267211	LOC115267211	lncRNA	Novel_mRNA	NW_021838421.1	3385496	3464039	-	8	7976
TCONS_00150199	115267211	LOC115267211	lncRNA	Novel_mRNA	NW_021838421.1	3385496	3464046	-	7	7467
TCONS_00106762	XLOC_080557	XLOC_080557	novel	Novel_mRNA	NW_021838076.1	733238	733713	+	2	414
TCONS_00005224	XLOC_003914	XLOC_003914	novel	Novel_mRNA	NW_021837045.1	96354265	96361001	+	2	1155
TCONS_00239873	115255865	LOC115255865	protein_coding	Novel_mRNA	NW_021838721.1	2669865	2804947	-	7	2269
TCONS_00037727	XLOC_028542	XLOC_028542	novel	Novel_mRNA	NW_021837156.1	16134299	16180883	-	8	3853
TCONS_00037726	XLOC_028542	XLOC_028542	novel	Novel_mRNA	NW_021837156.1	16134299	16136424	-	4	1898
TCONS_00092979	XLOC_070235	XLOC_070235	novel	Novel_mRNA	NW_021837822.1	23930160	23931743	-	5	1319
TCONS_00092978	XLOC_070235	XLOC_070235	novel	Novel_mRNA	NW_021837822.1	23930160	23931743	-	5	1329
TCONS_00154186	XLOC_114946	XLOC_114946	novel	Novel_mRNA	NW_021838442.1	333818	334555	+	2	668
TCONS_00249198	XLOC_187590	XLOC_187590	novel	Novel_mRNA	NW_021838798.1	45586222	45596445	+	2	1505
TCONS_00083700	XLOC_062962	XLOC_062962	novel	Novel_mRNA	NW_021837711.1	32977988	32987196	+	5	1504
TCONS_00072186	XLOC_053830	XLOC_053830	novel	Novel_mRNA	NW_021837489.1	47180128	47190098	-	2	4792
TCONS_00189169	115269331	LOC115269331	protein_coding	Novel_mRNA	NW_021838543.1	7092609	7207381	+	12	3436
TCONS_00189168	115269331	LOC115269331	protein_coding	Novel_mRNA	NW_021838543.1	7092609	7207381	+	12	2846
TCONS_00211299	XLOC_158461	XLOC_158461	novel	Novel_mRNA	NW_021838579.1	108750	182989	+	7	4655
TCONS_00199122	XLOC_149171	XLOC_149171	novel	Novel_mRNA	NW_021838576.1	78885685	78886896	+	2	1137
TCONS_00244679	XLOC_184106	XLOC_184106	novel	Novel_mRNA	NW_021838771.1	121773	128675	+	4	913
TCONS_00294617	115259147	LOC115259147	lncRNA	Novel_mRNA	NW_021839043.1	2398783	2410016	+	3	1765
TCONS_00135964	XLOC_100832	XLOC_100832	novel	Novel_mRNA	NW_021838289.1	999011	1045142	+	8	3535
TCONS_00244021	XLOC_183580	XLOC_183580	novel	Novel_mRNA	NW_021838765.1	2120086	2121835	+	2	1616
TCONS_00165394	XLOC_123737	XLOC_123737	novel	Novel_mRNA	NW_021838465.1	119620968	119630860	+	7	1700
TCONS_00165395	XLOC_123737	XLOC_123737	novel	Novel_mRNA	NW_021838465.1	119620993	119625147	+	6	3111
TCONS_00165392	XLOC_123734	XLOC_123734	novel	Novel_mRNA	NW_021838465.1	119615318	119616073	+	2	695
TCONS_00165393	XLOC_123737	XLOC_123737	novel	Novel_mRNA	NW_021838465.1	119620968	119630860	+	6	1556
TCONS_00015505	XLOC_011613	XLOC_011613	novel	Novel_mRNA	NW_021837045.1	87973514	87984401	-	2	9943
TCONS_00015504	XLOC_011613	XLOC_011613	novel	Novel_mRNA	NW_021837045.1	87973514	87984247	-	3	9112
TCONS_00285598	XLOC_215497	XLOC_215497	novel	Novel_mRNA	NW_021839020.1	19324219	19377015	+	9	1922
TCONS_00058996	XLOC_044471	XLOC_044471	novel	Novel_mRNA	NW_021837378.1	52742698	52747574	+	2	4806
TCONS_00174613	XLOC_130698	XLOC_130698	novel	Novel_mRNA	NW_021838466.1	5656877	5693500	+	5	2000
TCONS_00055478	XLOC_042030	XLOC_042030	novel	Novel_mRNA	NW_021837367.1	1600244	1614643	+	4	5735
TCONS_00062347	XLOC_046760	XLOC_046760	novel	Novel_mRNA	NW_021837378.1	49700049	49706254	-	2	6131
TCONS_00301681	XLOC_228435	XLOC_228435	novel	Novel_mRNA	NW_021839130.1	50778043	50878701	+	7	93995
TCONS_00301682	XLOC_228435	XLOC_228435	novel	Novel_mRNA	NW_021839130.1	50778043	50878701	+	5	78251
TCONS_00193029	XLOC_144680	XLOC_144680	novel	Novel_mRNA	NW_021838565.1	2368684	2378721	-	4	1544
TCONS_00055670	XLOC_042210	XLOC_042210	novel	Novel_mRNA	NW_021837378.1	79092	80506	+	4	1222
TCONS_00301686	XLOC_228435	XLOC_228435	novel	Novel_mRNA	NW_021839130.1	50791787	50878701	+	5	82400
TCONS_00301687	XLOC_228435	XLOC_228435	novel	Novel_mRNA	NW_021839130.1	50799192	50878701	+	5	57922
TCONS_00283177	XLOC_213451	XLOC_213451	novel	Novel_mRNA	NW_021838987.1	957961	967476	-	3	2494
TCONS_00022791	XLOC_017069	XLOC_017069	novel	Novel_mRNA	NW_021837046.1	22874548	22900098	+	4	6092
TCONS_00022792	XLOC_017069	XLOC_017069	novel	Novel_mRNA	NW_021837046.1	22874759	22900098	+	5	6243
TCONS_00221382	XLOC_166403	XLOC_166403	novel	Novel_mRNA	NW_021838654.1	3858267	4235476	+	18	4154
TCONS_00151197	XLOC_112440	XLOC_112440	novel	Novel_mRNA	NW_021838427.1	373015	418387	+	4	2366
TCONS_00258324	XLOC_193789	XLOC_193789	novel	Novel_mRNA	NW_021838802.1	98989	302968	-	8	10537
TCONS_00130663	XLOC_096938	XLOC_096938	novel	Novel_mRNA	NW_021838177.1	259662	263465	+	4	2259
TCONS_00279843	XLOC_210640	XLOC_210640	novel	Novel_mRNA	NW_021838938.1	8555	10854	+	4	1519
TCONS_00111194	XLOC_083782	XLOC_083782	novel	Novel_mRNA	NW_021838153.1	61343730	61345284	+	2	1486
TCONS_00131713	XLOC_097863	XLOC_097863	novel	Novel_mRNA	NW_021838211.1	632715	633885	-	2	1113
TCONS_00236694	XLOC_178014	XLOC_178014	novel	Novel_mRNA	NW_021838698.1	57098	300908	-	8	3532
TCONS_00236695	XLOC_178014	XLOC_178014	novel	Novel_mRNA	NW_021838698.1	57098	300908	-	8	3523
TCONS_00015613	XLOC_011697	XLOC_011697	novel	Novel_mRNA	NW_021837045.1	89769802	89771204	-	3	1255
TCONS_00199531	XLOC_149509	XLOC_149509	novel	Novel_mRNA	NW_021838576.1	84631179	84636305	+	2	1371
TCONS_00236690	XLOC_178014	XLOC_178014	novel	Novel_mRNA	NW_021838698.1	57098	218702	-	7	3135
TCONS_00236691	XLOC_178014	XLOC_178014	novel	Novel_mRNA	NW_021838698.1	57098	218704	-	7	3128
TCONS_00216935	XLOC_162899	XLOC_162899	novel	Novel_mRNA	NW_021838618.1	476562	486363	+	3	1703
TCONS_00216934	XLOC_162899	XLOC_162899	novel	Novel_mRNA	NW_021838618.1	465371	486363	+	4	2746
TCONS_00307811	XLOC_233286	XLOC_233286	novel	Novel_mRNA	NW_021839156.1	44703	58499	-	3	3097
TCONS_00216936	XLOC_162899	XLOC_162899	novel	Novel_mRNA	NW_021838618.1	484367	486363	+	2	1700
TCONS_00241488	XLOC_181579	XLOC_181579	novel	Novel_mRNA	NW_021838742.1	314462	331162	-	3	2154
TCONS_00011978	XLOC_008928	XLOC_008928	novel	Novel_mRNA	NW_021837045.1	18009401	18076246	-	10	16657
TCONS_00011979	XLOC_008928	XLOC_008928	novel	Novel_mRNA	NW_021837045.1	18009401	18076246	-	9	17124
TCONS_00011976	XLOC_008928	XLOC_008928	novel	Novel_mRNA	NW_021837045.1	18009401	18076240	-	9	17427
TCONS_00011977	XLOC_008928	XLOC_008928	novel	Novel_mRNA	NW_021837045.1	18009401	18076246	-	10	16211
TCONS_00011974	XLOC_008928	XLOC_008928	novel	Novel_mRNA	NW_021837045.1	18009401	18076232	-	9	15816
TCONS_00011975	XLOC_008928	XLOC_008928	novel	Novel_mRNA	NW_021837045.1	18009401	18076232	-	8	17895
TCONS_00011972	XLOC_008928	XLOC_008928	novel	Novel_mRNA	NW_021837045.1	18009401	18076136	-	12	15972
TCONS_00011973	XLOC_008928	XLOC_008928	novel	Novel_mRNA	NW_021837045.1	18009401	18076186	-	10	15429
TCONS_00147369	XLOC_109323	XLOC_109323	novel	Novel_mRNA	NW_021838410.1	11763174	11783889	+	8	3419
TCONS_00147368	XLOC_109323	XLOC_109323	novel	Novel_mRNA	NW_021838410.1	11763174	11783889	+	10	3908
TCONS_00310941	XLOC_235837	XLOC_235837	novel	Novel_mRNA	NW_021839223.1	13103	109907	+	6	1972
TCONS_00151191	XLOC_112437	XLOC_112437	novel	Novel_mRNA	NW_021838427.1	352433	354398	+	5	1720
TCONS_00088709	XLOC_067247	XLOC_067247	novel	Novel_mRNA	NW_021837800.1	276555	291504	-	4	1700
TCONS_00262667	XLOC_197177	XLOC_197177	novel	Novel_mRNA	NW_021838854.1	1959996	1964622	-	2	4317
TCONS_00076452	XLOC_057244	XLOC_057244	novel	Novel_mRNA	NW_021837600.1	32959464	32981083	+	7	3117
TCONS_00286197	XLOC_215974	XLOC_215974	novel	Novel_mRNA	NW_021839020.1	33266882	33279487	+	5	4663
TCONS_00011196	XLOC_008334	XLOC_008334	novel	Novel_mRNA	NW_021837045.1	4331073	4332595	-	2	1453
TCONS_00222247	XLOC_167051	XLOC_167051	novel	Novel_mRNA	NW_021838659.1	317387	320516	+	2	3015
TCONS_00076456	XLOC_057247	XLOC_057247	novel	Novel_mRNA	NW_021837600.1	32997124	33003481	+	4	2421
TCONS_00076457	XLOC_057247	XLOC_057247	novel	Novel_mRNA	NW_021837600.1	32997124	33003481	+	4	2465
TCONS_00147365	XLOC_109323	XLOC_109323	novel	Novel_mRNA	NW_021838410.1	11763174	11783889	+	9	3443
TCONS_00182721	XLOC_137137	XLOC_137137	novel	Novel_mRNA	NW_021838510.1	2658757	2680190	+	4	4176
TCONS_00068864	109413547	LOC109413547	protein_coding	Novel_mRNA	NW_021837489.1	44111875	44242208	+	14	10708
TCONS_00068865	109413547	LOC109413547	protein_coding	Novel_mRNA	NW_021837489.1	44111916	44242208	+	14	10664
TCONS_00068866	109413547	LOC109413547	protein_coding	Novel_mRNA	NW_021837489.1	44112129	44242208	+	12	10364
TCONS_00068860	109413547	LOC109413547	protein_coding	Novel_mRNA	NW_021837489.1	44078090	44242208	+	14	9836
TCONS_00068861	109413547	LOC109413547	protein_coding	Novel_mRNA	NW_021837489.1	44078090	44242208	+	14	10850
TCONS_00068862	109413547	LOC109413547	protein_coding	Novel_mRNA	NW_021837489.1	44078090	44242208	+	16	11066
TCONS_00068863	109413547	LOC109413547	protein_coding	Novel_mRNA	NW_021837489.1	44078190	44242208	+	14	10768
TCONS_00182395	XLOC_136882	XLOC_136882	novel	Novel_mRNA	NW_021838508.1	382048	423773	+	6	3363
TCONS_00147564	XLOC_109481	XLOC_109481	novel	Novel_mRNA	NW_021838410.1	2218886	2256146	-	4	3202
TCONS_00255499	XLOC_191976	XLOC_191976	novel	Novel_mRNA	NW_021838798.1	59291596	59359960	-	8	3871
TCONS_00132203	XLOC_098271	XLOC_098271	novel	Novel_mRNA	NW_021838233.1	3719522	3837183	+	11	2089
TCONS_00147561	XLOC_109481	XLOC_109481	novel	Novel_mRNA	NW_021838410.1	2218886	2253872	-	5	3719
TCONS_00147560	XLOC_109481	XLOC_109481	novel	Novel_mRNA	NW_021838410.1	2218886	2220313	-	2	1344
TCONS_00147563	XLOC_109481	XLOC_109481	novel	Novel_mRNA	NW_021838410.1	2218886	2256146	-	5	3234
TCONS_00147562	XLOC_109481	XLOC_109481	novel	Novel_mRNA	NW_021838410.1	2218886	2256083	-	5	3173
TCONS_00000079	XLOC_000051	XLOC_000051	novel	Novel_mRNA	NW_021837045.1	356983	517854	+	14	14240
TCONS_00000078	XLOC_000051	XLOC_000051	novel	Novel_mRNA	NW_021837045.1	356983	517854	+	13	14177
TCONS_00026073	XLOC_019500	XLOC_019500	novel	Novel_mRNA	NW_021837046.1	19152068	19153249	-	4	1004
TCONS_00302167	XLOC_228781	XLOC_228781	novel	Novel_mRNA	NW_021839130.1	59411102	59418491	+	2	1406
TCONS_00068510	XLOC_051403	XLOC_051403	novel	Novel_mRNA	NW_021837489.1	39978150	39980070	+	3	1803
TCONS_00283833	XLOC_214061	XLOC_214061	novel	Novel_mRNA	NW_021839000.1	128618	132612	+	2	1222
TCONS_00042431	XLOC_032381	XLOC_032381	novel	Novel_mRNA	NW_021837211.1	67339	74783	+	2	2620
TCONS_00049310	XLOC_037391	XLOC_037391	novel	Novel_mRNA	NW_021837267.1	15663350	15664333	-	3	855
TCONS_00000070	XLOC_000051	XLOC_000051	novel	Novel_mRNA	NW_021837045.1	325695	517854	+	14	13460
TCONS_00233002	109420724	LOC109420724	protein_coding	Novel_mRNA	NW_021838687.1	49081651	49083751	-	3	1958
TCONS_00233003	109420724	LOC109420724	protein_coding	Novel_mRNA	NW_021838687.1	49081651	49083751	-	4	904
TCONS_00082727	XLOC_062150	XLOC_062150	novel	Novel_mRNA	NW_021837711.1	16654025	16663353	+	5	3341
TCONS_00000077	XLOC_000051	XLOC_000051	novel	Novel_mRNA	NW_021837045.1	349861	517854	+	14	13593
TCONS_00000076	XLOC_000051	XLOC_000051	novel	Novel_mRNA	NW_021837045.1	349793	517854	+	13	13598
TCONS_00197142	115270173	LOC115270173	protein_coding	Novel_mRNA	NW_021838576.1	50114917	50241554	+	3	901
TCONS_00261389	XLOC_196238	XLOC_196238	novel	Novel_mRNA	NW_021838842.1	217668	280482	+	7	2009
TCONS_00009913	XLOC_007382	XLOC_007382	novel	Novel_mRNA	NW_021837045.1	180209036	180210947	+	2	1848
TCONS_00196498	XLOC_147201	XLOC_147201	novel	Novel_mRNA	NW_021838576.1	41956224	41957794	+	3	1427
TCONS_00137122	XLOC_101614	XLOC_101614	novel	Novel_mRNA	NW_021838343.1	7129051	7153191	+	8	1228
TCONS_00139932	XLOC_103478	XLOC_103478	novel	Novel_mRNA	NW_021838366.1	1042426	1047598	+	7	2174
TCONS_00137121	XLOC_101614	XLOC_101614	novel	Novel_mRNA	NW_021838343.1	7116709	7232994	+	7	2022
TCONS_00247053	XLOC_186012	XLOC_186012	novel	Novel_mRNA	NW_021838798.1	7139845	7142883	+	2	2619
TCONS_00186127	109405361	LOC109405361	lncRNA	Novel_mRNA	NW_021838525.1	419544	463121	+	10	2193
TCONS_00148921	XLOC_110658	XLOC_110658	novel	Novel_mRNA	NW_021838416.1	841167	843016	-	3	1549
TCONS_00290198	109418328	LOC109418328	protein_coding	Novel_mRNA	NW_021839020.1	25154724	25276586	-	2	4500
TCONS_00297088	XLOC_224824	XLOC_224824	novel	Novel_mRNA	NW_021839089.1	103414	126060	+	7	4367
TCONS_00135176	115266440	LOC115266440	lncRNA	Novel_mRNA	NW_021838234.1	612994	708601	-	2	17403
TCONS_00167880	XLOC_125558	XLOC_125558	novel	Novel_mRNA	NW_021838465.1	25523942	25615992	-	2	1977
TCONS_00297083	XLOC_224824	XLOC_224824	novel	Novel_mRNA	NW_021839089.1	95209	126060	+	14	6504
TCONS_00297080	XLOC_224824	XLOC_224824	novel	Novel_mRNA	NW_021839089.1	95209	108724	+	12	3437
TCONS_00297081	XLOC_224824	XLOC_224824	novel	Novel_mRNA	NW_021839089.1	95209	126060	+	12	5750
TCONS_00297086	XLOC_224824	XLOC_224824	novel	Novel_mRNA	NW_021839089.1	102124	126060	+	9	5437
TCONS_00070730	XLOC_052852	XLOC_052852	novel	Novel_mRNA	NW_021837489.1	22311975	22574609	-	4	5094
TCONS_00297084	XLOC_224824	XLOC_224824	novel	Novel_mRNA	NW_021839089.1	95209	126060	+	15	6582
TCONS_00143007	XLOC_106130	XLOC_106130	novel	Novel_mRNA	NW_021838394.1	151118	156632	-	3	1778
TCONS_00232284	XLOC_174715	XLOC_174715	novel	Novel_mRNA	NW_021838687.1	35099212	35131360	-	13	3513
TCONS_00127999	XLOC_094958	XLOC_094958	novel	Novel_mRNA	NW_021838154.1	7089635	7180744	+	10	6806
TCONS_00127996	XLOC_094958	XLOC_094958	novel	Novel_mRNA	NW_021838154.1	7089635	7180744	+	11	6930
TCONS_00127997	XLOC_094958	XLOC_094958	novel	Novel_mRNA	NW_021838154.1	7089635	7180744	+	8	6408
TCONS_00127994	XLOC_094958	XLOC_094958	novel	Novel_mRNA	NW_021838154.1	7089518	7180744	+	13	7316
TCONS_00127995	XLOC_094958	XLOC_094958	novel	Novel_mRNA	NW_021838154.1	7089518	7180744	+	10	7173
TCONS_00136543	XLOC_101272	XLOC_101272	novel	Novel_mRNA	NW_021838332.1	77391	83443	-	7	2104
TCONS_00277074	XLOC_208462	XLOC_208462	novel	Novel_mRNA	NW_021838909.1	87684232	87696484	-	5	2093
TCONS_00127990	XLOC_094958	XLOC_094958	novel	Novel_mRNA	NW_021838154.1	7079845	7180744	+	9	6067
TCONS_00279335	XLOC_210240	XLOC_210240	novel	Novel_mRNA	NW_021838932.1	2393480	2394918	+	2	1367
TCONS_00016759	115266799	LOC115266799	protein_coding	Novel_mRNA	NW_021837045.1	109672749	109699138	-	4	2199
TCONS_00016758	115266799	LOC115266799	protein_coding	Novel_mRNA	NW_021837045.1	109672749	109699138	-	4	2250
TCONS_00294777	XLOC_222920	XLOC_222920	novel	Novel_mRNA	NW_021839044.1	149964	151973	+	4	1818
TCONS_00016757	115266799	LOC115266799	protein_coding	Novel_mRNA	NW_021837045.1	109672749	109699138	-	4	2108
TCONS_00307965	XLOC_233427	XLOC_233427	novel	Novel_mRNA	NW_021839163.1	117562	119375	-	4	1372
TCONS_00231649	XLOC_174277	XLOC_174277	novel	Novel_mRNA	NW_021838687.1	24730369	24924073	-	6	8499
TCONS_00298976	XLOC_226405	XLOC_226405	novel	Novel_mRNA	NW_021839130.1	1268079	1270014	+	2	1863
TCONS_00156971	XLOC_117128	XLOC_117128	novel	Novel_mRNA	NW_021838454.1	44894	48006	-	3	2853
TCONS_00000507	XLOC_000385	XLOC_000385	novel	Novel_mRNA	NW_021837045.1	7549699	7552134	+	2	2231
TCONS_00216109	XLOC_162220	XLOC_162220	novel	Novel_mRNA	NW_021838610.1	4438017	4465013	-	6	4243
TCONS_00070451	109430535	LOC109430535	lncRNA	Novel_mRNA	NW_021837489.1	16361332	16364866	-	2	3473
TCONS_00097198	XLOC_073277	XLOC_073277	novel	Novel_mRNA	NW_021837931.1	16183708	16300687	+	8	4785
TCONS_00231648	XLOC_174277	XLOC_174277	novel	Novel_mRNA	NW_021838687.1	24730369	24923871	-	6	8531
TCONS_00081315	XLOC_060926	XLOC_060926	novel	Novel_mRNA	NW_021837675.1	14463	16263	+	3	1674
TCONS_00187637	XLOC_140583	XLOC_140583	novel	Novel_mRNA	NW_021838534.1	195377	196889	+	2	1453
TCONS_00219423	XLOC_164783	XLOC_164783	novel	Novel_mRNA	NW_021838637.1	201361	203138	-	2	718
TCONS_00231644	XLOC_174277	XLOC_174277	novel	Novel_mRNA	NW_021838687.1	24730369	24854027	-	6	8089
TCONS_00231645	XLOC_174277	XLOC_174277	novel	Novel_mRNA	NW_021838687.1	24730369	24895154	-	5	8133
TCONS_00231646	XLOC_174277	XLOC_174277	novel	Novel_mRNA	NW_021838687.1	24730369	24923656	-	6	8418
TCONS_00231647	XLOC_174277	XLOC_174277	novel	Novel_mRNA	NW_021838687.1	24730369	24923806	-	5	6729
TCONS_00195966	XLOC_146818	XLOC_146818	novel	Novel_mRNA	NW_021838576.1	33766344	33769695	+	2	3268
TCONS_00220805	XLOC_165969	XLOC_165969	novel	Novel_mRNA	NW_021838650.1	333237	336194	+	2	2732
TCONS_00143294	XLOC_106389	XLOC_106389	novel	Novel_mRNA	NW_021838397.1	30688	334933	+	7	3590
TCONS_00231643	XLOC_174277	XLOC_174277	novel	Novel_mRNA	NW_021838687.1	24730369	24854016	-	5	7213
TCONS_00296840	XLOC_224647	XLOC_224647	novel	Novel_mRNA	NW_021839086.1	1542883	1547649	+	3	4547
TCONS_00024301	XLOC_018126	XLOC_018126	novel	Novel_mRNA	NW_021837046.1	49208742	49223452	+	6	2613
TCONS_00078437	XLOC_058723	XLOC_058723	novel	Novel_mRNA	NW_021837600.1	18645158	18658549	-	3	3198
TCONS_00024303	XLOC_018126	XLOC_018126	novel	Novel_mRNA	NW_021837046.1	49208800	49223452	+	6	2504
TCONS_00024302	XLOC_018126	XLOC_018126	novel	Novel_mRNA	NW_021837046.1	49208782	49223452	+	6	2501
TCONS_00136723	XLOC_101367	XLOC_101367	novel	Novel_mRNA	NW_021838343.1	914195	943385	+	11	3975
TCONS_00231887	XLOC_174390	XLOC_174390	novel	Novel_mRNA	NW_021838687.1	28230295	28234934	-	2	4565
TCONS_00078438	XLOC_058723	XLOC_058723	novel	Novel_mRNA	NW_021837600.1	18645158	18668612	-	4	2861
TCONS_00078439	XLOC_058723	XLOC_058723	novel	Novel_mRNA	NW_021837600.1	18645158	18668613	-	3	3183
TCONS_00087719	XLOC_066388	XLOC_066388	novel	Novel_mRNA	NW_021837734.1	1248813	1274453	-	6	2918
TCONS_00136726	XLOC_101367	XLOC_101367	novel	Novel_mRNA	NW_021838343.1	936376	943385	+	7	3547
TCONS_00228228	XLOC_171879	XLOC_171879	novel	Novel_mRNA	NW_021838687.1	59345866	59347455	+	2	1527
TCONS_00226215	XLOC_170376	XLOC_170376	novel	Novel_mRNA	NW_021838687.1	24535120	24542230	+	2	2603
TCONS_00149056	XLOC_110743	XLOC_110743	novel	Novel_mRNA	NW_021838417.1	347547	412908	-	11	5782
TCONS_00087935	XLOC_066589	XLOC_066589	novel	Novel_mRNA	NW_021837756.1	64411	88997	-	11	4203
TCONS_00087934	XLOC_066589	XLOC_066589	novel	Novel_mRNA	NW_021837756.1	64411	88909	-	9	4051
TCONS_00087936	XLOC_066589	XLOC_066589	novel	Novel_mRNA	NW_021837756.1	64411	89118	-	11	4293
TCONS_00283243	XLOC_213500	XLOC_213500	novel	Novel_mRNA	NW_021838987.1	2299871	2377246	-	8	14523
TCONS_00002127	XLOC_001496	XLOC_001496	novel	Novel_mRNA	NW_021837045.1	36265735	36270236	+	2	2060
TCONS_00054055	XLOC_040812	XLOC_040812	novel	Novel_mRNA	NW_021837315.1	47956	61868	+	10	2794
TCONS_00180766	109399024	LOC109399024	lncRNA	Novel_mRNA	NW_021838499.1	4593653	4617932	+	2	24208
TCONS_00180767	109399023	LOC109399023	lncRNA	Novel_mRNA	NW_021838499.1	4709892	4728472	+	2	18344
TCONS_00217978	XLOC_163711	XLOC_163711	novel	Novel_mRNA	NW_021838626.1	352145	377238	-	8	1407
TCONS_00217977	XLOC_163711	XLOC_163711	novel	Novel_mRNA	NW_021838626.1	322305	376779	-	10	2786
TCONS_00191667	109432429	LOC109432429	lncRNA	Novel_mRNA	NW_021838557.1	331371	578624	+	6	3225
TCONS_00235618	XLOC_177114	XLOC_177114	novel	Novel_mRNA	NW_021838687.1	98689839	98690857	-	2	943
TCONS_00119541	XLOC_089372	XLOC_089372	novel	Novel_mRNA	NW_021838153.1	37073457	37075295	-	3	1655
TCONS_00064379	XLOC_048281	XLOC_048281	novel	Novel_mRNA	NW_021837428.1	9240	25347	-	7	2308
TCONS_00183553	109432973	LOC109432973	protein_coding	Novel_mRNA	NW_021838510.1	5061875	5112129	-	19	10379
TCONS_00243606	XLOC_183192	XLOC_183192	novel	Novel_mRNA	NW_021838757.1	290899	297297	-	5	1851
TCONS_00227714	XLOC_171473	XLOC_171473	novel	Novel_mRNA	NW_021838687.1	49931352	49935937	+	2	4491
TCONS_00215387	XLOC_161711	XLOC_161711	novel	Novel_mRNA	NW_021838610.1	2342140	2419582	+	7	3891
TCONS_00146135	XLOC_108378	XLOC_108378	novel	Novel_mRNA	NW_021838406.1	236740	239623	+	2	1372
TCONS_00176175	XLOC_131842	XLOC_131842	novel	Novel_mRNA	NW_021838471.1	435102	622396	+	7	2332
TCONS_00261150	XLOC_196035	XLOC_196035	novel	Novel_mRNA	NW_021838836.1	27714	70662	-	7	3295
TCONS_00108303	XLOC_081723	XLOC_081723	novel	Novel_mRNA	NW_021838153.1	12281450	12288953	+	2	3493
TCONS_00182131	XLOC_136703	XLOC_136703	novel	Novel_mRNA	NW_021838506.1	314254	322297	+	4	2230
TCONS_00139827	XLOC_103424	XLOC_103424	novel	Novel_mRNA	NW_021838366.1	84934	220821	+	8	8881
TCONS_00005496	XLOC_004154	XLOC_004154	novel	Novel_mRNA	NW_021837045.1	101049097	101052162	+	4	2804
TCONS_00285530	XLOC_215437	XLOC_215437	novel	Novel_mRNA	NW_021839020.1	18237388	18244258	+	2	1718
TCONS_00214988	XLOC_161362	XLOC_161362	novel	Novel_mRNA	NW_021838608.1	61166	64978	+	2	1440
TCONS_00285532	XLOC_215439	XLOC_215439	novel	Novel_mRNA	NW_021839020.1	18244338	18246959	+	4	2011
TCONS_00308883	XLOC_234161	XLOC_234161	novel	Novel_mRNA	NW_021839179.1	70020	77899	-	2	7340
TCONS_00157973	XLOC_117876	XLOC_117876	novel	Novel_mRNA	NW_021838457.1	199889	268871	-	9	2868
TCONS_00157972	XLOC_117876	XLOC_117876	novel	Novel_mRNA	NW_021838457.1	199889	268848	-	9	2562
TCONS_00157971	XLOC_117876	XLOC_117876	novel	Novel_mRNA	NW_021838457.1	199889	268829	-	8	11452
TCONS_00157970	XLOC_117876	XLOC_117876	novel	Novel_mRNA	NW_021838457.1	199889	268823	-	9	2922
TCONS_00079149	XLOC_059177	XLOC_059177	novel	Novel_mRNA	NW_021837600.1	32890786	32912542	-	10	4922
TCONS_00190429	XLOC_142721	XLOC_142721	novel	Novel_mRNA	NW_021838552.1	480551	482003	-	2	1355
TCONS_00193112	XLOC_144751	XLOC_144751	novel	Novel_mRNA	NW_021838565.1	3789399	3815633	-	7	4164
TCONS_00283239	XLOC_213500	XLOC_213500	novel	Novel_mRNA	NW_021838987.1	2299871	2377246	-	7	14415
TCONS_00226821	XLOC_170853	XLOC_170853	novel	Novel_mRNA	NW_021838687.1	35703120	35726594	+	5	1869
TCONS_00226822	XLOC_170853	XLOC_170853	novel	Novel_mRNA	NW_021838687.1	35703173	35723977	+	5	1282
TCONS_00098082	XLOC_073861	XLOC_073861	novel	Novel_mRNA	NW_021837931.1	27183975	27195597	+	4	1966
TCONS_00079141	XLOC_059172	XLOC_059172	novel	Novel_mRNA	NW_021837600.1	32333334	32334628	-	2	1236
TCONS_00058354	XLOC_044003	XLOC_044003	novel	Novel_mRNA	NW_021837378.1	43730364	43731953	+	4	1404
TCONS_00075723	XLOC_056733	XLOC_056733	novel	Novel_mRNA	NW_021837600.1	18020863	18028782	+	2	1419
TCONS_00028548	XLOC_021281	XLOC_021281	novel	Novel_mRNA	NW_021837046.1	62017945	62112005	-	17	7675
TCONS_00242080	XLOC_181945	XLOC_181945	novel	Novel_mRNA	NW_021838743.1	4241142	4274946	-	2	32600
TCONS_00075724	XLOC_056733	XLOC_056733	novel	Novel_mRNA	NW_021837600.1	18020863	18028782	+	2	1419
TCONS_00116142	XLOC_087117	XLOC_087117	novel	Novel_mRNA	NW_021838153.1	150307644	150310488	+	4	2662
TCONS_00246090	XLOC_185231	XLOC_185231	novel	Novel_mRNA	NW_021838787.1	2718001	2726943	-	3	2089
TCONS_00245965	XLOC_185172	XLOC_185172	novel	Novel_mRNA	NW_021838787.1	3880295	3882022	+	3	1611
TCONS_00215903	XLOC_162069	XLOC_162069	novel	Novel_mRNA	NW_021838610.1	2164944	2169956	-	3	2260
TCONS_00154470	XLOC_115188	XLOC_115188	novel	Novel_mRNA	NW_021838443.1	4064193	4100415	+	8	1936
TCONS_00080979	XLOC_060611	XLOC_060611	novel	Novel_mRNA	NW_021837656.1	781117	785714	+	2	4336
TCONS_00088239	XLOC_066839	XLOC_066839	novel	Novel_mRNA	NW_021837767.1	518362	533852	-	12	9364
TCONS_00234698	XLOC_176486	XLOC_176486	novel	Novel_mRNA	NW_021838687.1	77546249	77616535	-	6	6900
TCONS_00050761	XLOC_038332	XLOC_038332	novel	Novel_mRNA	NW_021837267.1	37238921	37256315	-	6	3235
TCONS_00050762	XLOC_038332	XLOC_038332	novel	Novel_mRNA	NW_021837267.1	37238921	37256316	-	6	2903
TCONS_00088238	XLOC_066839	XLOC_066839	novel	Novel_mRNA	NW_021837767.1	518362	533852	-	13	8918
TCONS_00227185	XLOC_171085	XLOC_171085	novel	Novel_mRNA	NW_021838687.1	42086978	42089287	+	3	1844
TCONS_00199525	XLOC_149503	XLOC_149503	novel	Novel_mRNA	NW_021838576.1	84604244	84605610	+	2	1289
TCONS_00140348	XLOC_103830	XLOC_103830	novel	Novel_mRNA	NW_021838383.1	452761	488317	-	3	1390
TCONS_00234697	XLOC_176486	XLOC_176486	novel	Novel_mRNA	NW_021838687.1	77546249	77591526	-	5	5648
TCONS_00211349	115270953	LOC115270953	protein_coding	Novel_mRNA	NW_021838579.1	211289	389456	-	4	3236
TCONS_00039600	XLOC_030107	XLOC_030107	novel	Novel_mRNA	NW_021837156.1	49549050	49552418	-	3	1317
TCONS_00187892	XLOC_140821	XLOC_140821	novel	Novel_mRNA	NW_021838536.1	24976	28248	+	2	3187
TCONS_00103301	XLOC_077937	XLOC_077937	novel	Novel_mRNA	NW_021838042.1	1026515	1027886	+	2	1306
TCONS_00200390	XLOC_150170	XLOC_150170	novel	Novel_mRNA	NW_021838576.1	97310554	97351829	+	5	3797
TCONS_00133935	XLOC_099352	XLOC_099352	novel	Novel_mRNA	NW_021838233.1	5529565	5548639	-	7	2688
TCONS_00133934	XLOC_099352	XLOC_099352	novel	Novel_mRNA	NW_021838233.1	5529565	5548634	-	7	2695
TCONS_00291013	XLOC_219837	XLOC_219837	novel	Novel_mRNA	NW_021839020.1	40463276	40547865	-	6	3773
TCONS_00264489	XLOC_198743	XLOC_198743	novel	Novel_mRNA	NW_021838880.1	854	122163	-	10	3700
TCONS_00236097	XLOC_177520	XLOC_177520	novel	Novel_mRNA	NW_021838688.1	884976	951628	-	7	2069
TCONS_00160050	XLOC_119549	XLOC_119549	novel	Novel_mRNA	NW_021838465.1	20958514	20966735	+	8	3608
TCONS_00064740	XLOC_048594	XLOC_048594	novel	Novel_mRNA	NW_021837445.1	214185	218349	+	4	3278
TCONS_00278521	XLOC_209640	XLOC_209640	novel	Novel_mRNA	NW_021838921.1	354515	377109	-	2	22523
TCONS_00127755	XLOC_094814	XLOC_094814	novel	Novel_mRNA	NW_021838154.1	4024466	4042040	+	4	3979
TCONS_00089555	XLOC_067934	XLOC_067934	novel	Novel_mRNA	NW_021837822.1	10879345	11026403	+	12	4219
TCONS_00055860	XLOC_042317	XLOC_042317	novel	Novel_mRNA	NW_021837378.1	2268443	2269785	+	2	1111
TCONS_00213264	XLOC_160096	XLOC_160096	novel	Novel_mRNA	NW_021838594.1	432909	440874	-	2	7252
TCONS_00158615	XLOC_118398	XLOC_118398	novel	Novel_mRNA	NW_021838463.1	113368	121017	+	2	1371
TCONS_00307771	XLOC_233248	XLOC_233248	novel	Novel_mRNA	NW_021839154.1	71906	74702	+	3	2644
TCONS_00012183	XLOC_009048	XLOC_009048	novel	Novel_mRNA	NW_021837045.1	21699185	21700695	-	4	1311
TCONS_00089559	XLOC_067934	XLOC_067934	novel	Novel_mRNA	NW_021837822.1	10903638	11026403	+	10	3633
TCONS_00265418	XLOC_199451	XLOC_199451	novel	Novel_mRNA	NW_021838892.1	235877	249741	-	5	4091
TCONS_00044875	115261303	LOC115261303	lncRNA	Novel_mRNA	NW_021837267.1	9435465	9811107	+	10	12157
TCONS_00182019	XLOC_136610	XLOC_136610	novel	Novel_mRNA	NW_021838504.1	525281	546574	-	4	6044
TCONS_00001807	XLOC_001282	XLOC_001282	novel	Novel_mRNA	NW_021837045.1	30188359	30190024	+	2	1415
TCONS_00255860	XLOC_192200	XLOC_192200	novel	Novel_mRNA	NW_021838798.1	63900385	63902250	-	2	1846
TCONS_00309917	XLOC_235020	XLOC_235020	novel	Novel_mRNA	NW_021839199.1	72581	74133	-	2	1488
TCONS_00034623	XLOC_026211	XLOC_026211	novel	Novel_mRNA	NW_021837156.1	27786288	27853868	+	10	24425
TCONS_00034622	XLOC_026211	XLOC_026211	novel	Novel_mRNA	NW_021837156.1	27786286	27853868	+	11	24716
TCONS_00034621	XLOC_026211	XLOC_026211	novel	Novel_mRNA	NW_021837156.1	27786176	27853868	+	11	25146
TCONS_00034620	XLOC_026211	XLOC_026211	novel	Novel_mRNA	NW_021837156.1	27786176	27853868	+	13	24698
TCONS_00135083	XLOC_100095	XLOC_100095	novel	Novel_mRNA	NW_021838234.1	390005	391822	+	2	1740
TCONS_00034626	XLOC_026213	XLOC_026213	novel	Novel_mRNA	NW_021837156.1	27861967	27877392	+	3	1411
TCONS_00286323	115258544	LOC115258544	protein_coding	Novel_mRNA	NW_021839020.1	36936784	36965437	+	7	5962
TCONS_00035620	XLOC_026963	XLOC_026963	novel	Novel_mRNA	NW_021837156.1	47064384	47066290	+	2	1847
TCONS_00140458	XLOC_103919	XLOC_103919	novel	Novel_mRNA	NW_021838384.1	182749	187937	-	4	4545
TCONS_00239216	XLOC_179889	XLOC_179889	novel	Novel_mRNA	NW_021838720.1	34682	215352	-	4	5525
TCONS_00271655	XLOC_204315	XLOC_204315	novel	Novel_mRNA	NW_021838909.1	88369726	88412022	+	5	2808
TCONS_00059558	XLOC_044831	XLOC_044831	novel	Novel_mRNA	NW_021837378.1	3512908	3515696	-	3	2505
TCONS_00263143	XLOC_197557	XLOC_197557	novel	Novel_mRNA	NW_021838864.1	208235	210479	-	5	2009
TCONS_00241478	XLOC_181573	XLOC_181573	novel	Novel_mRNA	NW_021838742.1	282712	289646	-	4	1300
TCONS_00241479	XLOC_181573	XLOC_181573	novel	Novel_mRNA	NW_021838742.1	282712	289646	-	3	1566
TCONS_00299112	109429283	LOC109429283	protein_coding	Novel_mRNA	NW_021839130.1	5168210	5184018	+	2	14260
TCONS_00157752	XLOC_117677	XLOC_117677	novel	Novel_mRNA	NW_021838455.1	613009	615526	-	4	2321
TCONS_00109654	XLOC_082764	XLOC_082764	novel	Novel_mRNA	NW_021838153.1	35696703	35698101	+	2	1341
TCONS_00276485	XLOC_208028	XLOC_208028	novel	Novel_mRNA	NW_021838909.1	78358085	78365526	-	6	1610
TCONS_00309687	XLOC_234840	XLOC_234840	novel	Novel_mRNA	NW_021839197.1	1187809	1202217	+	2	796
TCONS_00157711	XLOC_117640	XLOC_117640	novel	Novel_mRNA	NW_021838455.1	552574	554672	+	5	1838
TCONS_00304094	XLOC_230334	XLOC_230334	novel	Novel_mRNA	NW_021839130.1	24867318	24869701	-	3	2122
TCONS_00240935	XLOC_181082	XLOC_181082	novel	Novel_mRNA	NW_021838732.1	2460746	2461877	-	3	1019
TCONS_00242663	XLOC_182433	XLOC_182433	novel	Novel_mRNA	NW_021838752.1	207207	208535	+	2	781
TCONS_00042425	XLOC_032377	XLOC_032377	novel	Novel_mRNA	NW_021837210.1	4480	17422	-	4	1790
TCONS_00118958	XLOC_088987	XLOC_088987	novel	Novel_mRNA	NW_021838153.1	26947397	26951364	-	2	3827
TCONS_00118959	XLOC_088987	XLOC_088987	novel	Novel_mRNA	NW_021838153.1	26947397	26952231	-	2	4321
TCONS_00308469	XLOC_233777	XLOC_233777	novel	Novel_mRNA	NW_021839174.1	47781	94778	+	4	1418
TCONS_00191839	XLOC_143795	XLOC_143795	novel	Novel_mRNA	NW_021838559.1	413394	414548	-	3	1032
TCONS_00059482	115262238	LOC115262238	protein_coding	Novel_mRNA	NW_021837378.1	2583239	2837858	-	5	2581
TCONS_00059480	115262238	LOC115262238	protein_coding	Novel_mRNA	NW_021837378.1	2583239	2837858	-	5	2581
TCONS_00059481	115262238	LOC115262238	protein_coding	Novel_mRNA	NW_021837378.1	2583239	2837858	-	5	2581
TCONS_00035022	XLOC_026497	XLOC_026497	novel	Novel_mRNA	NW_021837156.1	36001978	36005748	+	2	2816
TCONS_00059487	XLOC_044773	XLOC_044773	novel	Novel_mRNA	NW_021837378.1	2825439	2837858	-	7	4567
TCONS_00128424	109400183	LOC109400183	lncRNA	Novel_mRNA	NW_021838154.1	13691097	14017207	+	12	9801
TCONS_00041334	XLOC_031533	XLOC_031533	novel	Novel_mRNA	NW_021837179.1	1669614	1696813	-	7	1761
TCONS_00278548	115258036	LOC115258036	protein_coding	Novel_mRNA	NW_021838921.1	713398	841067	-	4	54779
TCONS_00237488	XLOC_178595	XLOC_178595	novel	Novel_mRNA	NW_021838699.1	5518824	5529964	-	3	2797
TCONS_00214473	XLOC_160964	XLOC_160964	novel	Novel_mRNA	NW_021838602.1	439041	496538	-	8	1633
TCONS_00226480	XLOC_170566	XLOC_170566	novel	Novel_mRNA	NW_021838687.1	29018871	29022874	+	2	1755
TCONS_00085503	XLOC_064530	XLOC_064530	novel	Novel_mRNA	NW_021837711.1	19797412	19804154	-	5	2753
TCONS_00056934	XLOC_043109	XLOC_043109	novel	Novel_mRNA	NW_021837378.1	20309072	20331335	+	2	1199
TCONS_00113942	XLOC_085503	XLOC_085503	novel	Novel_mRNA	NW_021838153.1	110488304	110533567	+	9	9304
TCONS_00113943	XLOC_085503	XLOC_085503	novel	Novel_mRNA	NW_021838153.1	110488304	110533567	+	9	9298
TCONS_00146609	109415421	LOC109415421	protein_coding	Novel_mRNA	NW_021838410.1	207339	253530	+	8	2676
TCONS_00182491	XLOC_136946	XLOC_136946	novel	Novel_mRNA	NW_021838509.1	593424	601620	+	2	6230
TCONS_00165376	XLOC_123733	XLOC_123733	novel	Novel_mRNA	NW_021838465.1	119531125	119532516	+	2	1328
TCONS_00014591	XLOC_010875	XLOC_010875	novel	Novel_mRNA	NW_021837045.1	67375776	67380267	-	3	2187
TCONS_00210502	115270939	LOC115270939	lncRNA	Novel_mRNA	NW_021838577.1	4986017	5089460	+	4	19104
TCONS_00210503	115270939	LOC115270939	lncRNA	Novel_mRNA	NW_021838577.1	4986018	5079363	+	3	26027
TCONS_00210500	115270939	LOC115270939	lncRNA	Novel_mRNA	NW_021838577.1	4986017	5079363	+	3	26862
TCONS_00210501	115270939	LOC115270939	lncRNA	Novel_mRNA	NW_021838577.1	4986017	5089460	+	3	19797
TCONS_00107316	XLOC_081015	XLOC_081015	novel	Novel_mRNA	NW_021838109.1	241646	244221	-	2	1483
TCONS_00210504	115270939	LOC115270939	lncRNA	Novel_mRNA	NW_021838577.1	4996803	5079363	+	3	27917
TCONS_00210505	115270939	LOC115270939	lncRNA	Novel_mRNA	NW_021838577.1	4998841	5079363	+	2	27406
TCONS_00092902	XLOC_070163	XLOC_070163	novel	Novel_mRNA	NW_021837822.1	23018379	23021222	-	4	2642
TCONS_00092903	XLOC_070163	XLOC_070163	novel	Novel_mRNA	NW_021837822.1	23018379	23021222	-	4	2636
TCONS_00159456	XLOC_119083	XLOC_119083	novel	Novel_mRNA	NW_021838465.1	8466470	8561523	+	7	3735
TCONS_00236190	XLOC_177610	XLOC_177610	novel	Novel_mRNA	NW_021838688.1	1887521	1898619	-	3	3811
TCONS_00149460	XLOC_111062	XLOC_111062	novel	Novel_mRNA	NW_021838421.1	947788	962867	+	2	1108
TCONS_00283289	XLOC_213542	XLOC_213542	novel	Novel_mRNA	NW_021838987.1	2884753	2941111	-	2	4690
TCONS_00048064	XLOC_036536	XLOC_036536	novel	Novel_mRNA	NW_021837267.1	55224701	55254625	+	6	8069
TCONS_00167759	XLOC_125466	XLOC_125466	novel	Novel_mRNA	NW_021838465.1	24348664	24354447	-	2	797
TCONS_00302494	XLOC_229050	XLOC_229050	novel	Novel_mRNA	NW_021839130.1	65018845	65019625	+	2	721
TCONS_00005765	109415332	LOC109415332	protein_coding	Novel_mRNA	NW_021837045.1	104758175	104774467	+	3	2418
TCONS_00165389	XLOC_123734	XLOC_123734	novel	Novel_mRNA	NW_021838465.1	119572158	119616073	+	4	3314
TCONS_00165388	XLOC_123734	XLOC_123734	novel	Novel_mRNA	NW_021838465.1	119572087	119616073	+	4	3224
TCONS_00302493	XLOC_229050	XLOC_229050	novel	Novel_mRNA	NW_021839130.1	65018845	65019625	+	2	700
TCONS_00165385	XLOC_123734	XLOC_123734	novel	Novel_mRNA	NW_021838465.1	119571838	119616073	+	4	3389
TCONS_00165384	XLOC_123734	XLOC_123734	novel	Novel_mRNA	NW_021838465.1	119571596	119616073	+	4	3576
TCONS_00165387	XLOC_123734	XLOC_123734	novel	Novel_mRNA	NW_021838465.1	119572087	119616073	+	4	3173
TCONS_00165386	XLOC_123734	XLOC_123734	novel	Novel_mRNA	NW_021838465.1	119571865	119616073	+	5	3351
TCONS_00165381	XLOC_123734	XLOC_123734	novel	Novel_mRNA	NW_021838465.1	119544548	119616073	+	3	1714
TCONS_00165380	XLOC_123734	XLOC_123734	novel	Novel_mRNA	NW_021838465.1	119544548	119616073	+	4	1927
TCONS_00165383	XLOC_123734	XLOC_123734	novel	Novel_mRNA	NW_021838465.1	119571463	119616073	+	4	3713
TCONS_00165382	XLOC_123734	XLOC_123734	novel	Novel_mRNA	NW_021838465.1	119571409	119616073	+	4	3712
TCONS_00139641	XLOC_103277	XLOC_103277	novel	Novel_mRNA	NW_021838344.1	137368	150409	+	3	2397
TCONS_00139640	XLOC_103277	XLOC_103277	novel	Novel_mRNA	NW_021838344.1	137368	150409	+	4	2704
TCONS_00120241	XLOC_089885	XLOC_089885	novel	Novel_mRNA	NW_021838153.1	48629980	48630928	-	3	686
TCONS_00032657	XLOC_024734	XLOC_024734	novel	Novel_mRNA	NW_021837145.1	1422089	1429645	+	5	2672
TCONS_00226393	XLOC_170506	XLOC_170506	novel	Novel_mRNA	NW_021838687.1	28105076	28105926	+	2	773
TCONS_00283232	XLOC_213500	XLOC_213500	novel	Novel_mRNA	NW_021838987.1	2299871	2325338	-	8	8108
TCONS_00099121	XLOC_074734	XLOC_074734	novel	Novel_mRNA	NW_021837931.1	4597152	4607880	-	7	4493
TCONS_00099120	XLOC_074734	XLOC_074734	novel	Novel_mRNA	NW_021837931.1	4597152	4607880	-	7	4508
TCONS_00099123	XLOC_074734	XLOC_074734	novel	Novel_mRNA	NW_021837931.1	4597152	4607880	-	7	8811
TCONS_00099122	XLOC_074734	XLOC_074734	novel	Novel_mRNA	NW_021837931.1	4597152	4607880	-	7	8826
TCONS_00119607	XLOC_089420	XLOC_089420	novel	Novel_mRNA	NW_021838153.1	38298962	38301309	-	2	2290
TCONS_00125865	XLOC_093468	XLOC_093468	novel	Novel_mRNA	NW_021838153.1	141373658	141375206	-	2	1492
TCONS_00157505	XLOC_117510	XLOC_117510	novel	Novel_mRNA	NW_021838454.1	7787833	7805746	-	4	3848
TCONS_00053892	XLOC_040706	XLOC_040706	novel	Novel_mRNA	NW_021837311.1	32094	38315	-	4	2588
TCONS_00192729	XLOC_144454	XLOC_144454	novel	Novel_mRNA	NW_021838565.1	4588265	4590868	+	2	2546
TCONS_00001114	XLOC_000795	XLOC_000795	novel	Novel_mRNA	NW_021837045.1	17223718	17225135	+	3	1268
TCONS_00001116	XLOC_000796	XLOC_000796	novel	Novel_mRNA	NW_021837045.1	17242423	17245764	+	2	3280
TCONS_00197205	115270181	LOC115270181	protein_coding	Novel_mRNA	NW_021838576.1	51088781	51105057	+	2	2752
TCONS_00052543	XLOC_039533	XLOC_039533	novel	Novel_mRNA	NW_021837268.1	82197	93482	+	2	7885
TCONS_00229388	XLOC_172624	XLOC_172624	novel	Novel_mRNA	NW_021838687.1	78247942	78274750	+	6	5638
TCONS_00178118	XLOC_133497	XLOC_133497	novel	Novel_mRNA	NW_021838484.1	587609	678898	+	10	2725
TCONS_00065837	XLOC_049523	XLOC_049523	novel	Novel_mRNA	NW_021837489.1	1326810	1354975	+	3	1069
TCONS_00236689	XLOC_178014	XLOC_178014	novel	Novel_mRNA	NW_021838698.1	57098	218701	-	7	4003
TCONS_00236688	XLOC_178014	XLOC_178014	novel	Novel_mRNA	NW_021838698.1	57098	218648	-	7	3941
TCONS_00229389	XLOC_172624	XLOC_172624	novel	Novel_mRNA	NW_021838687.1	78247942	78275981	+	7	6684
TCONS_00178112	XLOC_133497	XLOC_133497	novel	Novel_mRNA	NW_021838484.1	587296	611168	+	4	2365
TCONS_00135886	XLOC_100768	XLOC_100768	novel	Novel_mRNA	NW_021838278.1	1067760	1070179	-	4	2225
TCONS_00065838	XLOC_049523	XLOC_049523	novel	Novel_mRNA	NW_021837489.1	1326844	1347622	+	2	1152
TCONS_00269522	XLOC_202645	XLOC_202645	novel	Novel_mRNA	NW_021838909.1	50210179	50386852	+	18	6380
TCONS_00178115	XLOC_133497	XLOC_133497	novel	Novel_mRNA	NW_021838484.1	587609	611168	+	5	1979
TCONS_00162289	XLOC_121244	XLOC_121244	novel	Novel_mRNA	NW_021838465.1	61890824	61893417	+	4	2400
TCONS_00025808	XLOC_019322	XLOC_019322	novel	Novel_mRNA	NW_021837046.1	13739233	13769423	-	9	3123
TCONS_00011969	XLOC_008925	XLOC_008925	novel	Novel_mRNA	NW_021837045.1	17947060	17994883	-	9	8064
TCONS_00266285	XLOC_200144	XLOC_200144	novel	Novel_mRNA	NW_021838905.1	44001	63990	+	3	3223
TCONS_00207616	115270348	LOC115270348	lncRNA	Novel_mRNA	NW_021838576.1	88098016	88152435	-	7	2267
TCONS_00216907	XLOC_162879	XLOC_162879	novel	Novel_mRNA	NW_021838617.1	484628	486714	-	6	1561
TCONS_00266288	XLOC_200144	XLOC_200144	novel	Novel_mRNA	NW_021838905.1	44001	91952	+	5	3444
TCONS_00266289	XLOC_200144	XLOC_200144	novel	Novel_mRNA	NW_021838905.1	44002	91952	+	5	2931
TCONS_00288098	XLOC_217544	XLOC_217544	novel	Novel_mRNA	NW_021839020.1	68560425	68584566	+	8	5986
TCONS_00219389	XLOC_164760	XLOC_164760	novel	Novel_mRNA	NW_021838637.1	371669	377126	+	3	3113
TCONS_00040310	XLOC_030662	XLOC_030662	novel	Novel_mRNA	NW_021837156.1	61472592	61480041	-	4	2535
TCONS_00082125	XLOC_061648	XLOC_061648	novel	Novel_mRNA	NW_021837711.1	5730366	6143725	+	9	3284
TCONS_00186003	XLOC_139461	XLOC_139461	novel	Novel_mRNA	NW_021838524.1	444077	490798	+	12	4949
TCONS_00186002	XLOC_139461	XLOC_139461	novel	Novel_mRNA	NW_021838524.1	444075	490798	+	12	5026
TCONS_00179553	XLOC_134634	XLOC_134634	novel	Novel_mRNA	NW_021838488.1	8628171	8643879	-	3	3865
TCONS_00186007	XLOC_139461	XLOC_139461	novel	Novel_mRNA	NW_021838524.1	444139	490798	+	12	4795
TCONS_00082124	XLOC_061648	XLOC_061648	novel	Novel_mRNA	NW_021837711.1	5730366	6080298	+	8	3300
TCONS_00288759	XLOC_218088	XLOC_218088	novel	Novel_mRNA	NW_021839020.1	80108262	80151218	+	6	4830
TCONS_00139845	XLOC_103424	XLOC_103424	novel	Novel_mRNA	NW_021838366.1	177151	220821	+	7	14591
TCONS_00068873	XLOC_051585	XLOC_051585	novel	Novel_mRNA	NW_021837489.1	44186487	44242208	+	11	9697
TCONS_00068872	XLOC_051585	XLOC_051585	novel	Novel_mRNA	NW_021837489.1	44186375	44242208	+	13	9746
TCONS_00068870	XLOC_051585	XLOC_051585	novel	Novel_mRNA	NW_021837489.1	44185994	44242208	+	12	10262
TCONS_00068877	XLOC_051585	XLOC_051585	novel	Novel_mRNA	NW_021837489.1	44186644	44242208	+	13	9660
TCONS_00068876	XLOC_051585	XLOC_051585	novel	Novel_mRNA	NW_021837489.1	44186633	44242208	+	11	9548
TCONS_00068875	XLOC_051585	XLOC_051585	novel	Novel_mRNA	NW_021837489.1	44186553	44242208	+	13	9736
TCONS_00055802	XLOC_042283	XLOC_042283	novel	Novel_mRNA	NW_021837378.1	1856927	1858982	+	4	1578
TCONS_00137480	XLOC_101849	XLOC_101849	novel	Novel_mRNA	NW_021838343.1	14348429	14360285	+	2	4330
TCONS_00055801	XLOC_042283	XLOC_042283	novel	Novel_mRNA	NW_021837378.1	1856927	1858982	+	5	1199
TCONS_00130456	XLOC_096774	XLOC_096774	novel	Novel_mRNA	NW_021838155.1	461344	474333	-	9	3190
TCONS_00130455	XLOC_096774	XLOC_096774	novel	Novel_mRNA	NW_021838155.1	461344	474333	-	8	3260
TCONS_00246898	XLOC_185916	XLOC_185916	novel	Novel_mRNA	NW_021838798.1	5140943	5159875	+	5	16242
TCONS_00283235	XLOC_213500	XLOC_213500	novel	Novel_mRNA	NW_021838987.1	2299871	2377058	-	9	6967
TCONS_00179552	XLOC_134634	XLOC_134634	novel	Novel_mRNA	NW_021838488.1	8628171	8643879	-	3	3865
TCONS_00142662	XLOC_105846	XLOC_105846	novel	Novel_mRNA	NW_021838391.1	610323	613085	+	5	2083
TCONS_00068509	XLOC_051402	XLOC_051402	novel	Novel_mRNA	NW_021837489.1	39972473	39974661	+	2	2129
TCONS_00068508	XLOC_051402	XLOC_051402	novel	Novel_mRNA	NW_021837489.1	39972472	39974661	+	3	1590
TCONS_00219381	XLOC_164741	XLOC_164741	novel	Novel_mRNA	NW_021838637.1	334923	371600	+	2	2204
TCONS_00236693	XLOC_178014	XLOC_178014	novel	Novel_mRNA	NW_021838698.1	57098	300908	-	8	4401
TCONS_00142091	109433596	LOC109433596	protein_coding	Novel_mRNA	NW_021838388.1	8170009	8219952	-	2	3918
TCONS_00239060	XLOC_179769	XLOC_179769	novel	Novel_mRNA	NW_021838717.1	182069	207417	-	4	3992
TCONS_00233024	XLOC_175292	XLOC_175292	novel	Novel_mRNA	NW_021838687.1	49181469	49188535	-	2	7007
TCONS_00196318	XLOC_147063	XLOC_147063	novel	Novel_mRNA	NW_021838576.1	39598093	39602746	+	2	2150
TCONS_00146227	XLOC_108445	XLOC_108445	novel	Novel_mRNA	NW_021838406.1	318722	349538	-	5	8336
TCONS_00283236	XLOC_213500	XLOC_213500	novel	Novel_mRNA	NW_021838987.1	2299871	2377213	-	10	7858
TCONS_00266621	109397465	LOC109397465	lncRNA	Novel_mRNA	NW_021838909.1	1844782	2030144	+	6	3684
TCONS_00277196	XLOC_208546	XLOC_208546	novel	Novel_mRNA	NW_021838909.1	90675483	90689487	-	7	2205
TCONS_00268995	XLOC_202211	XLOC_202211	novel	Novel_mRNA	NW_021838909.1	43526360	43529104	+	2	2689
TCONS_00199534	XLOC_149509	XLOC_149509	novel	Novel_mRNA	NW_021838576.1	84634721	84636305	+	2	1458
TCONS_00099587	XLOC_075084	XLOC_075084	novel	Novel_mRNA	NW_021837931.1	12361865	12363980	-	3	1858
TCONS_00277198	XLOC_208548	XLOC_208548	novel	Novel_mRNA	NW_021838909.1	90704063	90722888	-	6	1878
TCONS_00125578	115265585	LOC115265585	lncRNA	Novel_mRNA	NW_021838153.1	136066212	136418633	-	14	3424
TCONS_00186133	109405361	LOC109405361	lncRNA	Novel_mRNA	NW_021838525.1	435264	463121	+	9	2449
TCONS_00070709	XLOC_052852	XLOC_052852	novel	Novel_mRNA	NW_021837489.1	22129855	22423681	-	3	3395
TCONS_00032838	XLOC_024876	XLOC_024876	novel	Novel_mRNA	NW_021837149.1	82261	89803	-	5	2612
TCONS_00032839	XLOC_024876	XLOC_024876	novel	Novel_mRNA	NW_021837149.1	82261	89811	-	5	2616
TCONS_00207921	XLOC_155690	XLOC_155690	novel	Novel_mRNA	NW_021838576.1	92595082	92604012	-	5	1405
TCONS_00032834	XLOC_024874	XLOC_024874	novel	Novel_mRNA	NW_021837149.1	20881	65942	-	5	1552
TCONS_00034182	XLOC_025860	XLOC_025860	novel	Novel_mRNA	NW_021837156.1	20747780	20752004	+	5	2049
TCONS_00032836	XLOC_024876	XLOC_024876	novel	Novel_mRNA	NW_021837149.1	82261	89678	-	5	2972
TCONS_00032837	XLOC_024876	XLOC_024876	novel	Novel_mRNA	NW_021837149.1	82261	89678	-	5	3174
TCONS_00231472	XLOC_174181	XLOC_174181	novel	Novel_mRNA	NW_021838687.1	22203280	22207410	-	2	3708
TCONS_00010560	XLOC_007903	XLOC_007903	novel	Novel_mRNA	NW_021837045.1	189951051	189962353	+	2	8611
TCONS_00032833	XLOC_024874	XLOC_024874	novel	Novel_mRNA	NW_021837149.1	20881	40847	-	4	1372
TCONS_00045007	XLOC_034481	XLOC_034481	novel	Novel_mRNA	NW_021837267.1	12386454	12444584	+	3	1496
TCONS_00100533	XLOC_075770	XLOC_075770	novel	Novel_mRNA	NW_021837931.1	25196051	25221984	-	8	5498
TCONS_00127989	XLOC_094958	XLOC_094958	novel	Novel_mRNA	NW_021838154.1	7079845	7153465	+	9	3782
TCONS_00068479	XLOC_051380	XLOC_051380	novel	Novel_mRNA	NW_021837489.1	39121294	39188920	+	12	5964
TCONS_00137820	XLOC_102069	XLOC_102069	novel	Novel_mRNA	NW_021838343.1	17916745	17920519	+	2	3523
TCONS_00127984	XLOC_094958	XLOC_094958	novel	Novel_mRNA	NW_021838154.1	7055325	7180744	+	13	6922
TCONS_00096452	XLOC_072740	XLOC_072740	novel	Novel_mRNA	NW_021837931.1	4598172	4608327	+	7	3935
TCONS_00009857	XLOC_007329	XLOC_007329	novel	Novel_mRNA	NW_021837045.1	178946517	178951294	+	2	1260
TCONS_00127983	XLOC_094958	XLOC_094958	novel	Novel_mRNA	NW_021838154.1	7055291	7180744	+	8	5029
TCONS_00287734	XLOC_217273	XLOC_217273	novel	Novel_mRNA	NW_021839020.1	60931151	60987118	+	4	3906
TCONS_00231298	XLOC_174051	XLOC_174051	novel	Novel_mRNA	NW_021838687.1	18569526	18574332	-	3	4687
TCONS_00208138	XLOC_155849	XLOC_155849	novel	Novel_mRNA	NW_021838576.1	95783952	95806166	-	5	6400
TCONS_00136196	XLOC_101016	XLOC_101016	novel	Novel_mRNA	NW_021838310.1	422935	434121	+	4	3347
TCONS_00207563	XLOC_155398	XLOC_155398	novel	Novel_mRNA	NW_021838576.1	87407813	87410490	-	2	2654
TCONS_00230305	XLOC_173272	XLOC_173272	novel	Novel_mRNA	NW_021838687.1	96799060	96933137	+	4	2035
TCONS_00078064	XLOC_058466	XLOC_058466	novel	Novel_mRNA	NW_021837600.1	11386072	11391407	-	6	4298
TCONS_00000538	XLOC_000403	XLOC_000403	novel	Novel_mRNA	NW_021837045.1	7782038	7820172	+	4	2173
TCONS_00003620	XLOC_002682	XLOC_002682	novel	Novel_mRNA	NW_021837045.1	64567675	64578235	+	10	2538
TCONS_00003622	115265464	LOC115265464	lncRNA	Novel_mRNA	NW_021837045.1	64567682	64593008	+	16	5094
TCONS_00125694	XLOC_093345	XLOC_093345	novel	Novel_mRNA	NW_021838153.1	138888130	138895386	-	2	5979
TCONS_00069306	XLOC_051890	XLOC_051890	novel	Novel_mRNA	NW_021837489.1	467892	515064	-	6	28409
TCONS_00069305	XLOC_051890	XLOC_051890	novel	Novel_mRNA	NW_021837489.1	467892	489399	-	3	16236
TCONS_00000536	XLOC_000403	XLOC_000403	novel	Novel_mRNA	NW_021837045.1	7782028	7820172	+	4	2117
TCONS_00000537	XLOC_000403	XLOC_000403	novel	Novel_mRNA	NW_021837045.1	7782038	7820172	+	4	2262
TCONS_00161808	XLOC_120823	XLOC_120823	novel	Novel_mRNA	NW_021838465.1	50917021	50918319	+	4	1078
TCONS_00231658	XLOC_174277	XLOC_174277	novel	Novel_mRNA	NW_021838687.1	24730369	25022265	-	7	6730
TCONS_00226013	XLOC_170226	XLOC_170226	novel	Novel_mRNA	NW_021838687.1	20901268	20909076	+	3	1811
TCONS_00231653	XLOC_174277	XLOC_174277	novel	Novel_mRNA	NW_021838687.1	24730369	24924160	-	5	7315
TCONS_00231652	XLOC_174277	XLOC_174277	novel	Novel_mRNA	NW_021838687.1	24730369	24924160	-	6	8913
TCONS_00050814	115261439	LOC115261439	lncRNA	Novel_mRNA	NW_021837267.1	37843130	37887218	-	2	4893
TCONS_00050815	115261439	LOC115261439	lncRNA	Novel_mRNA	NW_021837267.1	37843130	37887227	-	3	4630
TCONS_00231657	XLOC_174277	XLOC_174277	novel	Novel_mRNA	NW_021838687.1	24730369	25012279	-	7	7013
TCONS_00050813	115261439	LOC115261439	lncRNA	Novel_mRNA	NW_021837267.1	37832112	37887227	-	6	2903
TCONS_00231655	XLOC_174277	XLOC_174277	novel	Novel_mRNA	NW_021838687.1	24730369	24925268	-	7	9201
TCONS_00231654	XLOC_174277	XLOC_174277	novel	Novel_mRNA	NW_021838687.1	24730369	24924910	-	6	9464
TCONS_00273369	109404969	LOC109404969	protein_coding	Novel_mRNA	NW_021838909.1	22870417	22889441	-	4	4690
TCONS_00264487	XLOC_198743	XLOC_198743	novel	Novel_mRNA	NW_021838880.1	854	78018	-	8	4302
TCONS_00207369	XLOC_155305	XLOC_155305	novel	Novel_mRNA	NW_021838576.1	84367413	84370397	-	3	2138
TCONS_00149044	XLOC_110733	XLOC_110733	novel	Novel_mRNA	NW_021838417.1	243764	248358	-	10	4058
TCONS_00180847	XLOC_135736	XLOC_135736	novel	Novel_mRNA	NW_021838499.1	5614614	5646045	+	2	20757
TCONS_00167832	XLOC_125502	XLOC_125502	novel	Novel_mRNA	NW_021838465.1	24913143	25101283	-	2	2023
TCONS_00220834	115254646	LOC115254646	lncRNA	Novel_mRNA	NW_021838650.1	15471	44319	-	3	18338
TCONS_00102665	115264873	LOC115264873	lncRNA	Novel_mRNA	NW_021837998.1	321937	421810	-	3	17285
TCONS_00102664	115264873	LOC115264873	lncRNA	Novel_mRNA	NW_021837998.1	321937	421810	-	5	16781
TCONS_00237612	XLOC_178694	XLOC_178694	novel	Novel_mRNA	NW_021838702.1	17359	19949	+	4	2310
TCONS_00102663	115264873	LOC115264873	lncRNA	Novel_mRNA	NW_021837998.1	321937	419556	-	4	14551
TCONS_00139831	XLOC_103424	XLOC_103424	novel	Novel_mRNA	NW_021838366.1	85082	234450	+	7	21621
TCONS_00206360	XLOC_154504	XLOC_154504	novel	Novel_mRNA	NW_021838576.1	70551605	70558900	-	2	3011
TCONS_00054288	109402988	LOC109402988	lncRNA	Novel_mRNA	NW_021837323.1	121066	129674	-	2	8114
TCONS_00190253	115269366	LOC115269366	lncRNA	Novel_mRNA	NW_021838551.1	10401	57937	+	2	1705
TCONS_00073838	XLOC_055153	XLOC_055153	novel	Novel_mRNA	NW_021837545.1	1437078	1438578	-	3	1377
TCONS_00233835	115255237	LOC115255237	lncRNA	Novel_mRNA	NW_021838687.1	61364681	61404638	-	3	2044
TCONS_00156742	109426095	LOC109426095	protein_coding	Novel_mRNA	NW_021838454.1	6151486	6229661	+	7	2649
TCONS_00296150	XLOC_224011	XLOC_224011	novel	Novel_mRNA	NW_021839070.1	81732	88044	-	4	2419
TCONS_00276019	XLOC_207613	XLOC_207613	novel	Novel_mRNA	NW_021838909.1	70185940	70190867	-	5	1501
TCONS_00156745	XLOC_116962	XLOC_116962	novel	Novel_mRNA	NW_021838454.1	6206030	6229661	+	5	2952
TCONS_00298297	XLOC_225850	XLOC_225850	novel	Novel_mRNA	NW_021839118.1	143875	156700	-	4	2195
TCONS_00030641	XLOC_023054	XLOC_023054	novel	Novel_mRNA	NW_021837091.1	85470	95626	+	6	3215
TCONS_00030640	XLOC_023054	XLOC_023054	novel	Novel_mRNA	NW_021837091.1	85470	95626	+	7	4421
TCONS_00261171	115257091	LOC115257091	lncRNA	Novel_mRNA	NW_021838836.1	238618	279661	-	5	4058
TCONS_00125582	115265585	LOC115265585	lncRNA	Novel_mRNA	NW_021838153.1	136080891	136418681	-	12	4143
TCONS_00125581	115265585	LOC115265585	lncRNA	Novel_mRNA	NW_021838153.1	136080891	136418681	-	12	4139
TCONS_00125580	115265585	LOC115265585	lncRNA	Novel_mRNA	NW_021838153.1	136066212	136418681	-	13	4396
TCONS_00257681	XLOC_193278	XLOC_193278	novel	Novel_mRNA	NW_021838798.1	93397784	93404102	-	2	5127
TCONS_00213400	XLOC_160186	XLOC_160186	novel	Novel_mRNA	NW_021838597.1	258376	261056	+	3	2567
TCONS_00044465	XLOC_034089	XLOC_034089	novel	Novel_mRNA	NW_021837267.1	4313656	4314838	+	4	890
TCONS_00044462	XLOC_034086	XLOC_034086	novel	Novel_mRNA	NW_021837267.1	4257730	4258707	+	3	851
TCONS_00036820	XLOC_027841	XLOC_027841	novel	Novel_mRNA	NW_021837156.1	379971	559663	-	10	4300
TCONS_00247668	XLOC_186495	XLOC_186495	novel	Novel_mRNA	NW_021838798.1	16452508	16584705	+	8	2613
TCONS_00160047	XLOC_119549	XLOC_119549	novel	Novel_mRNA	NW_021838465.1	20958479	20966735	+	7	3933
TCONS_00299303	XLOC_226683	XLOC_226683	novel	Novel_mRNA	NW_021839130.1	10402470	10408748	+	3	5129
TCONS_00160046	XLOC_119549	XLOC_119549	novel	Novel_mRNA	NW_021838465.1	20958458	20966735	+	9	3553
TCONS_00299302	XLOC_226683	XLOC_226683	novel	Novel_mRNA	NW_021839130.1	10402470	10408748	+	2	5737
TCONS_00220493	XLOC_165691	XLOC_165691	novel	Novel_mRNA	NW_021838645.1	187900	255225	-	5	1474
TCONS_00305968	XLOC_231759	XLOC_231759	novel	Novel_mRNA	NW_021839130.1	59558902	59602206	-	5	1774
TCONS_00272013	XLOC_204572	XLOC_204572	novel	Novel_mRNA	NW_021838909.1	1183864	1197162	-	6	1349
TCONS_00305595	XLOC_231475	XLOC_231475	novel	Novel_mRNA	NW_021839130.1	51597406	51602849	-	3	4492
TCONS_00196173	115270132	LOC115270132	protein_coding	Novel_mRNA	NW_021838576.1	36616498	36625170	+	2	8547
TCONS_00194932	XLOC_146135	XLOC_146135	novel	Novel_mRNA	NW_021838576.1	14297841	14311335	+	6	3337
TCONS_00290447	XLOC_219352	XLOC_219352	novel	Novel_mRNA	NW_021839020.1	28039493	28050565	-	3	1210
TCONS_00064079	XLOC_048047	XLOC_048047	novel	Novel_mRNA	NW_021837418.1	779	13350	-	3	1560
TCONS_00127361	XLOC_094561	XLOC_094561	novel	Novel_mRNA	NW_021838153.1	166571071	166636024	-	6	2132
TCONS_00265419	XLOC_199451	XLOC_199451	novel	Novel_mRNA	NW_021838892.1	235877	249741	-	5	4102
TCONS_00032010	109432963	LOC109432963	protein_coding	Novel_mRNA	NW_021837125.1	29910	83801	-	2	904
TCONS_00075246	XLOC_056373	XLOC_056373	novel	Novel_mRNA	NW_021837600.1	8207929	8225968	+	6	3544
TCONS_00101689	XLOC_076727	XLOC_076727	novel	Novel_mRNA	NW_021837932.1	1072690	1137793	-	4	2001
TCONS_00045824	XLOC_034975	XLOC_034975	novel	Novel_mRNA	NW_021837267.1	25630037	25698611	+	7	3166
TCONS_00235578	XLOC_177075	XLOC_177075	novel	Novel_mRNA	NW_021838687.1	97464020	97466080	-	4	1888
TCONS_00045821	XLOC_034975	XLOC_034975	novel	Novel_mRNA	NW_021837267.1	25609615	25698611	+	8	3938
TCONS_00306559	XLOC_232251	XLOC_232251	novel	Novel_mRNA	NW_021839131.1	1164870	1636761	-	12	6165
TCONS_00045823	XLOC_034975	XLOC_034975	novel	Novel_mRNA	NW_021837267.1	25609645	25698611	+	7	3399
TCONS_00045822	XLOC_034975	XLOC_034975	novel	Novel_mRNA	NW_021837267.1	25609615	25698611	+	8	3671
TCONS_00150965	XLOC_112250	XLOC_112250	novel	Novel_mRNA	NW_021838424.1	505840	507745	+	2	1635
TCONS_00080964	XLOC_060596	XLOC_060596	novel	Novel_mRNA	NW_021837656.1	551692	728298	+	7	1441
TCONS_00045828	XLOC_034975	XLOC_034975	novel	Novel_mRNA	NW_021837267.1	25675696	25698611	+	5	2410
TCONS_00035563	XLOC_026907	XLOC_026907	novel	Novel_mRNA	NW_021837156.1	46080408	46085612	+	2	1723
TCONS_00071095	XLOC_053178	XLOC_053178	novel	Novel_mRNA	NW_021837489.1	30484542	30503042	-	7	3079
TCONS_00288755	XLOC_218088	XLOC_218088	novel	Novel_mRNA	NW_021839020.1	80091050	80151218	+	7	5908
TCONS_00229384	XLOC_172624	XLOC_172624	novel	Novel_mRNA	NW_021838687.1	78247936	78274750	+	6	5553
TCONS_00229385	XLOC_172624	XLOC_172624	novel	Novel_mRNA	NW_021838687.1	78247936	78274750	+	6	5598
TCONS_00229386	XLOC_172624	XLOC_172624	novel	Novel_mRNA	NW_021838687.1	78247936	78275981	+	7	6729
TCONS_00217360	XLOC_163233	XLOC_163233	novel	Novel_mRNA	NW_021838621.1	5513295	5515217	+	2	1834
TCONS_00039471	XLOC_029997	XLOC_029997	novel	Novel_mRNA	NW_021837156.1	47596093	47601167	-	3	1358
TCONS_00160049	XLOC_119549	XLOC_119549	novel	Novel_mRNA	NW_021838465.1	20958483	20966735	+	8	3195
TCONS_00253044	XLOC_190175	XLOC_190175	novel	Novel_mRNA	NW_021838798.1	13250980	13641177	-	4	1076
TCONS_00211920	XLOC_158949	XLOC_158949	novel	Novel_mRNA	NW_021838586.1	176259	178728	-	2	2170
TCONS_00230533	XLOC_173420	XLOC_173420	novel	Novel_mRNA	NW_021838687.1	3387254	3388162	-	2	765
TCONS_00207580	XLOC_155415	XLOC_155415	novel	Novel_mRNA	NW_021838576.1	87632179	87651825	-	5	6175
TCONS_00254798	XLOC_191439	XLOC_191439	novel	Novel_mRNA	NW_021838798.1	46563855	46575147	-	4	2016
TCONS_00133231	XLOC_098868	XLOC_098868	novel	Novel_mRNA	NW_021838233.1	16134678	16137229	+	4	1770
TCONS_00297807	XLOC_225457	XLOC_225457	novel	Novel_mRNA	NW_021839106.1	35148	47195	+	6	4312
TCONS_00175990	XLOC_131677	XLOC_131677	novel	Novel_mRNA	NW_021838469.1	141036	176931	-	2	6458
TCONS_00114800	XLOC_086055	XLOC_086055	novel	Novel_mRNA	NW_021838153.1	123764749	123779410	+	3	2333
TCONS_00077532	XLOC_058000	XLOC_058000	novel	Novel_mRNA	NW_021837600.1	2831996	2835882	-	4	3712
TCONS_00034181	XLOC_025860	XLOC_025860	novel	Novel_mRNA	NW_021837156.1	20747780	20750079	+	3	1516
TCONS_00198118	XLOC_148453	XLOC_148453	novel	Novel_mRNA	NW_021838576.1	65076975	65077852	+	2	720
TCONS_00102539	115264872	LOC115264872	lncRNA	Novel_mRNA	NW_021837998.1	439774	450930	+	2	10590
TCONS_00039614	XLOC_030117	XLOC_030117	novel	Novel_mRNA	NW_021837156.1	49722507	49739014	-	5	2139
TCONS_00181178	XLOC_135996	XLOC_135996	novel	Novel_mRNA	NW_021838499.1	1728471	1742764	-	2	2380
TCONS_00128748	109422735	LOC109422735	protein_coding	Novel_mRNA	NW_021838154.1	18916798	18921198	+	2	3364
TCONS_00160045	XLOC_119549	XLOC_119549	novel	Novel_mRNA	NW_021838465.1	20958458	20966735	+	8	3214
TCONS_00127217	XLOC_094469	XLOC_094469	novel	Novel_mRNA	NW_021838153.1	165038387	165050249	-	4	3096
TCONS_00143548	XLOC_106568	XLOC_106568	novel	Novel_mRNA	NW_021838399.1	2642	26849	+	7	3946
TCONS_00180625	XLOC_135567	XLOC_135567	novel	Novel_mRNA	NW_021838499.1	1732826	1737410	+	2	846
TCONS_00241469	XLOC_181567	XLOC_181567	novel	Novel_mRNA	NW_021838742.1	88583	91198	-	5	1529
TCONS_00075660	XLOC_056671	XLOC_056671	novel	Novel_mRNA	NW_021837600.1	16808642	16814175	+	2	5463
TCONS_00237489	XLOC_178595	XLOC_178595	novel	Novel_mRNA	NW_021838699.1	5518824	5559949	-	3	2855
TCONS_00207808	XLOC_155599	XLOC_155599	novel	Novel_mRNA	NW_021838576.1	91419689	91460616	-	2	2667
TCONS_00127219	115265651	LOC115265651	lncRNA	Novel_mRNA	NW_021838153.1	165061702	165114646	-	5	1504
TCONS_00160048	XLOC_119549	XLOC_119549	novel	Novel_mRNA	NW_021838465.1	20958482	20966735	+	9	3979
TCONS_00012198	XLOC_009056	XLOC_009056	novel	Novel_mRNA	NW_021837045.1	21947792	21958910	-	4	1183
TCONS_00047311	XLOC_035997	XLOC_035997	novel	Novel_mRNA	NW_021837267.1	46383755	46389781	+	4	3799
TCONS_00213270	XLOC_160100	XLOC_160100	novel	Novel_mRNA	NW_021838595.1	24300	26183	+	3	1725
TCONS_00071546	XLOC_053474	XLOC_053474	novel	Novel_mRNA	NW_021837489.1	36736349	36739140	-	5	2131
TCONS_00159751	XLOC_119292	XLOC_119292	novel	Novel_mRNA	NW_021838465.1	15079777	15160604	+	4	2466
TCONS_00089569	XLOC_067934	XLOC_067934	novel	Novel_mRNA	NW_021837822.1	10985998	11026403	+	10	3403
TCONS_00047312	XLOC_035997	XLOC_035997	novel	Novel_mRNA	NW_021837267.1	46383755	46392027	+	5	3904
TCONS_00126582	XLOC_094013	XLOC_094013	novel	Novel_mRNA	NW_021838153.1	155079094	155082407	-	2	3237
TCONS_00020940	XLOC_015710	XLOC_015710	novel	Novel_mRNA	NW_021837045.1	183180766	183212820	-	3	3393
TCONS_00195496	XLOC_146521	XLOC_146521	novel	Novel_mRNA	NW_021838576.1	23483887	23505406	+	13	4432
TCONS_00305962	XLOC_231759	XLOC_231759	novel	Novel_mRNA	NW_021839130.1	59536024	59602206	-	6	1718
TCONS_00249841	XLOC_188082	XLOC_188082	novel	Novel_mRNA	NW_021838798.1	58213068	58225350	+	2	4022
TCONS_00249840	XLOC_188082	XLOC_188082	novel	Novel_mRNA	NW_021838798.1	58210104	58225350	+	3	3671
TCONS_00034980	XLOC_026464	XLOC_026464	novel	Novel_mRNA	NW_021837156.1	34724179	34726238	+	6	1772
TCONS_00167395	XLOC_125211	XLOC_125211	novel	Novel_mRNA	NW_021838465.1	18671909	18673436	-	3	1414
TCONS_00211259	XLOC_158428	XLOC_158428	novel	Novel_mRNA	NW_021838578.1	337407	339468	-	2	1992
TCONS_00268369	XLOC_201703	XLOC_201703	novel	Novel_mRNA	NW_021838909.1	32281125	32299328	+	3	2380
TCONS_00280476	XLOC_211172	XLOC_211172	novel	Novel_mRNA	NW_021838945.1	108007	110707	+	2	1120
TCONS_00258930	XLOC_194276	XLOC_194276	novel	Novel_mRNA	NW_021838810.1	770810	773854	-	4	2858
TCONS_00059385	XLOC_044722	XLOC_044722	novel	Novel_mRNA	NW_021837378.1	1684705	1687949	-	4	2860
TCONS_00059387	XLOC_044722	XLOC_044722	novel	Novel_mRNA	NW_021837378.1	1684705	1687949	-	4	2863
TCONS_00055399	XLOC_041976	XLOC_041976	novel	Novel_mRNA	NW_021837367.1	397507	705097	+	7	2114
TCONS_00298809	XLOC_226293	XLOC_226293	novel	Novel_mRNA	NW_021839126.1	109206	136604	-	4	1345
TCONS_00226769	XLOC_170808	XLOC_170808	novel	Novel_mRNA	NW_021838687.1	34888342	34911052	+	5	6483
TCONS_00246609	XLOC_185680	XLOC_185680	novel	Novel_mRNA	NW_021838797.1	40343	52483	+	5	2827
TCONS_00246606	XLOC_185680	XLOC_185680	novel	Novel_mRNA	NW_021838797.1	16139	52483	+	8	3034
TCONS_00246607	XLOC_185680	XLOC_185680	novel	Novel_mRNA	NW_021838797.1	28795	52483	+	6	2651
TCONS_00277205	XLOC_208553	XLOC_208553	novel	Novel_mRNA	NW_021838909.1	90805726	90809205	-	5	3230
TCONS_00288054	XLOC_217500	XLOC_217500	novel	Novel_mRNA	NW_021839020.1	67824026	67833569	+	6	724
TCONS_00298807	XLOC_226293	XLOC_226293	novel	Novel_mRNA	NW_021839126.1	109206	132571	-	4	1013
TCONS_00017323	XLOC_013020	XLOC_013020	novel	Novel_mRNA	NW_021837045.1	119673585	119684466	-	2	6877
TCONS_00238370	XLOC_179221	XLOC_179221	novel	Novel_mRNA	NW_021838710.1	5202144	5426417	+	10	3388
TCONS_00174485	XLOC_130597	XLOC_130597	novel	Novel_mRNA	NW_021838466.1	3997714	4005225	+	3	2582
TCONS_00174486	115268472	LOC115268472	lncRNA	Novel_mRNA	NW_021838466.1	4005292	4027388	+	4	1098
TCONS_00260350	XLOC_195520	XLOC_195520	novel	Novel_mRNA	NW_021838831.1	215958	217868	+	2	1851
TCONS_00191869	XLOC_143819	XLOC_143819	novel	Novel_mRNA	NW_021838560.1	96262	116286	+	5	2664
TCONS_00158081	XLOC_117967	XLOC_117967	novel	Novel_mRNA	NW_021838458.1	561867	562968	-	2	1053
TCONS_00109467	XLOC_082620	XLOC_082620	novel	Novel_mRNA	NW_021838153.1	32623187	32625058	+	3	1565
TCONS_00072701	XLOC_054220	XLOC_054220	novel	Novel_mRNA	NW_021837501.1	638787	643915	+	2	1114
TCONS_00144169	XLOC_107015	XLOC_107015	novel	Novel_mRNA	NW_021838399.1	11228824	11230440	+	2	1554
TCONS_00278623	XLOC_209696	XLOC_209696	novel	Novel_mRNA	NW_021838921.1	1477038	1483486	-	2	6301
TCONS_00268364	XLOC_201703	XLOC_201703	novel	Novel_mRNA	NW_021838909.1	32252230	32299328	+	3	2511
TCONS_00037521	109431396	LOC109431396	lncRNA	Novel_mRNA	NW_021837156.1	11728131	12066533	-	13	2151
TCONS_00224548	XLOC_169026	XLOC_169026	novel	Novel_mRNA	NW_021838678.1	346648	353386	-	3	6650
TCONS_00084601	XLOC_063759	XLOC_063759	novel	Novel_mRNA	NW_021837711.1	2825271	2937105	-	12	13297
TCONS_00084606	XLOC_063759	XLOC_063759	novel	Novel_mRNA	NW_021837711.1	2830538	2937105	-	9	12728
TCONS_00084605	XLOC_063759	XLOC_063759	novel	Novel_mRNA	NW_021837711.1	2830538	2937105	-	9	12725
TCONS_00159377	XLOC_119025	XLOC_119025	novel	Novel_mRNA	NW_021838465.1	7290895	7293642	+	3	1822
TCONS_00231418	XLOC_174157	XLOC_174157	novel	Novel_mRNA	NW_021838687.1	21233112	21258011	-	6	7865
TCONS_00309063	XLOC_234322	XLOC_234322	novel	Novel_mRNA	NW_021839184.1	117128	144114	-	2	26826
TCONS_00143538	XLOC_106568	XLOC_106568	novel	Novel_mRNA	NW_021838399.1	1	19037	+	9	5569
TCONS_00143537	XLOC_106568	XLOC_106568	novel	Novel_mRNA	NW_021838399.1	1	19037	+	9	5542
TCONS_00281069	XLOC_211698	XLOC_211698	novel	Novel_mRNA	NW_021838954.1	2830737	2846498	-	3	2005
TCONS_00156819	XLOC_117032	XLOC_117032	novel	Novel_mRNA	NW_021838454.1	7296407	7379342	+	4	2019
TCONS_00231982	109420538	LOC109420538	protein_coding	Novel_mRNA	NW_021838687.1	29032292	29050286	-	4	2426
TCONS_00149079	XLOC_110760	XLOC_110760	novel	Novel_mRNA	NW_021838417.1	732780	735056	-	3	2154
TCONS_00282890	XLOC_213215	XLOC_213215	novel	Novel_mRNA	NW_021838983.1	194950	196245	-	3	1060
TCONS_00077823	XLOC_058279	XLOC_058279	novel	Novel_mRNA	NW_021837600.1	7785493	7789149	-	2	1230
TCONS_00073382	XLOC_054806	XLOC_054806	novel	Novel_mRNA	NW_021837533.1	8996	13474	+	3	1440
TCONS_00308328	XLOC_233654	XLOC_233654	novel	Novel_mRNA	NW_021839165.1	87870	110314	-	3	1752
TCONS_00308329	XLOC_233654	XLOC_233654	novel	Novel_mRNA	NW_021839165.1	87870	110317	-	4	1419
TCONS_00193317	XLOC_144903	XLOC_144903	novel	Novel_mRNA	NW_021838565.1	7015669	7022261	-	2	960
TCONS_00150202	115267211	LOC115267211	lncRNA	Novel_mRNA	NW_021838421.1	3385496	3474738	-	7	7446
TCONS_00207405	XLOC_155332	XLOC_155332	novel	Novel_mRNA	NW_021838576.1	84653218	84691805	-	5	2132
TCONS_00033296	XLOC_025154	XLOC_025154	novel	Novel_mRNA	NW_021837156.1	4715981	4764653	+	4	3230
TCONS_00033295	XLOC_025154	XLOC_025154	novel	Novel_mRNA	NW_021837156.1	4715960	4764653	+	3	3113
TCONS_00219803	XLOC_165086	XLOC_165086	novel	Novel_mRNA	NW_021838642.1	65853	68229	-	2	2317
TCONS_00052427	XLOC_039445	XLOC_039445	novel	Novel_mRNA	NW_021837267.1	57498675	57533572	-	4	1757
TCONS_00227255	XLOC_171129	XLOC_171129	novel	Novel_mRNA	NW_021838687.1	43418362	43509523	+	6	1472
TCONS_00301918	XLOC_228589	XLOC_228589	novel	Novel_mRNA	NW_021839130.1	53748155	53768558	+	4	4905
TCONS_00052428	XLOC_039445	XLOC_039445	novel	Novel_mRNA	NW_021837267.1	57498675	57534066	-	4	1762
TCONS_00307347	XLOC_232959	XLOC_232959	novel	Novel_mRNA	NW_021839150.1	108961	118867	+	6	3173
TCONS_00033299	XLOC_025154	XLOC_025154	novel	Novel_mRNA	NW_021837156.1	4742403	4764653	+	3	3462
TCONS_00033298	XLOC_025154	XLOC_025154	novel	Novel_mRNA	NW_021837156.1	4741854	4764653	+	4	3716
TCONS_00185273	XLOC_138989	XLOC_138989	novel	Novel_mRNA	NW_021838521.1	6786994	6797414	+	3	2459
TCONS_00144155	XLOC_107005	XLOC_107005	novel	Novel_mRNA	NW_021838399.1	10986036	11009953	+	7	3521
TCONS_00185274	XLOC_138989	XLOC_138989	novel	Novel_mRNA	NW_021838521.1	6795021	6797414	+	4	2143
TCONS_00287177	XLOC_216774	XLOC_216774	novel	Novel_mRNA	NW_021839020.1	52073134	52092744	+	7	5850
TCONS_00158151	115267656	LOC115267656	protein_coding	Novel_mRNA	NW_021838459.1	447722	482826	+	8	4869
TCONS_00043528	XLOC_033294	XLOC_033294	novel	Novel_mRNA	NW_021837243.1	167	18772	+	5	5530
TCONS_00083728	115263763	LOC115263763	lncRNA	Novel_mRNA	NW_021837711.1	33684431	34103934	+	6	901
TCONS_00178035	XLOC_133433	XLOC_133433	novel	Novel_mRNA	NW_021838483.1	397002	475895	-	5	2855
TCONS_00019088	XLOC_014337	XLOC_014337	novel	Novel_mRNA	NW_021837045.1	150400864	150401610	-	2	686
TCONS_00225725	XLOC_169987	XLOC_169987	novel	Novel_mRNA	NW_021838687.1	13860836	13872649	+	7	1303
TCONS_00234117	XLOC_176067	XLOC_176067	novel	Novel_mRNA	NW_021838687.1	67882206	67892484	-	4	2109
TCONS_00190988	XLOC_143132	XLOC_143132	novel	Novel_mRNA	NW_021838554.1	6857470	6882992	+	3	1798
TCONS_00084332	XLOC_063544	XLOC_063544	novel	Novel_mRNA	NW_021837711.1	44310007	44502747	+	3	2753
TCONS_00084331	XLOC_063544	XLOC_063544	novel	Novel_mRNA	NW_021837711.1	44310007	44502747	+	3	2772
TCONS_00099114	XLOC_074734	XLOC_074734	novel	Novel_mRNA	NW_021837931.1	4597152	4607849	-	8	4673
TCONS_00099115	XLOC_074734	XLOC_074734	novel	Novel_mRNA	NW_021837931.1	4597152	4607862	-	8	4848
TCONS_00309695	XLOC_234844	XLOC_234844	novel	Novel_mRNA	NW_021839197.1	1471394	1474588	+	4	1482
TCONS_00059386	XLOC_044722	XLOC_044722	novel	Novel_mRNA	NW_021837378.1	1684705	1687949	-	4	2874
TCONS_00014678	XLOC_010948	XLOC_010948	novel	Novel_mRNA	NW_021837045.1	69652417	69744127	-	9	2461
TCONS_00099113	XLOC_074734	XLOC_074734	novel	Novel_mRNA	NW_021837931.1	4597152	4607849	-	8	4976
TCONS_00014677	109427068	LOC109427068	protein_coding	Novel_mRNA	NW_021837045.1	69606467	69744127	-	13	4682
TCONS_00075899	109424177	LOC109424177	protein_coding	Novel_mRNA	NW_021837600.1	19889785	19920331	+	4	2040
TCONS_00075898	109424177	LOC109424177	protein_coding	Novel_mRNA	NW_021837600.1	19889785	19920331	+	5	3065
TCONS_00099118	XLOC_074734	XLOC_074734	novel	Novel_mRNA	NW_021837931.1	4597152	4607868	-	6	4939
TCONS_00099119	XLOC_074734	XLOC_074734	novel	Novel_mRNA	NW_021837931.1	4597152	4607880	-	7	5281
TCONS_00208013	XLOC_155760	XLOC_155760	novel	Novel_mRNA	NW_021838576.1	93835988	93894092	-	3	2107
TCONS_00193004	XLOC_144664	XLOC_144664	novel	Novel_mRNA	NW_021838565.1	2076454	2095885	-	4	1212
TCONS_00227019	XLOC_171004	XLOC_171004	novel	Novel_mRNA	NW_021838687.1	40543023	40547213	+	2	3619
TCONS_00296171	XLOC_224029	XLOC_224029	novel	Novel_mRNA	NW_021839072.1	31365	68963	-	9	3035
TCONS_00296170	XLOC_224029	XLOC_224029	novel	Novel_mRNA	NW_021839072.1	31365	68933	-	9	3043
TCONS_00283801	XLOC_214029	XLOC_214029	novel	Novel_mRNA	NW_021838998.1	2889129	2891209	-	3	1607
TCONS_00296172	XLOC_224029	XLOC_224029	novel	Novel_mRNA	NW_021839072.1	31365	69008	-	9	3106
TCONS_00296174	XLOC_224029	XLOC_224029	novel	Novel_mRNA	NW_021839072.1	31365	69106	-	9	2998
TCONS_00005377	XLOC_004045	XLOC_004045	novel	Novel_mRNA	NW_021837045.1	99614606	99615946	+	2	1286
TCONS_00150083	XLOC_111561	XLOC_111561	novel	Novel_mRNA	NW_021838421.1	1535630	1538633	-	2	2350
TCONS_00279864	XLOC_210656	XLOC_210656	novel	Novel_mRNA	NW_021838938.1	23930	40803	-	10	4424
TCONS_00279865	XLOC_210656	XLOC_210656	novel	Novel_mRNA	NW_021838938.1	24658	40692	-	8	3715
TCONS_00279866	XLOC_210656	XLOC_210656	novel	Novel_mRNA	NW_021838938.1	24658	40796	-	9	3304
TCONS_00279867	XLOC_210656	XLOC_210656	novel	Novel_mRNA	NW_021838938.1	24658	40803	-	7	3780
TCONS_00135216	XLOC_100188	XLOC_100188	novel	Novel_mRNA	NW_021838245.1	93573	98366	+	4	3508
TCONS_00219333	XLOC_164721	XLOC_164721	novel	Novel_mRNA	NW_021838636.1	389227	391485	-	3	2003
TCONS_00178103	XLOC_133497	XLOC_133497	novel	Novel_mRNA	NW_021838484.1	532749	678898	+	9	2906
TCONS_00182767	XLOC_137171	XLOC_137171	novel	Novel_mRNA	NW_021838510.1	3256295	3264875	+	2	2352
TCONS_00178105	XLOC_133497	XLOC_133497	novel	Novel_mRNA	NW_021838484.1	532749	678898	+	8	2756
TCONS_00109683	XLOC_082793	XLOC_082793	novel	Novel_mRNA	NW_021838153.1	36559897	36561966	+	2	1955
TCONS_00082671	XLOC_062102	XLOC_062102	novel	Novel_mRNA	NW_021837711.1	15587215	15594318	+	3	1629
TCONS_00286409	XLOC_216142	XLOC_216142	novel	Novel_mRNA	NW_021839020.1	38501073	38502325	+	2	1190
TCONS_00143398	XLOC_106474	XLOC_106474	novel	Novel_mRNA	NW_021838397.1	693900	706585	-	2	2127
TCONS_00143399	XLOC_106474	XLOC_106474	novel	Novel_mRNA	NW_021838397.1	693900	706585	-	2	2122
TCONS_00078441	XLOC_058723	XLOC_058723	novel	Novel_mRNA	NW_021837600.1	18645158	18668801	-	5	2723
TCONS_00010686	XLOC_007981	XLOC_007981	novel	Novel_mRNA	NW_021837045.1	192005115	192007329	+	3	2084
TCONS_00010685	XLOC_007981	XLOC_007981	novel	Novel_mRNA	NW_021837045.1	192005115	192007329	+	3	2061
TCONS_00076600	XLOC_057354	XLOC_057354	novel	Novel_mRNA	NW_021837600.1	35663108	35678583	+	5	4136
TCONS_00143396	XLOC_106474	XLOC_106474	novel	Novel_mRNA	NW_021838397.1	693900	706585	-	2	2122
TCONS_00143397	XLOC_106474	XLOC_106474	novel	Novel_mRNA	NW_021838397.1	693900	706585	-	2	2127
TCONS_00131513	XLOC_097678	XLOC_097678	novel	Novel_mRNA	NW_021838200.1	311584	367166	+	10	3977
TCONS_00182026	115268889	LOC115268889	lncRNA	Novel_mRNA	NW_021838504.1	656031	685439	-	4	2318
TCONS_00235374	XLOC_176909	XLOC_176909	novel	Novel_mRNA	NW_021838687.1	91145247	91150939	-	4	5104
TCONS_00235375	XLOC_176909	XLOC_176909	novel	Novel_mRNA	NW_021838687.1	91145247	91150939	-	3	5569
TCONS_00235376	XLOC_176909	XLOC_176909	novel	Novel_mRNA	NW_021838687.1	91145247	91150939	-	4	5028
TCONS_00274466	XLOC_206361	XLOC_206361	novel	Novel_mRNA	NW_021838909.1	40257003	40267678	-	3	1515
TCONS_00238218	XLOC_179162	XLOC_179162	novel	Novel_mRNA	NW_021838710.1	1783223	1882837	+	2	8514
TCONS_00242891	XLOC_182623	XLOC_182623	novel	Novel_mRNA	NW_021838754.1	1502824	1503791	+	2	912
TCONS_00145470	XLOC_107829	XLOC_107829	novel	Novel_mRNA	NW_021838400.1	23307	25273	-	4	1788
TCONS_00272379	XLOC_204827	XLOC_204827	novel	Novel_mRNA	NW_021838909.1	5504786	5536263	-	8	8189
TCONS_00272378	XLOC_204827	XLOC_204827	novel	Novel_mRNA	NW_021838909.1	5499465	5536263	-	9	7597
TCONS_00011888	XLOC_008857	XLOC_008857	novel	Novel_mRNA	NW_021837045.1	17094082	17124344	-	8	3963
TCONS_00185854	XLOC_139352	XLOC_139352	novel	Novel_mRNA	NW_021838521.1	8052436	8055129	-	5	2182
TCONS_00185853	XLOC_139352	XLOC_139352	novel	Novel_mRNA	NW_021838521.1	8052436	8054709	-	4	2076
TCONS_00249718	XLOC_188004	XLOC_188004	novel	Novel_mRNA	NW_021838798.1	57155954	57160986	+	3	756
TCONS_00048172	XLOC_036596	XLOC_036596	novel	Novel_mRNA	NW_021837267.1	56642965	56659478	+	3	8185
TCONS_00170483	XLOC_127611	XLOC_127611	novel	Novel_mRNA	NW_021838465.1	74199193	74207745	-	3	7824
TCONS_00305742	115259773	LOC115259773	lncRNA	Novel_mRNA	NW_021839130.1	54884877	54960715	-	5	4930
TCONS_00230040	XLOC_173072	XLOC_173072	novel	Novel_mRNA	NW_021838687.1	88605356	88608100	+	4	2554
TCONS_00055815	XLOC_042291	XLOC_042291	novel	Novel_mRNA	NW_021837378.1	1932194	1934738	+	5	2005
TCONS_00011887	XLOC_008857	XLOC_008857	novel	Novel_mRNA	NW_021837045.1	17094082	17124344	-	8	3968
TCONS_00019157	XLOC_014400	XLOC_014400	novel	Novel_mRNA	NW_021837045.1	151632430	151708146	-	4	2847
TCONS_00273922	XLOC_205958	XLOC_205958	novel	Novel_mRNA	NW_021838909.1	31386302	31400822	-	4	1488
TCONS_00000056	XLOC_000051	XLOC_000051	novel	Novel_mRNA	NW_021837045.1	284595	517854	+	14	13490
TCONS_00243767	XLOC_183349	XLOC_183349	novel	Novel_mRNA	NW_021838760.1	302126	320660	-	4	2292
TCONS_00174957	XLOC_130920	XLOC_130920	novel	Novel_mRNA	NW_021838466.1	9419153	9422122	+	3	2858
TCONS_00311478	XLOC_236265	XLOC_236265	novel	Novel_mRNA	NW_021839239.1	71414	78632	+	4	1805
TCONS_00202459	XLOC_151708	XLOC_151708	novel	Novel_mRNA	NW_021838576.1	9275672	9278183	-	2	2344
TCONS_00192668	XLOC_144415	XLOC_144415	novel	Novel_mRNA	NW_021838565.1	3825280	3829828	+	3	4427
TCONS_00311477	XLOC_236264	XLOC_236264	novel	Novel_mRNA	NW_021839239.1	62263	64578	+	3	2169
TCONS_00067748	XLOC_050964	XLOC_050964	novel	Novel_mRNA	NW_021837489.1	30530420	30637940	+	4	2280
TCONS_00011310	XLOC_008408	XLOC_008408	novel	Novel_mRNA	NW_021837045.1	6409198	6414957	-	2	4999
TCONS_00266618	109397465	LOC109397465	lncRNA	Novel_mRNA	NW_021838909.1	1844748	2030144	+	7	4435
TCONS_00219824	XLOC_165089	XLOC_165089	novel	Novel_mRNA	NW_021838642.1	209909	212282	-	2	2269
TCONS_00072062	XLOC_053754	XLOC_053754	novel	Novel_mRNA	NW_021837489.1	44152124	44157906	-	2	5489
TCONS_00219466	XLOC_164816	XLOC_164816	novel	Novel_mRNA	NW_021838638.1	149580	161748	+	3	2552
TCONS_00271113	XLOC_203865	XLOC_203865	novel	Novel_mRNA	NW_021838909.1	78616587	78620105	+	2	2089
TCONS_00101872	XLOC_076903	XLOC_076903	novel	Novel_mRNA	NW_021837954.1	28938	40350	+	2	11192
TCONS_00152484	XLOC_113458	XLOC_113458	novel	Novel_mRNA	NW_021838432.1	355510	381460	-	3	1046
TCONS_00266616	109397465	LOC109397465	lncRNA	Novel_mRNA	NW_021838909.1	1844731	2030144	+	7	4436
TCONS_00219461	XLOC_164816	XLOC_164816	novel	Novel_mRNA	NW_021838638.1	149431	161748	+	4	2701
TCONS_00267742	XLOC_201238	XLOC_201238	novel	Novel_mRNA	NW_021838909.1	19919635	19921462	+	4	1651
TCONS_00122613	109399279	LOC109399279	protein_coding	Novel_mRNA	NW_021838153.1	89382413	89732009	-	5	2519
TCONS_00033513	XLOC_025308	XLOC_025308	novel	Novel_mRNA	NW_021837156.1	8418437	8476286	+	3	29253
TCONS_00070713	XLOC_052852	XLOC_052852	novel	Novel_mRNA	NW_021837489.1	22152963	22423681	-	3	4637
TCONS_00033515	XLOC_025308	XLOC_025308	novel	Novel_mRNA	NW_021837156.1	8418451	8476286	+	3	30266
TCONS_00033516	XLOC_025308	XLOC_025308	novel	Novel_mRNA	NW_021837156.1	8418451	8476286	+	3	24212
TCONS_00034219	XLOC_025886	XLOC_025886	novel	Novel_mRNA	NW_021837156.1	21193968	21230254	+	11	4053
TCONS_00033518	XLOC_025308	XLOC_025308	novel	Novel_mRNA	NW_021837156.1	8418488	8476286	+	3	29856
TCONS_00032337	XLOC_024457	XLOC_024457	novel	Novel_mRNA	NW_021837134.1	812446	814856	-	6	2113
TCONS_00138297	XLOC_102418	XLOC_102418	novel	Novel_mRNA	NW_021838343.1	3004505	3043230	-	17	6026
TCONS_00138296	XLOC_102418	XLOC_102418	novel	Novel_mRNA	NW_021838343.1	3004505	3043230	-	16	5696
TCONS_00138291	XLOC_102418	XLOC_102418	novel	Novel_mRNA	NW_021838343.1	3004505	3043215	-	16	5318
TCONS_00183581	XLOC_137721	XLOC_137721	novel	Novel_mRNA	NW_021838510.1	5369465	5500836	-	7	11342
TCONS_00030269	XLOC_022724	XLOC_022724	novel	Novel_mRNA	NW_021837081.1	39488	41850	+	3	2245
TCONS_00138292	XLOC_102418	XLOC_102418	novel	Novel_mRNA	NW_021838343.1	3004505	3043225	-	16	5289
TCONS_00183580	XLOC_137721	XLOC_137721	novel	Novel_mRNA	NW_021838510.1	5369465	5500714	-	6	11394
TCONS_00254889	XLOC_191515	XLOC_191515	novel	Novel_mRNA	NW_021838798.1	48398950	48402659	-	2	3662
TCONS_00226524	XLOC_170591	XLOC_170591	novel	Novel_mRNA	NW_021838687.1	29706795	29711201	+	2	4348
TCONS_00266291	XLOC_200144	XLOC_200144	novel	Novel_mRNA	NW_021838905.1	73530	91952	+	5	3080
TCONS_00266290	XLOC_200144	XLOC_200144	novel	Novel_mRNA	NW_021838905.1	44003	63990	+	3	3733
TCONS_00278905	XLOC_209906	XLOC_209906	novel	Novel_mRNA	NW_021838925.1	65626	87154	-	3	4933
TCONS_00003618	XLOC_002672	XLOC_002672	novel	Novel_mRNA	NW_021837045.1	64525694	64566883	+	5	2525
TCONS_00078090	XLOC_058475	XLOC_058475	novel	Novel_mRNA	NW_021837600.1	11790672	11863284	-	6	4064
TCONS_00115841	XLOC_086859	XLOC_086859	novel	Novel_mRNA	NW_021838153.1	142643162	142647124	+	2	3891
TCONS_00003616	XLOC_002672	XLOC_002672	novel	Novel_mRNA	NW_021837045.1	64525664	64566883	+	5	2685
TCONS_00003617	XLOC_002672	XLOC_002672	novel	Novel_mRNA	NW_021837045.1	64525665	64566883	+	5	2104
TCONS_00003613	XLOC_002672	XLOC_002672	novel	Novel_mRNA	NW_021837045.1	64427823	64566883	+	6	3001
TCONS_00280701	109416334	LOC109416334	protein_coding	Novel_mRNA	NW_021838949.1	140060	159653	-	2	12752
TCONS_00147156	XLOC_109190	XLOC_109190	novel	Novel_mRNA	NW_021838410.1	8883270	8885981	+	2	1906
TCONS_00047081	XLOC_035839	XLOC_035839	novel	Novel_mRNA	NW_021837267.1	44144853	44156662	+	6	4213
TCONS_00172273	XLOC_128908	XLOC_128908	novel	Novel_mRNA	NW_021838465.1	101986166	102033072	-	4	16738
TCONS_00034179	XLOC_025860	XLOC_025860	novel	Novel_mRNA	NW_021837156.1	20747666	20752004	+	6	2238
TCONS_00139847	XLOC_103424	XLOC_103424	novel	Novel_mRNA	NW_021838366.1	177151	234450	+	10	9460
TCONS_00149096	XLOC_110776	XLOC_110776	novel	Novel_mRNA	NW_021838417.1	914951	916334	-	2	1121
TCONS_00232682	XLOC_175023	XLOC_175023	novel	Novel_mRNA	NW_021838687.1	44527324	44529491	-	2	2098
TCONS_00179560	XLOC_134634	XLOC_134634	novel	Novel_mRNA	NW_021838488.1	8629675	8643752	-	3	2786
TCONS_00292784	XLOC_221180	XLOC_221180	novel	Novel_mRNA	NW_021839020.1	69688308	69754387	-	6	2984
TCONS_00280496	XLOC_211191	XLOC_211191	novel	Novel_mRNA	NW_021838945.1	55699	57899	-	2	2126
TCONS_00188509	XLOC_141302	XLOC_141302	novel	Novel_mRNA	NW_021838542.1	61897	76951	+	5	1775
TCONS_00225719	XLOC_169981	XLOC_169981	novel	Novel_mRNA	NW_021838687.1	13811720	13832921	+	12	3021
TCONS_00040562	XLOC_030884	XLOC_030884	novel	Novel_mRNA	NW_021837157.1	1026024	1027112	-	2	1047
TCONS_00097888	109412700	LOC109412700	lncRNA	Novel_mRNA	NW_021837931.1	24100313	24148936	+	7	2298
TCONS_00097889	109412700	LOC109412700	lncRNA	Novel_mRNA	NW_021837931.1	24100447	24148936	+	7	2160
TCONS_00279236	XLOC_210171	XLOC_210171	novel	Novel_mRNA	NW_021838932.1	1409198	1419536	+	2	10013
TCONS_00296128	XLOC_223992	XLOC_223992	novel	Novel_mRNA	NW_021839070.1	14988	27270	-	5	1878
TCONS_00311182	109404643	LOC109404643	lncRNA	Novel_mRNA	NW_021839230.1	374498	661506	-	10	1628
TCONS_00311183	109404643	LOC109404643	lncRNA	Novel_mRNA	NW_021839230.1	374498	661506	-	9	1628
TCONS_00139846	XLOC_103424	XLOC_103424	novel	Novel_mRNA	NW_021838366.1	177151	234450	+	8	9623
TCONS_00296129	XLOC_223992	XLOC_223992	novel	Novel_mRNA	NW_021839070.1	14988	27327	-	5	1327
TCONS_00264492	XLOC_198743	XLOC_198743	novel	Novel_mRNA	NW_021838880.1	20775	122130	-	4	1638
TCONS_00227639	XLOC_171401	XLOC_171401	novel	Novel_mRNA	NW_021838687.1	48602329	48604832	+	2	2447
TCONS_00231318	XLOC_174070	XLOC_174070	novel	Novel_mRNA	NW_021838687.1	18981683	18995280	-	2	2416
TCONS_00097887	109412700	LOC109412700	lncRNA	Novel_mRNA	NW_021837931.1	24100306	24148936	+	7	2283
TCONS_00237839	XLOC_178891	XLOC_178891	novel	Novel_mRNA	NW_021838706.1	257819	260010	+	2	2043
TCONS_00006115	XLOC_004690	XLOC_004690	novel	Novel_mRNA	NW_021837045.1	112043942	112051475	+	2	7482
TCONS_00071397	109623296	LOC109623296	protein_coding	Novel_mRNA	NW_021837489.1	34115630	34132823	-	4	6494
TCONS_00028859	XLOC_021567	XLOC_021567	novel	Novel_mRNA	NW_021837048.1	11153	43555	+	3	1911
TCONS_00028858	XLOC_021567	XLOC_021567	novel	Novel_mRNA	NW_021837048.1	11153	30394	+	4	2118
TCONS_00306556	XLOC_232251	XLOC_232251	novel	Novel_mRNA	NW_021839131.1	1164870	1636582	-	11	6106
TCONS_00063687	XLOC_047741	XLOC_047741	novel	Novel_mRNA	NW_021837401.1	721949	725773	-	2	3405
TCONS_00212113	XLOC_159130	XLOC_159130	novel	Novel_mRNA	NW_021838588.1	1643610	1957477	+	17	8418
TCONS_00212112	XLOC_159130	XLOC_159130	novel	Novel_mRNA	NW_021838588.1	1643387	1957477	+	17	8714
TCONS_00261184	XLOC_196056	XLOC_196056	novel	Novel_mRNA	NW_021838837.1	230083	233336	+	2	1790
TCONS_00261185	XLOC_196056	XLOC_196056	novel	Novel_mRNA	NW_021838837.1	230574	233336	+	2	2652
TCONS_00212117	XLOC_159130	XLOC_159130	novel	Novel_mRNA	NW_021838588.1	1657236	1957477	+	16	9691
TCONS_00144302	XLOC_107106	XLOC_107106	novel	Novel_mRNA	NW_021838399.1	13794252	13810588	+	12	3021
TCONS_00278510	109430098	LOC109430098	protein_coding	Novel_mRNA	NW_021838921.1	308746	317649	-	2	5902
TCONS_00212114	XLOC_159130	XLOC_159130	novel	Novel_mRNA	NW_021838588.1	1645023	1949107	+	15	7879
TCONS_00233808	XLOC_175839	XLOC_175839	novel	Novel_mRNA	NW_021838687.1	60933628	60942926	-	3	2191
TCONS_00233809	XLOC_175839	XLOC_175839	novel	Novel_mRNA	NW_021838687.1	60933628	60942926	-	3	2187
TCONS_00176870	XLOC_132445	XLOC_132445	novel	Novel_mRNA	NW_021838477.1	5491755	5493525	+	2	1712
TCONS_00272014	115257781	LOC115257781	protein_coding	Novel_mRNA	NW_021838909.1	1183864	1275607	-	7	1299
TCONS_00178579	XLOC_133840	XLOC_133840	novel	Novel_mRNA	NW_021838488.1	76602	107584	+	7	2589
TCONS_00216171	XLOC_162250	XLOC_162250	novel	Novel_mRNA	NW_021838610.1	5146694	5148466	-	4	1605
TCONS_00230524	XLOC_173406	XLOC_173406	novel	Novel_mRNA	NW_021838687.1	3294865	3297013	-	3	1619
TCONS_00211488	XLOC_158620	XLOC_158620	novel	Novel_mRNA	NW_021838581.1	156096	165591	-	2	5248
TCONS_00018944	XLOC_014212	XLOC_014212	novel	Novel_mRNA	NW_021837045.1	147813373	147867706	-	3	814
TCONS_00173796	XLOC_130168	XLOC_130168	novel	Novel_mRNA	NW_021838465.1	129009776	129105704	-	8	6495
TCONS_00018941	XLOC_014211	XLOC_014211	novel	Novel_mRNA	NW_021837045.1	147811941	147813292	-	2	1296
TCONS_00018942	XLOC_014212	XLOC_014212	novel	Novel_mRNA	NW_021837045.1	147813373	147847850	-	3	758
TCONS_00018943	XLOC_014212	XLOC_014212	novel	Novel_mRNA	NW_021837045.1	147813373	147861575	-	3	814
TCONS_00024219	115258262	LOC115258262	protein_coding	Novel_mRNA	NW_021837046.1	48684349	48720316	+	16	11210
TCONS_00019961	XLOC_014922	XLOC_014922	novel	Novel_mRNA	NW_021837045.1	163565538	163642655	-	2	3385
TCONS_00018784	XLOC_014089	XLOC_014089	novel	Novel_mRNA	NW_021837045.1	145673278	145674905	-	4	1320
TCONS_00018785	XLOC_014089	XLOC_014089	novel	Novel_mRNA	NW_021837045.1	145673278	145682933	-	4	1332
TCONS_00187891	XLOC_140821	XLOC_140821	novel	Novel_mRNA	NW_021838536.1	24911	28248	+	3	3185
TCONS_00177380	XLOC_132850	XLOC_132850	novel	Novel_mRNA	NW_021838477.1	7294283	7298883	-	2	2109
TCONS_00261151	XLOC_196035	XLOC_196035	novel	Novel_mRNA	NW_021838836.1	27714	93976	-	8	6523
TCONS_00284642	XLOC_214747	XLOC_214747	novel	Novel_mRNA	NW_021839020.1	1436768	1440810	+	6	1203
TCONS_00296837	XLOC_224647	XLOC_224647	novel	Novel_mRNA	NW_021839086.1	1542882	1547649	+	3	4620
TCONS_00271110	XLOC_203865	XLOC_203865	novel	Novel_mRNA	NW_021838909.1	78589620	78620105	+	6	4164
TCONS_00271111	XLOC_203865	XLOC_203865	novel	Novel_mRNA	NW_021838909.1	78589620	78620105	+	7	4298
TCONS_00127352	XLOC_094563	XLOC_094563	novel	Novel_mRNA	NW_021838153.1	166550981	166552750	-	5	1237
TCONS_00039522	XLOC_030046	XLOC_030046	novel	Novel_mRNA	NW_021837156.1	48621988	48635334	-	4	2750
TCONS_00293109	XLOC_221430	XLOC_221430	novel	Novel_mRNA	NW_021839020.1	75280346	75443021	-	6	2062
TCONS_00193441	XLOC_145014	XLOC_145014	novel	Novel_mRNA	NW_021838567.1	538275	543142	+	2	4146
TCONS_00294303	XLOC_222499	XLOC_222499	novel	Novel_mRNA	NW_021839035.1	51171	52325	+	2	995
TCONS_00032005	XLOC_024147	XLOC_024147	novel	Novel_mRNA	NW_021837125.1	7948	8828	-	3	755
TCONS_00311459	XLOC_236253	XLOC_236253	novel	Novel_mRNA	NW_021839238.1	19261	22883	-	2	3501
TCONS_00228570	XLOC_172096	XLOC_172096	novel	Novel_mRNA	NW_021838687.1	63820285	63831696	+	5	1270
TCONS_00190134	XLOC_142478	XLOC_142478	novel	Novel_mRNA	NW_021838548.1	160986	164900	-	2	3638
TCONS_00261152	XLOC_196035	XLOC_196035	novel	Novel_mRNA	NW_021838836.1	27714	113986	-	7	4444
TCONS_00139843	XLOC_103424	XLOC_103424	novel	Novel_mRNA	NW_021838366.1	176935	234450	+	9	9785
TCONS_00132191	XLOC_098261	XLOC_098261	novel	Novel_mRNA	NW_021838233.1	3433791	3716843	+	6	2933
TCONS_00058172	XLOC_043857	XLOC_043857	novel	Novel_mRNA	NW_021837378.1	39768872	39769936	+	2	1035
TCONS_00221380	XLOC_166403	XLOC_166403	novel	Novel_mRNA	NW_021838654.1	3858267	4235476	+	18	4109
TCONS_00261155	XLOC_196035	XLOC_196035	novel	Novel_mRNA	NW_021838836.1	27714	121031	-	8	4550
TCONS_00031613	XLOC_023885	XLOC_023885	novel	Novel_mRNA	NW_021837121.1	81440	94670	+	3	1833
TCONS_00042320	XLOC_032285	XLOC_032285	novel	Novel_mRNA	NW_021837204.1	23684	44295	-	3	2234
TCONS_00261158	XLOC_196035	XLOC_196035	novel	Novel_mRNA	NW_021838836.1	27714	146091	-	7	3366
TCONS_00128025	XLOC_094958	XLOC_094958	novel	Novel_mRNA	NW_021838154.1	7135837	7153465	+	5	15324
TCONS_00150874	XLOC_112175	XLOC_112175	novel	Novel_mRNA	NW_021838423.1	314202	317550	-	2	3054
TCONS_00230522	XLOC_173406	XLOC_173406	novel	Novel_mRNA	NW_021838687.1	3294865	3296992	-	3	1628
TCONS_00138916	XLOC_102790	XLOC_102790	novel	Novel_mRNA	NW_021838343.1	12281957	12444427	-	9	4828
TCONS_00138917	XLOC_102790	XLOC_102790	novel	Novel_mRNA	NW_021838343.1	12281957	12444427	-	10	3449
TCONS_00138914	XLOC_102790	XLOC_102790	novel	Novel_mRNA	NW_021838343.1	12281957	12444413	-	11	4491
TCONS_00066818	XLOC_050163	XLOC_050163	novel	Novel_mRNA	NW_021837489.1	14374478	14380561	+	5	1678
TCONS_00138912	XLOC_102790	XLOC_102790	novel	Novel_mRNA	NW_021838343.1	12281957	12444409	-	11	4221
TCONS_00138913	XLOC_102790	XLOC_102790	novel	Novel_mRNA	NW_021838343.1	12281957	12444409	-	10	3859
TCONS_00281711	XLOC_212249	XLOC_212249	novel	Novel_mRNA	NW_021838965.1	2459509	2511641	-	6	1297
TCONS_00138911	XLOC_102790	XLOC_102790	novel	Novel_mRNA	NW_021838343.1	12281957	12444409	-	9	3992
TCONS_00178211	115268701	LOC115268701	lncRNA	Novel_mRNA	NW_021838485.1	115017	131109	+	6	2177
TCONS_00235224	XLOC_176797	XLOC_176797	novel	Novel_mRNA	NW_021838687.1	87520994	87668804	-	5	4343
TCONS_00128022	XLOC_094958	XLOC_094958	novel	Novel_mRNA	NW_021838154.1	7132774	7180744	+	5	5940
TCONS_00178853	XLOC_134072	XLOC_134072	novel	Novel_mRNA	NW_021838488.1	5131286	5144774	+	8	4019
TCONS_00283233	XLOC_213500	XLOC_213500	novel	Novel_mRNA	NW_021838987.1	2299871	2325954	-	7	8616
TCONS_00075419	109430911	LOC109430911	protein_coding	Novel_mRNA	NW_021837600.1	11330831	11371255	+	3	1655
TCONS_00075418	109430911	LOC109430911	protein_coding	Novel_mRNA	NW_021837600.1	11328618	11371255	+	9	4010
TCONS_00267768	XLOC_201249	XLOC_201249	novel	Novel_mRNA	NW_021838909.1	20278090	20302543	+	7	4342
TCONS_00128020	XLOC_094958	XLOC_094958	novel	Novel_mRNA	NW_021838154.1	7101836	7180744	+	10	5644
TCONS_00034192	XLOC_025869	XLOC_025869	novel	Novel_mRNA	NW_021837156.1	20977386	21000120	+	4	1720
TCONS_00264040	XLOC_198331	XLOC_198331	novel	Novel_mRNA	NW_021838876.1	2279228	2314244	+	7	4375
TCONS_00145390	XLOC_107771	XLOC_107771	novel	Novel_mRNA	NW_021838399.1	14666571	14675125	-	9	2285
TCONS_00194321	XLOC_145712	XLOC_145712	novel	Novel_mRNA	NW_021838576.1	4098068	4099982	+	5	1677
TCONS_00006240	XLOC_004785	XLOC_004785	novel	Novel_mRNA	NW_021837045.1	113643145	113646943	+	3	1854
TCONS_00006241	XLOC_004785	XLOC_004785	novel	Novel_mRNA	NW_021837045.1	113643241	113646943	+	4	1758
TCONS_00006242	115266922	LOC115266922	lncRNA	Novel_mRNA	NW_021837045.1	113643241	113659995	+	6	1796
TCONS_00073715	115262958	LOC115262958	lncRNA	Novel_mRNA	NW_021837545.1	910602	1019576	+	4	3175
TCONS_00012850	XLOC_009486	XLOC_009486	novel	Novel_mRNA	NW_021837045.1	33618710	33645277	-	2	6463
TCONS_00271061	XLOC_203831	XLOC_203831	novel	Novel_mRNA	NW_021838909.1	77757734	77781987	+	3	1273
TCONS_00271062	XLOC_203831	XLOC_203831	novel	Novel_mRNA	NW_021838909.1	77762332	77781987	+	3	2495
TCONS_00127731	XLOC_094793	XLOC_094793	novel	Novel_mRNA	NW_021838154.1	3482151	3493551	+	3	1876
TCONS_00089579	XLOC_067934	XLOC_067934	novel	Novel_mRNA	NW_021837822.1	10990749	11026403	+	9	4942
TCONS_00089578	XLOC_067934	XLOC_067934	novel	Novel_mRNA	NW_021837822.1	10989237	11026403	+	11	6041
TCONS_00089577	XLOC_067934	XLOC_067934	novel	Novel_mRNA	NW_021837822.1	10987315	11026403	+	10	8330
TCONS_00089576	XLOC_067934	XLOC_067934	novel	Novel_mRNA	NW_021837822.1	10986089	11026403	+	10	3715
TCONS_00089575	XLOC_067934	XLOC_067934	novel	Novel_mRNA	NW_021837822.1	10986050	11026403	+	10	3744
TCONS_00089574	XLOC_067934	XLOC_067934	novel	Novel_mRNA	NW_021837822.1	10986043	11026403	+	10	4451
TCONS_00089573	XLOC_067934	XLOC_067934	novel	Novel_mRNA	NW_021837822.1	10986043	11026403	+	10	3642
TCONS_00089572	XLOC_067934	XLOC_067934	novel	Novel_mRNA	NW_021837822.1	10986043	11026403	+	11	4901
TCONS_00089571	XLOC_067934	XLOC_067934	novel	Novel_mRNA	NW_021837822.1	10986027	11026403	+	10	3758
TCONS_00089570	XLOC_067934	XLOC_067934	novel	Novel_mRNA	NW_021837822.1	10985998	11026403	+	11	4246
TCONS_00031105	XLOC_023435	XLOC_023435	novel	Novel_mRNA	NW_021837104.1	69224	71964	-	6	2281
TCONS_00020938	XLOC_015710	XLOC_015710	novel	Novel_mRNA	NW_021837045.1	183180766	183192958	-	3	6917
TCONS_00020939	XLOC_015710	XLOC_015710	novel	Novel_mRNA	NW_021837045.1	183180766	183204602	-	3	7994
TCONS_00159760	XLOC_119301	XLOC_119301	novel	Novel_mRNA	NW_021838465.1	15260196	15308771	+	4	4167
TCONS_00241559	XLOC_181613	XLOC_181613	novel	Novel_mRNA	NW_021838743.1	1554048	1577979	+	11	4823
TCONS_00042210	XLOC_032185	XLOC_032185	novel	Novel_mRNA	NW_021837201.1	789766	804668	-	6	2433
TCONS_00167541	XLOC_125332	XLOC_125332	novel	Novel_mRNA	NW_021838465.1	20848092	20850091	-	2	1936
TCONS_00195528	XLOC_146539	XLOC_146539	novel	Novel_mRNA	NW_021838576.1	24269542	24299881	+	7	2870
TCONS_00195529	XLOC_146539	XLOC_146539	novel	Novel_mRNA	NW_021838576.1	24269638	24299881	+	7	2865
TCONS_00020937	XLOC_015710	XLOC_015710	novel	Novel_mRNA	NW_021837045.1	183180766	183189581	-	2	3781
TCONS_00305966	XLOC_231759	XLOC_231759	novel	Novel_mRNA	NW_021839130.1	59536024	59603355	-	6	1550
TCONS_00095376	XLOC_071946	XLOC_071946	novel	Novel_mRNA	NW_021837898.1	293092	296407	+	2	3233
TCONS_00266369	XLOC_200216	XLOC_200216	novel	Novel_mRNA	NW_021838907.1	82994	109699	+	3	3333
TCONS_00085071	XLOC_064134	XLOC_064134	novel	Novel_mRNA	NW_021837711.1	11568557	11572998	-	3	3611
TCONS_00222525	XLOC_167271	XLOC_167271	novel	Novel_mRNA	NW_021838663.1	129598	182097	+	8	3775
TCONS_00222526	XLOC_167271	XLOC_167271	novel	Novel_mRNA	NW_021838663.1	152867	182097	+	8	3765
TCONS_00001866	115264203	LOC115264203	lncRNA	Novel_mRNA	NW_021837045.1	30397901	30408247	+	2	2024
TCONS_00067326	XLOC_050629	XLOC_050629	novel	Novel_mRNA	NW_021837489.1	22890281	23196373	+	3	4225
TCONS_00119038	115265299	LOC115265299	lncRNA	Novel_mRNA	NW_021838153.1	28879526	29156060	-	4	39741
TCONS_00160388	XLOC_119834	XLOC_119834	novel	Novel_mRNA	NW_021838465.1	26621647	26624769	+	5	2820
TCONS_00067325	XLOC_050629	XLOC_050629	novel	Novel_mRNA	NW_021837489.1	22890281	23009248	+	3	4986
TCONS_00139243	XLOC_103020	XLOC_103020	novel	Novel_mRNA	NW_021838343.1	17238712	17253679	-	8	3580
TCONS_00200014	109404357	LOC109404357	protein_coding	Novel_mRNA	NW_021838576.1	91293151	91295658	+	4	1468
TCONS_00014119	XLOC_010485	XLOC_010485	novel	Novel_mRNA	NW_021837045.1	55201804	55225674	-	4	3365
TCONS_00014118	XLOC_010485	XLOC_010485	novel	Novel_mRNA	NW_021837045.1	55201804	55210721	-	4	2765
TCONS_00081999	XLOC_061538	XLOC_061538	novel	Novel_mRNA	NW_021837711.1	3410964	3412551	+	2	778
TCONS_00229975	XLOC_173018	XLOC_173018	novel	Novel_mRNA	NW_021838687.1	87290902	87315164	+	2	18429
TCONS_00085690	XLOC_064680	XLOC_064680	novel	Novel_mRNA	NW_021837711.1	22514253	22576661	-	7	6028
TCONS_00263125	XLOC_197539	XLOC_197539	novel	Novel_mRNA	NW_021838864.1	241752	243954	+	4	2026
TCONS_00294641	XLOC_222794	XLOC_222794	novel	Novel_mRNA	NW_021839043.1	76308	107196	-	3	829
TCONS_00184889	XLOC_138723	XLOC_138723	novel	Novel_mRNA	NW_021838521.1	1553791	1559905	+	4	1895
TCONS_00184888	XLOC_138723	XLOC_138723	novel	Novel_mRNA	NW_021838521.1	1541570	1554858	+	2	1245
TCONS_00214925	XLOC_161316	XLOC_161316	novel	Novel_mRNA	NW_021838607.1	255594	297694	+	9	3813
TCONS_00188913	XLOC_141550	XLOC_141550	novel	Novel_mRNA	NW_021838543.1	4362682	4364616	+	2	1878
TCONS_00001607	XLOC_001151	XLOC_001151	novel	Novel_mRNA	NW_021837045.1	25941366	25942081	+	2	656
TCONS_00234704	XLOC_176486	XLOC_176486	novel	Novel_mRNA	NW_021838687.1	77546249	77616846	-	9	8403
TCONS_00095396	XLOC_071955	XLOC_071955	novel	Novel_mRNA	NW_021837898.1	594544	598811	+	2	4212
TCONS_00267603	XLOC_201150	XLOC_201150	novel	Novel_mRNA	NW_021838909.1	17347479	17391629	+	9	2603
TCONS_00095394	XLOC_071955	XLOC_071955	novel	Novel_mRNA	NW_021837898.1	594484	598811	+	2	4239
TCONS_00095395	XLOC_071955	XLOC_071955	novel	Novel_mRNA	NW_021837898.1	594524	598811	+	2	4220
TCONS_00095393	XLOC_071955	XLOC_071955	novel	Novel_mRNA	NW_021837898.1	570053	598811	+	6	7892
TCONS_00033358	XLOC_025209	XLOC_025209	novel	Novel_mRNA	NW_021837156.1	5722936	5749690	+	2	26324
TCONS_00043406	XLOC_033180	XLOC_033180	novel	Novel_mRNA	NW_021837234.1	1690843	1714613	-	4	7201
TCONS_00132779	XLOC_098602	XLOC_098602	novel	Novel_mRNA	NW_021838233.1	10171518	10172997	+	2	1425
TCONS_00221375	XLOC_166403	XLOC_166403	novel	Novel_mRNA	NW_021838654.1	3858267	4227647	+	17	5955
TCONS_00161105	XLOC_120352	XLOC_120352	novel	Novel_mRNA	NW_021838465.1	38066768	38110524	+	15	11765
TCONS_00019991	XLOC_014947	XLOC_014947	novel	Novel_mRNA	NW_021837045.1	164942784	164948615	-	5	2841
TCONS_00020846	XLOC_015648	XLOC_015648	novel	Novel_mRNA	NW_021837045.1	181984383	181987304	-	2	2744
TCONS_00245017	XLOC_184369	XLOC_184369	novel	Novel_mRNA	NW_021838776.1	3541341	3553030	+	9	2911
TCONS_00245014	XLOC_184369	XLOC_184369	novel	Novel_mRNA	NW_021838776.1	3541217	3553030	+	8	3020
TCONS_00245015	XLOC_184369	XLOC_184369	novel	Novel_mRNA	NW_021838776.1	3541217	3553030	+	6	3334
TCONS_00245011	XLOC_184369	XLOC_184369	novel	Novel_mRNA	NW_021838776.1	3541169	3553030	+	10	3840
TCONS_00143522	XLOC_106554	XLOC_106554	novel	Novel_mRNA	NW_021838398.1	554024	555628	-	2	1530
TCONS_00215108	XLOC_161471	XLOC_161471	novel	Novel_mRNA	NW_021838609.1	163187	172431	-	3	1229
TCONS_00265698	XLOC_199661	XLOC_199661	novel	Novel_mRNA	NW_021838898.1	1152818	1154695	+	2	1201
TCONS_00308327	XLOC_233654	XLOC_233654	novel	Novel_mRNA	NW_021839165.1	87870	110314	-	4	1479
TCONS_00085524	XLOC_064543	XLOC_064543	novel	Novel_mRNA	NW_021837711.1	19943149	19953863	-	2	2011
TCONS_00149045	XLOC_110733	XLOC_110733	novel	Novel_mRNA	NW_021838417.1	245726	248353	-	8	2195
TCONS_00308330	XLOC_233654	XLOC_233654	novel	Novel_mRNA	NW_021839165.1	87870	110317	-	4	1513
TCONS_00130859	XLOC_097128	XLOC_097128	novel	Novel_mRNA	NW_021838183.1	335422	339068	+	2	3618
TCONS_00181340	109408309	LOC109408309	protein_coding	Novel_mRNA	NW_021838499.1	4915991	4955444	-	2	3118
TCONS_00311184	109404643	LOC109404643	lncRNA	Novel_mRNA	NW_021839230.1	374856	661489	-	7	1370
TCONS_00264906	XLOC_199062	XLOC_199062	novel	Novel_mRNA	NW_021838887.1	1810139	1853875	+	9	15622
TCONS_00071704	XLOC_053570	XLOC_053570	novel	Novel_mRNA	NW_021837489.1	39053905	39079915	-	8	9353
TCONS_00292246	XLOC_220766	XLOC_220766	novel	Novel_mRNA	NW_021839020.1	59069986	59075784	-	2	5430
TCONS_00039822	XLOC_030282	XLOC_030282	novel	Novel_mRNA	NW_021837156.1	53242525	53260864	-	4	2297
TCONS_00233328	XLOC_175495	XLOC_175495	novel	Novel_mRNA	NW_021838687.1	53670136	53672591	-	4	1277
TCONS_00249380	XLOC_187751	XLOC_187751	novel	Novel_mRNA	NW_021838798.1	49176088	49178465	+	2	2313
TCONS_00042042	XLOC_032080	XLOC_032080	novel	Novel_mRNA	NW_021837201.1	471920	484556	+	5	2041
TCONS_00042043	XLOC_032080	XLOC_032080	novel	Novel_mRNA	NW_021837201.1	471924	472748	+	2	762
TCONS_00116660	XLOC_087477	XLOC_087477	novel	Novel_mRNA	NW_021838153.1	159572707	159573348	+	2	516
TCONS_00041227	XLOC_031453	XLOC_031453	novel	Novel_mRNA	NW_021837179.1	1559785	1562048	+	3	2021
TCONS_00300260	XLOC_227418	XLOC_227418	novel	Novel_mRNA	NW_021839130.1	25389474	25404417	+	2	14679
TCONS_00144368	XLOC_107136	XLOC_107136	novel	Novel_mRNA	NW_021838399.1	14450448	14462939	+	10	3174
TCONS_00306558	XLOC_232251	XLOC_232251	novel	Novel_mRNA	NW_021839131.1	1164870	1636761	-	11	6410
TCONS_00085456	XLOC_064487	XLOC_064487	novel	Novel_mRNA	NW_021837711.1	19086699	19147872	-	2	3015
TCONS_00085457	XLOC_064487	XLOC_064487	novel	Novel_mRNA	NW_021837711.1	19086699	19147991	-	3	3161
TCONS_00309696	XLOC_234844	XLOC_234844	novel	Novel_mRNA	NW_021839197.1	1471442	1474588	+	4	1430
TCONS_00158149	115267656	LOC115267656	protein_coding	Novel_mRNA	NW_021838459.1	432686	482826	+	7	5308
TCONS_00255500	XLOC_191976	XLOC_191976	novel	Novel_mRNA	NW_021838798.1	59291596	59441246	-	8	3596
TCONS_00275823	XLOC_207458	XLOC_207458	novel	Novel_mRNA	NW_021838909.1	66468005	66471800	-	2	3740
TCONS_00139669	XLOC_103302	XLOC_103302	novel	Novel_mRNA	NW_021838344.1	504552	518794	+	3	2492
TCONS_00139668	XLOC_103302	XLOC_103302	novel	Novel_mRNA	NW_021838344.1	504552	518794	+	3	2521
TCONS_00005295	XLOC_003974	XLOC_003974	novel	Novel_mRNA	NW_021837045.1	98823006	98872034	+	2	4196
TCONS_00296099	XLOC_223970	XLOC_223970	novel	Novel_mRNA	NW_021839070.1	43447	45053	+	2	1548
TCONS_00300162	XLOC_227343	XLOC_227343	novel	Novel_mRNA	NW_021839130.1	24122078	24123612	+	2	1475
TCONS_00139666	XLOC_103300	XLOC_103300	novel	Novel_mRNA	NW_021838344.1	499140	501286	+	3	2017
TCONS_00259361	XLOC_194673	XLOC_194673	novel	Novel_mRNA	NW_021838816.1	264431	276458	-	4	1264
TCONS_00022161	XLOC_016555	XLOC_016555	novel	Novel_mRNA	NW_021837046.1	11930897	11933921	+	2	1726
TCONS_00061448	XLOC_046105	XLOC_046105	novel	Novel_mRNA	NW_021837378.1	34143157	34144293	-	2	972
TCONS_00096615	109407861	LOC109407861	protein_coding	Novel_mRNA	NW_021837931.1	7804200	7819277	+	7	6525
TCONS_00146711	XLOC_108846	XLOC_108846	novel	Novel_mRNA	NW_021838410.1	2284073	2296680	+	4	1400
TCONS_00052569	XLOC_039555	XLOC_039555	novel	Novel_mRNA	NW_021837268.1	943036	1205705	+	6	3560
TCONS_00247670	XLOC_186495	XLOC_186495	novel	Novel_mRNA	NW_021838798.1	16486167	16584705	+	8	2218
TCONS_00179561	XLOC_134634	XLOC_134634	novel	Novel_mRNA	NW_021838488.1	8630631	8643879	-	3	1401
TCONS_00296149	115259227	LOC115259227	protein_coding	Novel_mRNA	NW_021839070.1	80289	88083	-	5	3730
TCONS_00291014	XLOC_219837	XLOC_219837	novel	Novel_mRNA	NW_021839020.1	40463276	40548896	-	7	4205
TCONS_00052567	XLOC_039553	XLOC_039553	novel	Novel_mRNA	NW_021837268.1	821699	824137	+	2	1504
TCONS_00219329	XLOC_164721	XLOC_164721	novel	Novel_mRNA	NW_021838636.1	346761	416667	-	9	3701
TCONS_00157735	XLOC_117665	XLOC_117665	novel	Novel_mRNA	NW_021838455.1	400900	402071	-	2	1113
TCONS_00091907	XLOC_069423	XLOC_069423	novel	Novel_mRNA	NW_021837822.1	3859170	3860858	-	2	1634
TCONS_00049167	XLOC_037267	XLOC_037267	novel	Novel_mRNA	NW_021837267.1	13768595	13770397	-	2	1740
TCONS_00109695	XLOC_082805	XLOC_082805	novel	Novel_mRNA	NW_021838153.1	36860212	36921236	+	9	3046
TCONS_00150098	XLOC_111574	XLOC_111574	novel	Novel_mRNA	NW_021838421.1	1794198	1797704	-	3	1771
TCONS_00287597	XLOC_217160	XLOC_217160	novel	Novel_mRNA	NW_021839020.1	59089350	59091977	+	2	2590
TCONS_00109696	XLOC_082805	XLOC_082805	novel	Novel_mRNA	NW_021838153.1	36860296	36921236	+	9	2986
TCONS_00189005	XLOC_141619	XLOC_141619	novel	Novel_mRNA	NW_021838543.1	5263096	5305269	+	7	5656
TCONS_00003973	XLOC_002957	XLOC_002957	novel	Novel_mRNA	NW_021837045.1	71522329	71524591	+	5	1881
TCONS_00143389	XLOC_106470	XLOC_106470	novel	Novel_mRNA	NW_021838397.1	622585	623967	-	2	1325
TCONS_00011946	XLOC_008906	XLOC_008906	novel	Novel_mRNA	NW_021837045.1	17798488	17803045	-	3	3299
TCONS_00157736	XLOC_117665	XLOC_117665	novel	Novel_mRNA	NW_021838455.1	400900	408245	-	3	801
TCONS_00029885	XLOC_022370	XLOC_022370	novel	Novel_mRNA	NW_021837069.1	1550033	1550854	-	2	691
TCONS_00258172	XLOC_193645	XLOC_193645	novel	Novel_mRNA	NW_021838799.1	3786870	3887580	-	10	5004
TCONS_00258171	XLOC_193645	XLOC_193645	novel	Novel_mRNA	NW_021838799.1	3786870	3887570	-	10	6443
TCONS_00029886	XLOC_022371	XLOC_022371	novel	Novel_mRNA	NW_021837069.1	1550937	1552192	-	2	1162
TCONS_00031856	XLOC_024069	XLOC_024069	novel	Novel_mRNA	NW_021837123.1	793103	812541	-	8	4827
TCONS_00010142	XLOC_007554	XLOC_007554	novel	Novel_mRNA	NW_021837045.1	183034087	183039239	+	3	5026
TCONS_00025835	XLOC_019339	XLOC_019339	novel	Novel_mRNA	NW_021837046.1	14115879	14122928	-	6	2509
TCONS_00183299	115268937	LOC115268937	lncRNA	Novel_mRNA	NW_021838510.1	2355231	2367317	-	2	8795
TCONS_00100480	XLOC_075757	XLOC_075757	novel	Novel_mRNA	NW_021837931.1	24406451	24407862	-	2	1353
TCONS_00179030	XLOC_134209	XLOC_134209	novel	Novel_mRNA	NW_021838488.1	8529200	8530472	+	2	1210
TCONS_00048163	XLOC_036596	XLOC_036596	novel	Novel_mRNA	NW_021837267.1	56627632	56659478	+	5	8302
TCONS_00058813	109411221	LOC109411221	protein_coding	Novel_mRNA	NW_021837378.1	49979210	49991723	+	6	2182
TCONS_00193108	XLOC_144751	XLOC_144751	novel	Novel_mRNA	NW_021838565.1	3788662	3815633	-	8	3788
TCONS_00193109	XLOC_144751	XLOC_144751	novel	Novel_mRNA	NW_021838565.1	3788662	3815633	-	8	7108
TCONS_00193106	XLOC_144751	XLOC_144751	novel	Novel_mRNA	NW_021838565.1	3788662	3815631	-	8	3786
TCONS_00193107	XLOC_144751	XLOC_144751	novel	Novel_mRNA	NW_021838565.1	3788662	3815633	-	8	3788
TCONS_00193105	XLOC_144751	XLOC_144751	novel	Novel_mRNA	NW_021838565.1	3788662	3809047	-	6	2433
TCONS_00070894	XLOC_053041	XLOC_053041	novel	Novel_mRNA	NW_021837489.1	26619508	27009440	-	4	4059
TCONS_00258559	XLOC_193956	XLOC_193956	novel	Novel_mRNA	NW_021838808.1	153379	164562	-	2	10988
TCONS_00137737	XLOC_102017	XLOC_102017	novel	Novel_mRNA	NW_021838343.1	16929689	16946492	+	4	2724
TCONS_00037083	XLOC_028002	XLOC_028002	novel	Novel_mRNA	NW_021837156.1	4818507	4840196	-	4	8904
TCONS_00219495	XLOC_164829	XLOC_164829	novel	Novel_mRNA	NW_021838638.1	446863	448877	+	2	1951
TCONS_00299260	XLOC_226647	XLOC_226647	novel	Novel_mRNA	NW_021839130.1	9834187	9836217	+	4	1843
TCONS_00042667	XLOC_032587	XLOC_032587	novel	Novel_mRNA	NW_021837212.1	829294	893401	-	5	1844
TCONS_00137738	XLOC_102017	XLOC_102017	novel	Novel_mRNA	NW_021838343.1	16929689	16946492	+	5	2768
TCONS_00272144	XLOC_204674	XLOC_204674	novel	Novel_mRNA	NW_021838909.1	2604245	2606157	-	4	1700
TCONS_00247673	XLOC_186495	XLOC_186495	novel	Novel_mRNA	NW_021838798.1	16486243	16584705	+	8	2242
TCONS_00137119	XLOC_101614	XLOC_101614	novel	Novel_mRNA	NW_021838343.1	7116665	7232994	+	18	4180
TCONS_00137118	XLOC_101614	XLOC_101614	novel	Novel_mRNA	NW_021838343.1	7116654	7232994	+	17	4240
TCONS_00311461	XLOC_236255	XLOC_236255	novel	Novel_mRNA	NW_021839238.1	34769	44483	-	5	2740
TCONS_00311463	XLOC_236255	XLOC_236255	novel	Novel_mRNA	NW_021839238.1	34769	44492	-	6	2862
TCONS_00153179	XLOC_114066	XLOC_114066	novel	Novel_mRNA	NW_021838432.1	11656583	11674160	-	5	3752
TCONS_00137117	XLOC_101614	XLOC_101614	novel	Novel_mRNA	NW_021838343.1	7116445	7232994	+	16	4304
TCONS_00187757	XLOC_140696	XLOC_140696	novel	Novel_mRNA	NW_021838535.1	3282	15086	+	7	2487
TCONS_00137115	XLOC_101614	XLOC_101614	novel	Novel_mRNA	NW_021838343.1	7106598	7153191	+	9	1748
TCONS_00192221	XLOC_144065	XLOC_144065	novel	Novel_mRNA	NW_021838563.1	47449	58536	-	3	2066
TCONS_00264520	XLOC_198765	XLOC_198765	novel	Novel_mRNA	NW_021838881.1	130647	257337	+	8	3551
TCONS_00155441	XLOC_115829	XLOC_115829	novel	Novel_mRNA	NW_021838443.1	9294355	9305354	-	4	1808
TCONS_00153148	XLOC_114038	XLOC_114038	novel	Novel_mRNA	NW_021838432.1	11068166	11132419	-	4	1689
TCONS_00153149	XLOC_114038	XLOC_114038	novel	Novel_mRNA	NW_021838432.1	11068166	11132421	-	6	2080
TCONS_00266370	XLOC_200216	XLOC_200216	novel	Novel_mRNA	NW_021838907.1	82994	109699	+	4	3061
TCONS_00156315	XLOC_116629	XLOC_116629	novel	Novel_mRNA	NW_021838454.1	4609	13297	+	4	2160
TCONS_00156316	XLOC_116629	XLOC_116629	novel	Novel_mRNA	NW_021838454.1	4609	13297	+	5	2130
TCONS_00156317	XLOC_116629	XLOC_116629	novel	Novel_mRNA	NW_021838454.1	4626	13297	+	4	1998
TCONS_00092285	XLOC_069676	XLOC_069676	novel	Novel_mRNA	NW_021837822.1	10087858	10089359	-	2	1441
TCONS_00158152	115267656	LOC115267656	protein_coding	Novel_mRNA	NW_021838459.1	447722	482826	+	6	4461
TCONS_00204071	XLOC_152764	XLOC_152764	novel	Novel_mRNA	NW_021838576.1	36661614	36726458	-	4	1887
TCONS_00204070	XLOC_152764	XLOC_152764	novel	Novel_mRNA	NW_021838576.1	36661614	36726458	-	4	1708
TCONS_00146140	109423208	LOC109423208	protein_coding	Novel_mRNA	NW_021838406.1	236764	315594	+	7	5935
TCONS_00146141	109423208	LOC109423208	protein_coding	Novel_mRNA	NW_021838406.1	236829	315594	+	7	5822
TCONS_00146142	XLOC_108378	XLOC_108378	novel	Novel_mRNA	NW_021838406.1	236832	239623	+	2	1313
TCONS_00146143	XLOC_108379	XLOC_108379	novel	Novel_mRNA	NW_021838406.1	241078	242675	+	2	1383
TCONS_00304621	XLOC_230768	XLOC_230768	novel	Novel_mRNA	NW_021839130.1	34826815	34834283	-	2	3296
TCONS_00304620	XLOC_230768	XLOC_230768	novel	Novel_mRNA	NW_021839130.1	34826815	34834283	-	2	3296
TCONS_00269517	XLOC_202645	XLOC_202645	novel	Novel_mRNA	NW_021838909.1	50209971	50386852	+	18	6583
TCONS_00200001	XLOC_149851	XLOC_149851	novel	Novel_mRNA	NW_021838576.1	91019058	91020236	+	2	1117
TCONS_00119005	XLOC_089026	XLOC_089026	novel	Novel_mRNA	NW_021838153.1	27500888	27534514	-	3	11385
TCONS_00269518	XLOC_202645	XLOC_202645	novel	Novel_mRNA	NW_021838909.1	50210045	50386852	+	19	6541
TCONS_00168722	XLOC_126240	XLOC_126240	novel	Novel_mRNA	NW_021838465.1	39016625	39043706	-	2	1651
TCONS_00231417	XLOC_174157	XLOC_174157	novel	Novel_mRNA	NW_021838687.1	21233112	21258011	-	5	14392
TCONS_00076393	115263262	LOC115263262	lncRNA	Novel_mRNA	NW_021837600.1	31690661	31936608	+	9	2806
TCONS_00076395	115263262	LOC115263262	lncRNA	Novel_mRNA	NW_021837600.1	31738429	31958234	+	10	3242
TCONS_00045064	XLOC_034530	XLOC_034530	novel	Novel_mRNA	NW_021837267.1	13500373	13562958	+	4	1458
TCONS_00270398	XLOC_203298	XLOC_203298	novel	Novel_mRNA	NW_021838909.1	65711734	65727977	+	6	1520
TCONS_00277093	XLOC_208477	XLOC_208477	novel	Novel_mRNA	NW_021838909.1	88130156	88147637	-	4	2598
TCONS_00078087	XLOC_058475	XLOC_058475	novel	Novel_mRNA	NW_021837600.1	11790672	11850457	-	5	3877
TCONS_00078086	XLOC_058475	XLOC_058475	novel	Novel_mRNA	NW_021837600.1	11790672	11797569	-	3	1638
TCONS_00277091	XLOC_208477	XLOC_208477	novel	Novel_mRNA	NW_021838909.1	88130156	88147617	-	4	2704
TCONS_00173097	XLOC_129626	XLOC_129626	novel	Novel_mRNA	NW_021838465.1	116494135	116498692	-	2	4414
TCONS_00272632	XLOC_205010	XLOC_205010	novel	Novel_mRNA	NW_021838909.1	9827461	9843058	-	2	14844
TCONS_00043084	XLOC_032936	XLOC_032936	novel	Novel_mRNA	NW_021837227.1	24085	24953	+	2	813
TCONS_00078089	XLOC_058475	XLOC_058475	novel	Novel_mRNA	NW_021837600.1	11790672	11850684	-	6	3997
TCONS_00078088	XLOC_058475	XLOC_058475	novel	Novel_mRNA	NW_021837600.1	11790672	11850658	-	6	4001
TCONS_00269819	XLOC_202801	XLOC_202801	novel	Novel_mRNA	NW_021838909.1	55774610	55879654	+	7	5624
TCONS_00246008	XLOC_185204	XLOC_185204	novel	Novel_mRNA	NW_021838787.1	240708	249874	-	6	1380
TCONS_00246125	XLOC_185261	XLOC_185261	novel	Novel_mRNA	NW_021838787.1	3398288	3401045	-	8	2193
TCONS_00125078	XLOC_092891	XLOC_092891	novel	Novel_mRNA	NW_021838153.1	126646640	126794476	-	4	8865
TCONS_00247151	XLOC_186086	XLOC_186086	novel	Novel_mRNA	NW_021838798.1	8198851	8216641	+	5	3212
TCONS_00262254	115257143	LOC115257143	protein_coding	Novel_mRNA	NW_021838851.1	247745	255662	-	3	4725
TCONS_00188511	XLOC_141302	XLOC_141302	novel	Novel_mRNA	NW_021838542.1	62003	76951	+	4	1522
TCONS_00034341	XLOC_025996	XLOC_025996	novel	Novel_mRNA	NW_021837156.1	23066289	23068986	+	2	2407
TCONS_00188512	XLOC_141302	XLOC_141302	novel	Novel_mRNA	NW_021838542.1	62005	76951	+	5	1942
TCONS_00266284	XLOC_200144	XLOC_200144	novel	Novel_mRNA	NW_021838905.1	44001	58071	+	3	2477
TCONS_00030326	XLOC_022773	XLOC_022773	novel	Novel_mRNA	NW_021837084.1	899	2261	+	5	1009
TCONS_00292283	XLOC_220799	XLOC_220799	novel	Novel_mRNA	NW_021839020.1	59593548	59595428	-	2	1766
TCONS_00099655	XLOC_075141	XLOC_075141	novel	Novel_mRNA	NW_021837931.1	13004392	13005150	-	2	591
TCONS_00196379	XLOC_147115	XLOC_147115	novel	Novel_mRNA	NW_021838576.1	40499463	40503740	+	4	2406
TCONS_00311191	XLOC_236036	XLOC_236036	novel	Novel_mRNA	NW_021839230.1	638615	661491	-	9	1610
TCONS_00311190	XLOC_236035	XLOC_236035	novel	Novel_mRNA	NW_021839230.1	598884	623604	-	10	1663
TCONS_00008147	XLOC_006113	XLOC_006113	novel	Novel_mRNA	NW_021837045.1	146220113	146226524	+	3	1682
TCONS_00220843	XLOC_166005	XLOC_166005	novel	Novel_mRNA	NW_021838650.1	104721	147890	-	2	5058
TCONS_00214929	XLOC_161316	XLOC_161316	novel	Novel_mRNA	NW_021838607.1	256922	297694	+	9	3381
TCONS_00220845	XLOC_166005	XLOC_166005	novel	Novel_mRNA	NW_021838650.1	104721	160167	-	4	4832
TCONS_00220846	XLOC_166005	XLOC_166005	novel	Novel_mRNA	NW_021838650.1	104721	165021	-	3	5185
TCONS_00073850	XLOC_055164	XLOC_055164	novel	Novel_mRNA	NW_021837546.1	18546	19542	+	2	928
TCONS_00151196	XLOC_112440	XLOC_112440	novel	Novel_mRNA	NW_021838427.1	373015	394305	+	4	2780
TCONS_00053286	XLOC_040157	XLOC_040157	novel	Novel_mRNA	NW_021837290.1	1543605	1559937	+	4	3115
TCONS_00053284	XLOC_040157	XLOC_040157	novel	Novel_mRNA	NW_021837290.1	1490081	1559937	+	6	2950
TCONS_00053285	XLOC_040157	XLOC_040157	novel	Novel_mRNA	NW_021837290.1	1503926	1559937	+	6	4305
TCONS_00028860	XLOC_021567	XLOC_021567	novel	Novel_mRNA	NW_021837048.1	11153	46892	+	5	3221
TCONS_00249685	XLOC_187972	XLOC_187972	novel	Novel_mRNA	NW_021838798.1	55883150	55900092	+	4	4433
TCONS_00172934	XLOC_129473	XLOC_129473	novel	Novel_mRNA	NW_021838465.1	112541259	112543668	-	2	2348
TCONS_00118140	XLOC_088349	XLOC_088349	novel	Novel_mRNA	NW_021838153.1	13684064	13703590	-	4	2840
TCONS_00266596	XLOC_200364	XLOC_200364	novel	Novel_mRNA	NW_021838909.1	1718989	1755733	+	4	2218
TCONS_00287792	XLOC_217317	XLOC_217317	novel	Novel_mRNA	NW_021839020.1	61905010	61906083	+	2	992
TCONS_00016304	XLOC_012248	XLOC_012248	novel	Novel_mRNA	NW_021837045.1	101893477	101894024	-	2	476
TCONS_00182734	XLOC_137145	XLOC_137145	novel	Novel_mRNA	NW_021838510.1	2810354	2832183	+	2	18655
TCONS_00016652	XLOC_012539	XLOC_012539	novel	Novel_mRNA	NW_021837045.1	108067821	108086389	-	2	3281
TCONS_00016653	XLOC_012539	XLOC_012539	novel	Novel_mRNA	NW_021837045.1	108067821	108086771	-	2	2552
TCONS_00177314	XLOC_132804	XLOC_132804	novel	Novel_mRNA	NW_021838477.1	5466261	5472332	-	4	1902
TCONS_00120139	XLOC_089808	XLOC_089808	novel	Novel_mRNA	NW_021838153.1	46698645	46830270	-	4	12047
TCONS_00079120	XLOC_059152	XLOC_059152	novel	Novel_mRNA	NW_021837600.1	32004275	32034578	-	9	5169
TCONS_00116988	XLOC_087684	XLOC_087684	novel	Novel_mRNA	NW_021838153.1	164404818	164408699	+	2	3793
TCONS_00029534	XLOC_022114	XLOC_022114	novel	Novel_mRNA	NW_021837065.1	15602	61551	+	9	10074
TCONS_00224937	XLOC_169349	XLOC_169349	novel	Novel_mRNA	NW_021838684.1	272430	276718	-	2	4193
TCONS_00120138	XLOC_089808	XLOC_089808	novel	Novel_mRNA	NW_021838153.1	46698645	46830097	-	4	12133
TCONS_00199421	XLOC_149412	XLOC_149412	novel	Novel_mRNA	NW_021838576.1	83522236	83531290	+	4	4378
TCONS_00097093	XLOC_073201	XLOC_073201	novel	Novel_mRNA	NW_021837931.1	14672599	14686578	+	2	6194
TCONS_00097092	XLOC_073200	XLOC_073200	novel	Novel_mRNA	NW_021837931.1	14668142	14696185	+	4	1498
TCONS_00097091	XLOC_073200	XLOC_073200	novel	Novel_mRNA	NW_021837931.1	14668142	14693265	+	3	1699
TCONS_00097090	XLOC_073200	XLOC_073200	novel	Novel_mRNA	NW_021837931.1	14668142	14670143	+	2	1906
TCONS_00294823	XLOC_222956	XLOC_222956	novel	Novel_mRNA	NW_021839046.1	66371	83288	+	9	4662
TCONS_00099117	XLOC_074734	XLOC_074734	novel	Novel_mRNA	NW_021837931.1	4597152	4607862	-	7	5278
TCONS_00294824	XLOC_222956	XLOC_222956	novel	Novel_mRNA	NW_021839046.1	66371	83288	+	8	4517
TCONS_00294826	XLOC_222958	XLOC_222958	novel	Novel_mRNA	NW_021839046.1	98623	110149	+	5	1745
TCONS_00294047	XLOC_222287	XLOC_222287	novel	Novel_mRNA	NW_021839032.1	136834	148334	-	7	2473
TCONS_00142890	XLOC_106027	XLOC_106027	novel	Novel_mRNA	NW_021838393.1	551146	554505	+	5	2097
TCONS_00120421	XLOC_090028	XLOC_090028	novel	Novel_mRNA	NW_021838153.1	52882304	52885854	-	2	3491
TCONS_00263899	XLOC_198210	XLOC_198210	novel	Novel_mRNA	NW_021838875.1	225693	227130	+	3	1321
TCONS_00278507	109430098	LOC109430098	protein_coding	Novel_mRNA	NW_021838921.1	287734	317649	-	4	8058
TCONS_00288808	XLOC_218134	XLOC_218134	novel	Novel_mRNA	NW_021839020.1	81029556	81030641	+	2	945
TCONS_00133692	XLOC_099221	XLOC_099221	novel	Novel_mRNA	NW_021838233.1	2234922	2238363	-	2	3207
TCONS_00045394	XLOC_034762	XLOC_034762	novel	Novel_mRNA	NW_021837267.1	19758857	19766194	+	4	1370
TCONS_00128001	XLOC_094958	XLOC_094958	novel	Novel_mRNA	NW_021838154.1	7089669	7153465	+	10	4788
TCONS_00128007	XLOC_094958	XLOC_094958	novel	Novel_mRNA	NW_021838154.1	7089669	7180744	+	8	6095
TCONS_00167423	XLOC_125239	XLOC_125239	novel	Novel_mRNA	NW_021838465.1	19236065	19237049	-	2	922
TCONS_00221396	XLOC_166403	XLOC_166403	novel	Novel_mRNA	NW_021838654.1	4134376	4235476	+	13	1907
TCONS_00101420	XLOC_076539	XLOC_076539	novel	Novel_mRNA	NW_021837931.1	38043652	38046024	-	6	1880
TCONS_00128006	XLOC_094958	XLOC_094958	novel	Novel_mRNA	NW_021838154.1	7089669	7180744	+	10	6695
TCONS_00221393	XLOC_166403	XLOC_166403	novel	Novel_mRNA	NW_021838654.1	4097693	4235476	+	16	3711
TCONS_00044993	XLOC_034476	XLOC_034476	novel	Novel_mRNA	NW_021837267.1	12290175	12319179	+	4	3450
TCONS_00174639	XLOC_130711	XLOC_130711	novel	Novel_mRNA	NW_021838466.1	5925414	5942774	+	9	1924
TCONS_00207636	XLOC_155470	XLOC_155470	novel	Novel_mRNA	NW_021838576.1	88507998	88516971	-	6	3115
TCONS_00102383	XLOC_077314	XLOC_077314	novel	Novel_mRNA	NW_021837987.1	287667	301931	-	4	2093
TCONS_00213338	XLOC_160140	XLOC_160140	novel	Novel_mRNA	NW_021838595.1	200479	201837	-	3	1234
TCONS_00125497	XLOC_093178	XLOC_093178	novel	Novel_mRNA	NW_021838153.1	134980877	135002693	-	2	5978
TCONS_00125496	XLOC_093178	XLOC_093178	novel	Novel_mRNA	NW_021838153.1	134980877	135002682	-	2	5964
TCONS_00284178	XLOC_214371	XLOC_214371	novel	Novel_mRNA	NW_021839009.1	1291680	1296172	-	3	1293
TCONS_00298285	XLOC_225843	XLOC_225843	novel	Novel_mRNA	NW_021839118.1	86876	89084	-	2	2151
TCONS_00128000	XLOC_094958	XLOC_094958	novel	Novel_mRNA	NW_021838154.1	7089669	7128313	+	8	2406
TCONS_00125499	XLOC_093178	XLOC_093178	novel	Novel_mRNA	NW_021838153.1	134980877	135004028	-	2	7310
TCONS_00125498	XLOC_093178	XLOC_093178	novel	Novel_mRNA	NW_021838153.1	134980877	135002693	-	2	5975
TCONS_00291465	XLOC_220188	XLOC_220188	novel	Novel_mRNA	NW_021839020.1	46830974	46832921	-	2	1869
TCONS_00189171	115269331	LOC115269331	protein_coding	Novel_mRNA	NW_021838543.1	7092609	7207381	+	12	8032
TCONS_00102641	115264873	LOC115264873	lncRNA	Novel_mRNA	NW_021837998.1	284514	426133	-	9	39920
TCONS_00102640	115264873	LOC115264873	lncRNA	Novel_mRNA	NW_021837998.1	284514	426133	-	8	42429
TCONS_00128760	XLOC_095524	XLOC_095524	novel	Novel_mRNA	NW_021838154.1	19092778	19095139	+	3	1305
TCONS_00276357	XLOC_207924	XLOC_207924	novel	Novel_mRNA	NW_021838909.1	76459632	76462341	-	2	2616
TCONS_00124854	XLOC_092753	XLOC_092753	novel	Novel_mRNA	NW_021838153.1	123656629	123670721	-	2	697
TCONS_00095702	XLOC_072220	XLOC_072220	novel	Novel_mRNA	NW_021837909.1	274231	280831	-	2	6480
TCONS_00012849	XLOC_009486	XLOC_009486	novel	Novel_mRNA	NW_021837045.1	33618710	33637521	-	2	6638
TCONS_00145389	XLOC_107771	XLOC_107771	novel	Novel_mRNA	NW_021838399.1	14665985	14675114	-	9	2262
TCONS_00237977	XLOC_179000	XLOC_179000	novel	Novel_mRNA	NW_021838708.1	375607	389479	+	4	2779
TCONS_00266521	XLOC_200329	XLOC_200329	novel	Novel_mRNA	NW_021838909.1	1103440	1126265	+	3	1399
TCONS_00216932	XLOC_162899	XLOC_162899	novel	Novel_mRNA	NW_021838618.1	465214	476206	+	4	1124
TCONS_00127866	XLOC_094882	XLOC_094882	novel	Novel_mRNA	NW_021838154.1	5898740	5946668	+	5	4285
TCONS_00201609	XLOC_151084	XLOC_151084	novel	Novel_mRNA	NW_021838576.1	118626955	118674546	+	15	4465
TCONS_00201608	XLOC_151084	XLOC_151084	novel	Novel_mRNA	NW_021838576.1	118626955	118674546	+	18	4630
TCONS_00089409	XLOC_067834	XLOC_067834	novel	Novel_mRNA	NW_021837822.1	8318463	8320278	+	2	1756
TCONS_00273409	XLOC_205570	XLOC_205570	novel	Novel_mRNA	NW_021838909.1	23221982	23244958	-	8	2597
TCONS_00201603	XLOC_151084	XLOC_151084	novel	Novel_mRNA	NW_021838576.1	118511932	118674546	+	23	5532
TCONS_00201602	XLOC_151084	XLOC_151084	novel	Novel_mRNA	NW_021838576.1	118511932	118674546	+	20	5496
TCONS_00237748	XLOC_178811	XLOC_178811	novel	Novel_mRNA	NW_021838704.1	94180	95537	-	2	1254
TCONS_00201604	XLOC_151084	XLOC_151084	novel	Novel_mRNA	NW_021838576.1	118511932	118674546	+	22	5463
TCONS_00020929	XLOC_015703	XLOC_015703	novel	Novel_mRNA	NW_021837045.1	183074384	183097112	-	11	2045
TCONS_00020928	XLOC_015703	XLOC_015703	novel	Novel_mRNA	NW_021837045.1	183059632	183097139	-	11	9668
TCONS_00197660	XLOC_148039	XLOC_148039	novel	Novel_mRNA	NW_021838576.1	57552857	57555079	+	2	1022
TCONS_00166888	XLOC_124811	XLOC_124811	novel	Novel_mRNA	NW_021838465.1	7195379	7212401	-	6	4021
TCONS_00166887	XLOC_124811	XLOC_124811	novel	Novel_mRNA	NW_021838465.1	7195379	7197762	-	5	2082
TCONS_00179709	XLOC_134758	XLOC_134758	novel	Novel_mRNA	NW_021838490.1	694966	699583	+	3	1426
TCONS_00020923	115270288	LOC115270288	protein_coding	Novel_mRNA	NW_021837045.1	183056076	183097063	-	12	9581
TCONS_00020922	115270288	LOC115270288	protein_coding	Novel_mRNA	NW_021837045.1	183056076	183097063	-	12	9701
TCONS_00020924	115270288	LOC115270288	protein_coding	Novel_mRNA	NW_021837045.1	183056076	183097112	-	11	10418
TCONS_00020927	XLOC_015703	XLOC_015703	novel	Novel_mRNA	NW_021837045.1	183059632	183097139	-	10	9608
TCONS_00020926	XLOC_015703	XLOC_015703	novel	Novel_mRNA	NW_021837045.1	183059632	183097064	-	11	8826
TCONS_00012440	XLOC_009230	XLOC_009230	novel	Novel_mRNA	NW_021837045.1	26590943	26592512	-	4	1309
TCONS_00114757	XLOC_086015	XLOC_086015	novel	Novel_mRNA	NW_021838153.1	123297535	123298788	+	2	1191
TCONS_00094817	XLOC_071552	XLOC_071552	novel	Novel_mRNA	NW_021837856.1	923610	928358	-	2	4686
TCONS_00298300	XLOC_225850	XLOC_225850	novel	Novel_mRNA	NW_021839118.1	143875	159597	-	3	4364
TCONS_00296173	XLOC_224029	XLOC_224029	novel	Novel_mRNA	NW_021839072.1	31365	69016	-	9	3133
TCONS_00156789	XLOC_117002	XLOC_117002	novel	Novel_mRNA	NW_021838454.1	7107558	7110350	+	3	2664
TCONS_00201729	XLOC_151197	XLOC_151197	novel	Novel_mRNA	NW_021838576.1	120230000	120232201	+	4	1612
TCONS_00281109	XLOC_211720	XLOC_211720	novel	Novel_mRNA	NW_021838956.1	215891	217636	+	2	1683
TCONS_00085689	XLOC_064680	XLOC_064680	novel	Novel_mRNA	NW_021837711.1	22514253	22576104	-	7	4308
TCONS_00200482	XLOC_150239	XLOC_150239	novel	Novel_mRNA	NW_021838576.1	98535299	98536650	+	2	1290
TCONS_00285910	XLOC_215741	XLOC_215741	novel	Novel_mRNA	NW_021839020.1	26916927	26949216	+	3	1201
TCONS_00269833	XLOC_202807	XLOC_202807	novel	Novel_mRNA	NW_021838909.1	56001738	56013823	+	6	4954
TCONS_00269831	XLOC_202805	XLOC_202805	novel	Novel_mRNA	NW_021838909.1	55962837	55977836	+	5	3907
TCONS_00059525	XLOC_044813	XLOC_044813	novel	Novel_mRNA	NW_021837378.1	3352382	3358283	-	2	1550
TCONS_00220604	XLOC_165780	XLOC_165780	novel	Novel_mRNA	NW_021838646.1	417098	424049	-	2	6867
TCONS_00216552	XLOC_162564	XLOC_162564	novel	Novel_mRNA	NW_021838614.1	265878	298200	-	6	3984
TCONS_00258504	XLOC_193919	XLOC_193919	novel	Novel_mRNA	NW_021838807.1	271231	272396	+	2	1106
TCONS_00151374	XLOC_112551	XLOC_112551	novel	Novel_mRNA	NW_021838428.1	133945	135105	-	2	1067
TCONS_00073639	XLOC_055038	XLOC_055038	novel	Novel_mRNA	NW_021837541.1	954	2049	-	2	1040
TCONS_00102310	XLOC_077254	XLOC_077254	novel	Novel_mRNA	NW_021837987.1	645033	659851	+	5	1699
TCONS_00151370	XLOC_112550	XLOC_112550	novel	Novel_mRNA	NW_021838428.1	109939	131789	-	7	2721
TCONS_00013792	XLOC_010258	XLOC_010258	novel	Novel_mRNA	NW_021837045.1	50825934	50831181	-	2	4078
TCONS_00006650	XLOC_005100	XLOC_005100	novel	Novel_mRNA	NW_021837045.1	121460088	121461924	+	2	1361
TCONS_00109448	XLOC_082620	XLOC_082620	novel	Novel_mRNA	NW_021838153.1	32605900	32625058	+	2	2141
TCONS_00130970	XLOC_097223	XLOC_097223	novel	Novel_mRNA	NW_021838183.1	240153	258379	-	3	6922
TCONS_00290904	XLOC_219736	XLOC_219736	novel	Novel_mRNA	NW_021839020.1	38536303	38537963	-	4	1198
TCONS_00173239	XLOC_129728	XLOC_129728	novel	Novel_mRNA	NW_021838465.1	119679607	119681340	-	4	1544
TCONS_00290903	XLOC_219736	XLOC_219736	novel	Novel_mRNA	NW_021839020.1	38536303	38537850	-	3	1258
TCONS_00278552	115258036	LOC115258036	protein_coding	Novel_mRNA	NW_021838921.1	750093	841459	-	9	72514
TCONS_00156877	XLOC_117065	XLOC_117065	novel	Novel_mRNA	NW_021838454.1	8169175	8187067	+	5	2966
TCONS_00283957	XLOC_214182	XLOC_214182	novel	Novel_mRNA	NW_021839005.1	83436	93961	+	4	1372
TCONS_00017013	XLOC_012842	XLOC_012842	novel	Novel_mRNA	NW_021837045.1	114831232	114839824	-	4	1320
TCONS_00223861	XLOC_168441	XLOC_168441	novel	Novel_mRNA	NW_021838675.1	180789	191907	+	7	1608
TCONS_00017010	XLOC_012839	XLOC_012839	novel	Novel_mRNA	NW_021837045.1	114816888	114819598	-	2	2655
TCONS_00149057	XLOC_110743	XLOC_110743	novel	Novel_mRNA	NW_021838417.1	347547	412908	-	10	5749
TCONS_00036273	XLOC_027417	XLOC_027417	novel	Novel_mRNA	NW_021837156.1	56402124	56499552	+	7	6920
TCONS_00149055	XLOC_110742	XLOC_110742	novel	Novel_mRNA	NW_021838417.1	340027	341076	-	3	925
TCONS_00083699	XLOC_062962	XLOC_062962	novel	Novel_mRNA	NW_021837711.1	32977988	32987196	+	4	1256
TCONS_00148506	XLOC_110294	XLOC_110294	novel	Novel_mRNA	NW_021838413.1	37387	39273	+	3	1723
TCONS_00019310	XLOC_014521	XLOC_014521	novel	Novel_mRNA	NW_021837045.1	153575927	153578295	-	3	2195
TCONS_00014276	XLOC_010597	XLOC_010597	novel	Novel_mRNA	NW_021837045.1	58573803	58579537	-	3	3300
TCONS_00149058	XLOC_110743	XLOC_110743	novel	Novel_mRNA	NW_021838417.1	347547	412919	-	11	5522
TCONS_00200396	XLOC_150170	XLOC_150170	novel	Novel_mRNA	NW_021838576.1	97331466	97353861	+	6	4825
TCONS_00279868	XLOC_210656	XLOC_210656	novel	Novel_mRNA	NW_021838938.1	24658	81272	-	8	3717
TCONS_00200394	XLOC_150170	XLOC_150170	novel	Novel_mRNA	NW_021838576.1	97323880	97351829	+	5	5257
TCONS_00200395	XLOC_150170	XLOC_150170	novel	Novel_mRNA	NW_021838576.1	97331435	97351829	+	5	4672
TCONS_00200393	XLOC_150170	XLOC_150170	novel	Novel_mRNA	NW_021838576.1	97310577	97351829	+	4	3355
TCONS_00054652	XLOC_041311	XLOC_041311	novel	Novel_mRNA	NW_021837334.1	625937	627063	-	3	701
TCONS_00279869	XLOC_210656	XLOC_210656	novel	Novel_mRNA	NW_021838938.1	24658	81307	-	8	3751
TCONS_00263834	XLOC_198153	XLOC_198153	novel	Novel_mRNA	NW_021838873.1	266531	268192	-	2	1600
TCONS_00001701	XLOC_001224	XLOC_001224	novel	Novel_mRNA	NW_021837045.1	28509973	28512004	+	2	1969
TCONS_00227720	XLOC_171479	XLOC_171479	novel	Novel_mRNA	NW_021838687.1	50060419	50062148	+	2	1670
TCONS_00219330	XLOC_164721	XLOC_164721	novel	Novel_mRNA	NW_021838636.1	346761	416667	-	9	3701
TCONS_00254222	109424612	LOC109424612	protein_coding	Novel_mRNA	NW_021838798.1	38033123	38235364	-	3	2731
TCONS_00205078	XLOC_153508	XLOC_153508	novel	Novel_mRNA	NW_021838576.1	51156400	51159784	-	2	3324
TCONS_00151540	XLOC_112691	XLOC_112691	novel	Novel_mRNA	NW_021838430.1	350928	356239	+	4	3655
TCONS_00149459	XLOC_111062	XLOC_111062	novel	Novel_mRNA	NW_021838421.1	946937	949289	+	2	1991
TCONS_00219331	XLOC_164721	XLOC_164721	novel	Novel_mRNA	NW_021838636.1	355270	391492	-	3	5004
TCONS_00055756	XLOC_042282	XLOC_042282	novel	Novel_mRNA	NW_021837378.1	1699786	1726828	+	6	3338
TCONS_00264792	XLOC_198975	XLOC_198975	novel	Novel_mRNA	NW_021838887.1	87101	92867	+	5	2855
TCONS_00271650	XLOC_204315	XLOC_204315	novel	Novel_mRNA	NW_021838909.1	88337685	88412022	+	5	3085
TCONS_00193454	XLOC_145027	XLOC_145027	novel	Novel_mRNA	NW_021838567.1	191966	194180	-	2	2154
TCONS_00205075	XLOC_153505	XLOC_153505	novel	Novel_mRNA	NW_021838576.1	51125467	51132420	-	3	3632
TCONS_00263948	XLOC_198254	XLOC_198254	novel	Novel_mRNA	NW_021838876.1	651641	654918	+	2	3214
TCONS_00191880	XLOC_143830	XLOC_143830	novel	Novel_mRNA	NW_021838560.1	157455	162712	+	2	3764
TCONS_00056894	XLOC_043081	XLOC_043081	novel	Novel_mRNA	NW_021837378.1	19714064	19715090	+	3	458
TCONS_00158130	XLOC_117974	XLOC_117974	novel	Novel_mRNA	NW_021838459.1	346561	371379	+	8	2577
TCONS_00158131	XLOC_117974	XLOC_117974	novel	Novel_mRNA	NW_021838459.1	346561	371379	+	8	2607
TCONS_00167758	XLOC_125465	XLOC_125465	novel	Novel_mRNA	NW_021838465.1	24344668	24348542	-	3	1896
TCONS_00051195	XLOC_038657	XLOC_038657	novel	Novel_mRNA	NW_021837267.1	44062852	44092978	-	5	2373
TCONS_00051196	XLOC_038657	XLOC_038657	novel	Novel_mRNA	NW_021837267.1	44062852	44093041	-	4	2415
TCONS_00144377	XLOC_107144	XLOC_107144	novel	Novel_mRNA	NW_021838399.1	14556812	14616769	+	6	3296
TCONS_00167757	XLOC_125465	XLOC_125465	novel	Novel_mRNA	NW_021838465.1	24344547	24348542	-	4	1506
TCONS_00236580	XLOC_177930	XLOC_177930	novel	Novel_mRNA	NW_021838694.1	334223	336756	-	2	2260
TCONS_00238364	XLOC_179221	XLOC_179221	novel	Novel_mRNA	NW_021838710.1	5164877	5206475	+	3	10610
TCONS_00153335	XLOC_114211	XLOC_114211	novel	Novel_mRNA	NW_021838434.1	320255	324748	+	2	4368
TCONS_00153334	XLOC_114211	XLOC_114211	novel	Novel_mRNA	NW_021838434.1	300577	324748	+	2	4419
TCONS_00014095	XLOC_010468	XLOC_010468	novel	Novel_mRNA	NW_021837045.1	55039103	55045354	-	3	6022
TCONS_00153333	XLOC_114211	XLOC_114211	novel	Novel_mRNA	NW_021838434.1	300019	324748	+	2	4512
TCONS_00214532	XLOC_161003	XLOC_161003	novel	Novel_mRNA	NW_021838603.1	449381	451130	+	2	1683
TCONS_00287733	XLOC_217273	XLOC_217273	novel	Novel_mRNA	NW_021839020.1	60931151	60987118	+	4	4834
TCONS_00287732	XLOC_217273	XLOC_217273	novel	Novel_mRNA	NW_021839020.1	60931151	60987118	+	4	4558
TCONS_00182221	XLOC_136775	XLOC_136775	novel	Novel_mRNA	NW_021838506.1	286422	297626	-	2	2602
TCONS_00182220	XLOC_136775	XLOC_136775	novel	Novel_mRNA	NW_021838506.1	286422	297479	-	3	2228
TCONS_00201362	XLOC_150866	XLOC_150866	novel	Novel_mRNA	NW_021838576.1	113390537	113437593	+	4	14759
TCONS_00201363	XLOC_150866	XLOC_150866	novel	Novel_mRNA	NW_021838576.1	113390749	113437593	+	5	13763
TCONS_00224772	XLOC_169223	XLOC_169223	novel	Novel_mRNA	NW_021838682.1	153003	154073	+	3	926
TCONS_00287738	XLOC_217273	XLOC_217273	novel	Novel_mRNA	NW_021839020.1	60974680	60987118	+	4	3704
TCONS_00224771	XLOC_169223	XLOC_169223	novel	Novel_mRNA	NW_021838682.1	153003	154073	+	3	941
TCONS_00181931	XLOC_136541	XLOC_136541	novel	Novel_mRNA	NW_021838504.1	523517	530470	+	4	6652
TCONS_00204065	XLOC_152762	XLOC_152762	novel	Novel_mRNA	NW_021838576.1	36656593	36660376	-	3	3304
TCONS_00248467	XLOC_187053	XLOC_187053	novel	Novel_mRNA	NW_021838798.1	32497116	32542949	+	2	7180
TCONS_00098288	XLOC_074040	XLOC_074040	novel	Novel_mRNA	NW_021837931.1	30009411	30011632	+	2	2164
TCONS_00184552	XLOC_138465	XLOC_138465	novel	Novel_mRNA	NW_021838517.1	627068	629678	-	2	2027
TCONS_00088248	XLOC_066839	XLOC_066839	novel	Novel_mRNA	NW_021837767.1	518362	583107	-	23	16548
TCONS_00088249	XLOC_066839	XLOC_066839	novel	Novel_mRNA	NW_021837767.1	518362	583107	-	23	16083
TCONS_00088246	XLOC_066839	XLOC_066839	novel	Novel_mRNA	NW_021837767.1	518362	583107	-	22	15954
TCONS_00088247	XLOC_066839	XLOC_066839	novel	Novel_mRNA	NW_021837767.1	518362	583107	-	22	15981
TCONS_00088244	XLOC_066839	XLOC_066839	novel	Novel_mRNA	NW_021837767.1	518362	583107	-	23	16218
TCONS_00088245	XLOC_066839	XLOC_066839	novel	Novel_mRNA	NW_021837767.1	518362	583107	-	23	16056
TCONS_00088242	XLOC_066839	XLOC_066839	novel	Novel_mRNA	NW_021837767.1	518362	534160	-	13	9199
TCONS_00088243	XLOC_066839	XLOC_066839	novel	Novel_mRNA	NW_021837767.1	518362	564156	-	17	11182
TCONS_00088240	XLOC_066839	XLOC_066839	novel	Novel_mRNA	NW_021837767.1	518362	533852	-	12	9391
TCONS_00088241	XLOC_066839	XLOC_066839	novel	Novel_mRNA	NW_021837767.1	518362	534160	-	13	9334
TCONS_00239778	109411539	LOC109411539	lncRNA	Novel_mRNA	NW_021838721.1	1399607	1426008	-	5	3896
TCONS_00178121	XLOC_133497	XLOC_133497	novel	Novel_mRNA	NW_021838484.1	587609	678898	+	9	3001
TCONS_00291145	XLOC_219933	XLOC_219933	novel	Novel_mRNA	NW_021839020.1	42575984	42598766	-	10	6884
TCONS_00131514	XLOC_097678	XLOC_097678	novel	Novel_mRNA	NW_021838200.1	311691	367166	+	11	4005
TCONS_00165048	XLOC_123437	XLOC_123437	novel	Novel_mRNA	NW_021838465.1	112553595	112563959	+	4	3219
TCONS_00186580	XLOC_139901	XLOC_139901	novel	Novel_mRNA	NW_021838530.1	300320	313798	+	3	1729
TCONS_00279619	XLOC_210453	XLOC_210453	novel	Novel_mRNA	NW_021838933.1	228515	236132	+	3	1606
TCONS_00311180	109404643	LOC109404643	lncRNA	Novel_mRNA	NW_021839230.1	374498	661493	-	9	1615
TCONS_00281707	XLOC_212245	XLOC_212245	novel	Novel_mRNA	NW_021838965.1	2435113	2459412	-	6	9795
TCONS_00106850	XLOC_080639	XLOC_080639	novel	Novel_mRNA	NW_021838076.1	224534	225841	-	2	1247
TCONS_00240639	XLOC_180887	XLOC_180887	novel	Novel_mRNA	NW_021838732.1	1217220	1240929	+	4	6667
TCONS_00240638	XLOC_180887	XLOC_180887	novel	Novel_mRNA	NW_021838732.1	1217220	1240929	+	4	6352
TCONS_00258963	XLOC_194303	XLOC_194303	novel	Novel_mRNA	NW_021838810.1	1663233	1679850	-	5	3547
TCONS_00069795	XLOC_052171	XLOC_052171	novel	Novel_mRNA	NW_021837489.1	6537681	6830562	-	4	2305
TCONS_00069794	XLOC_052171	XLOC_052171	novel	Novel_mRNA	NW_021837489.1	6537681	6586665	-	3	796
TCONS_00211303	XLOC_158461	XLOC_158461	novel	Novel_mRNA	NW_021838579.1	108750	182989	+	7	4708
TCONS_00211302	XLOC_158461	XLOC_158461	novel	Novel_mRNA	NW_021838579.1	108750	182989	+	7	4469
TCONS_00211301	XLOC_158461	XLOC_158461	novel	Novel_mRNA	NW_021838579.1	108750	182989	+	7	4694
TCONS_00211300	XLOC_158461	XLOC_158461	novel	Novel_mRNA	NW_021838579.1	108750	182989	+	7	4903
TCONS_00242879	XLOC_182619	XLOC_182619	novel	Novel_mRNA	NW_021838754.1	1387918	1390285	+	4	2031
TCONS_00242878	XLOC_182618	XLOC_182618	novel	Novel_mRNA	NW_021838754.1	1371682	1374098	+	3	2295
TCONS_00272352	XLOC_204815	XLOC_204815	novel	Novel_mRNA	NW_021838909.1	5264428	5276428	-	4	3019
TCONS_00272351	109430290	LOC109430290	protein_coding	Novel_mRNA	NW_021838909.1	5257594	5276605	-	5	3543
TCONS_00293103	XLOC_221430	XLOC_221430	novel	Novel_mRNA	NW_021839020.1	75215425	75443021	-	7	2484
TCONS_00166847	XLOC_124781	XLOC_124781	novel	Novel_mRNA	NW_021838465.1	6707545	6728797	-	5	3981
TCONS_00025631	XLOC_019163	XLOC_019163	novel	Novel_mRNA	NW_021837046.1	11283792	11504490	-	9	5110
TCONS_00193111	XLOC_144751	XLOC_144751	novel	Novel_mRNA	NW_021838565.1	3789399	3815631	-	8	4162
TCONS_00193110	XLOC_144751	XLOC_144751	novel	Novel_mRNA	NW_021838565.1	3789399	3808763	-	7	2743
TCONS_00266614	109397465	LOC109397465	lncRNA	Novel_mRNA	NW_021838909.1	1844572	2030144	+	7	4614
TCONS_00102541	115264872	LOC115264872	lncRNA	Novel_mRNA	NW_021837998.1	439872	450930	+	3	7565
TCONS_00166845	XLOC_124781	XLOC_124781	novel	Novel_mRNA	NW_021838465.1	6707545	6723120	-	5	4071
TCONS_00215793	XLOC_161979	XLOC_161979	novel	Novel_mRNA	NW_021838610.1	828015	830408	-	2	2323
TCONS_00221806	XLOC_166698	XLOC_166698	novel	Novel_mRNA	NW_021838654.1	4514881	4555082	-	5	1096
TCONS_00263019	XLOC_197443	XLOC_197443	novel	Novel_mRNA	NW_021838861.1	51069	55260	-	4	1296
TCONS_00082472	XLOC_061918	XLOC_061918	novel	Novel_mRNA	NW_021837711.1	11937620	11992221	+	2	3077
TCONS_00082471	XLOC_061918	XLOC_061918	novel	Novel_mRNA	NW_021837711.1	11937620	11992221	+	3	3104
TCONS_00199055	XLOC_149113	XLOC_149113	novel	Novel_mRNA	NW_021838576.1	77852262	77854598	+	2	2271
TCONS_00255430	115256761	LOC115256761	protein_coding	Novel_mRNA	NW_021838798.1	58182492	58186257	-	4	3481
TCONS_00140142	115266733	LOC115266733	lncRNA	Novel_mRNA	NW_021838377.1	672434	1024431	-	6	5027
TCONS_00009952	XLOC_007421	XLOC_007421	novel	Novel_mRNA	NW_021837045.1	180455791	180457290	+	2	1437
[truncated: 2,736 more rows]

## Sheet: Known mRNA
XM_019669815.2
[truncated: 40,802 more rows]
