# Supplementary material for: Systematic identification and characterization of long noncoding RNAs (lncRNAs) during Aedes albopictus development
Source: PLoS Negl Trop Dis. 2022 Apr 13;16(4):e0010245. doi: 10.1371/journal.pntd.0010245 (PMC9007367; doi:10.1371/journal.pntd.0010245)
Supplement: S3 Table — (XLSX) [file pntd.0010245.s009.xlsx]

## Sheet: all lncRNA
S3_Table. Number of lncRNA transcripts distributed on genomoe of Aedes albopictus
Annotated_lncRNA_ID	Annotated_lncRNA_Gene_ID	Annotated_lncRNA_Gene_Name	Gene_Type	Status	Chromosome	Start	End	Strand	Exon_number	Length
XR_003896006.1	115264187	LOC115264187	lncRNA	Annotated_lncRNA	NW_021837045.1	47153415	47154168	-	2	690
XR_003895925.1	115263974	LOC115263974	lncRNA	Annotated_lncRNA	NW_021837045.1	27870017	27901449	+	3	2247
XR_003894709.1	109423078	LOC109423078	lncRNA	Annotated_lncRNA	NW_021837045.1	14130996	14131792	+	4	618
XR_003891944.1	115254537	LOC115254537	lncRNA	Annotated_lncRNA	NW_021837045.1	3334639	3335377	+	2	663
XR_003898030.1	115267853	LOC115267853	lncRNA	Annotated_lncRNA	NW_021837045.1	132991630	132992201	+	2	471
XR_003897071.1	109431841	LOC109431841	lncRNA	Annotated_lncRNA	NW_021837045.1	87798483	87804795	-	3	1098
XR_003894506.1	115260374	LOC115260374	lncRNA	Annotated_lncRNA	NW_021837045.1	8057110	8057830	-	3	608
XR_003898197.1	115268270	LOC115268270	lncRNA	Annotated_lncRNA	NW_021837045.1	108418130	108418836	-	2	626
XR_003899009.1	109428065	LOC109428065	lncRNA	Annotated_lncRNA	NW_021837045.1	174272576	174277226	-	3	560
XR_003897003.1	115265903	LOC115265903	lncRNA	Annotated_lncRNA	NW_021837045.1	79983607	79984620	-	3	891
XR_002132244.2	109419158	LOC109419158	lncRNA	Annotated_lncRNA	NW_021837045.1	26187059	26188354	-	3	505
XR_003898483.1	109622317	LOC109622317	lncRNA	Annotated_lncRNA	NW_021837045.1	149657482	149665838	+	3	1183
XR_003896201.1	109409033	LOC109409033	lncRNA	Annotated_lncRNA	NW_021837045.1	36139759	36141076	-	2	1256
XR_003895762.1	115263704	LOC115263704	lncRNA	Annotated_lncRNA	NW_021837045.1	23202189	23321931	+	2	1594
XR_002132398.2	109419576	LOC109419576	lncRNA	Annotated_lncRNA	NW_021837045.1	161908173	161908938	+	3	642
XR_003894726.1	109428984	LOC109428984	lncRNA	Annotated_lncRNA	NW_021837045.1	14800716	14806076	+	3	659
XR_003899067.1	115270138	LOC115270138	lncRNA	Annotated_lncRNA	NW_021837045.1	181556451	181557402	+	3	809
XR_003899052.1	109397300	LOC109397300	lncRNA	Annotated_lncRNA	NW_021837045.1	181322155	181323400	+	2	1189
XR_003898675.1	115269201	LOC115269201	lncRNA	Annotated_lncRNA	NW_021837045.1	117723553	117724223	+	3	558
XR_003898995.1	115269960	LOC115269960	lncRNA	Annotated_lncRNA	NW_021837045.1	127627170	127628049	+	2	820
XR_003897040.1	109428203	LOC109428203	lncRNA	Annotated_lncRNA	NW_021837045.1	81429572	81431952	+	4	2185
XR_003896486.1	109401452	LOC109401452	lncRNA	Annotated_lncRNA	NW_021837045.1	49966009	49969950	+	2	1515
XR_003896684.1	115265464	LOC115265464	lncRNA	Annotated_lncRNA	NW_021837045.1	64578533	64579127	-	2	529
XR_003897715.1	115267265	LOC115267265	lncRNA	Annotated_lncRNA	NW_021837045.1	96394409	96394893	+	3	361
XR_003897403.1	115266709	LOC115266709	lncRNA	Annotated_lncRNA	NW_021837045.1	104326553	104562425	+	5	3014
XR_003898989.1	115269923	LOC115269923	lncRNA	Annotated_lncRNA	NW_021837045.1	127619993	127620819	+	2	767
XR_003896221.1	109412545	LOC109412545	lncRNA	Annotated_lncRNA	NW_021837045.1	38151197	38152280	-	2	1020
XR_003898904.1	115269736	LOC115269736	lncRNA	Annotated_lncRNA	NW_021837045.1	166358589	166359475	-	2	811
XR_003898680.1	109421629	LOC109421629	lncRNA	Annotated_lncRNA	NW_021837045.1	157683337	157686064	-	2	1961
XR_003897649.1	109424317	LOC109424317	lncRNA	Annotated_lncRNA	NW_021837045.1	117642364	117643377	+	2	708
XR_003897594.1	115267052	LOC115267052	lncRNA	Annotated_lncRNA	NW_021837045.1	114969259	114970284	-	2	839
XR_003898769.1	109410197	LOC109410197	lncRNA	Annotated_lncRNA	NW_021837045.1	123447905	123448906	+	3	747
XR_003896020.1	115264201	LOC115264201	lncRNA	Annotated_lncRNA	NW_021837045.1	47160423	47160996	-	2	511
XR_002131319.2	109415175	LOC109415175	lncRNA	Annotated_lncRNA	NW_021837045.1	98480667	98481377	-	2	654
XR_003895549.1	115263042	LOC115263042	lncRNA	Annotated_lncRNA	NW_021837045.1	14340046	14341000	+	2	894
XR_003896635.1	115265397	LOC115265397	lncRNA	Annotated_lncRNA	NW_021837045.1	57600977	57602416	-	4	1263
XR_003896402.1	109414373	LOC109414373	lncRNA	Annotated_lncRNA	NW_021837045.1	45181838	45182813	+	3	862
XR_003895737.1	115263683	LOC115263683	lncRNA	Annotated_lncRNA	NW_021837045.1	21975947	21976563	+	3	489
XR_003897277.1	115266494	LOC115266494	lncRNA	Annotated_lncRNA	NW_021837045.1	96822456	96822978	+	3	372
XR_003896542.1	115265244	LOC115265244	lncRNA	Annotated_lncRNA	NW_021837045.1	64364717	64365436	-	3	592
XR_003896689.1	115265468	LOC115265468	lncRNA	Annotated_lncRNA	NW_021837045.1	64682206	64683290	-	3	367
XR_003897488.1	115266827	LOC115266827	lncRNA	Annotated_lncRNA	NW_021837045.1	90148532	90149366	+	4	634
XR_003894491.1	115260354	LOC115260354	lncRNA	Annotated_lncRNA	NW_021837045.1	190859254	190861028	-	4	500
XR_003898369.1	115268588	LOC115268588	lncRNA	Annotated_lncRNA	NW_021837045.1	111538517	111539191	+	3	552
XR_003893282.1	115257467	LOC115257467	lncRNA	Annotated_lncRNA	NW_021837045.1	5560359	5561215	+	3	705
XR_003898252.1	115268346	LOC115268346	lncRNA	Annotated_lncRNA	NW_021837045.1	142465676	142466380	-	2	640
XR_003899705.1	115271046	LOC115271046	lncRNA	Annotated_lncRNA	NW_021837045.1	192412093	192412821	+	2	567
XR_003896647.1	115265411	LOC115265411	lncRNA	Annotated_lncRNA	NW_021837045.1	57679232	57693342	-	3	827
XR_003896164.1	115264365	LOC115264365	lncRNA	Annotated_lncRNA	NW_021837045.1	50663786	50669622	+	3	609
XR_003894026.1	115259272	LOC115259272	lncRNA	Annotated_lncRNA	NW_021837045.1	170350575	170351047	+	3	345
XR_003895298.1	115262547	LOC115262547	lncRNA	Annotated_lncRNA	NW_021837045.1	6248693	6256275	-	2	179
XR_003898248.1	115268342	LOC115268342	lncRNA	Annotated_lncRNA	NW_021837045.1	142654404	142656742	-	3	375
XR_003894192.1	115259659	LOC115259659	lncRNA	Annotated_lncRNA	NW_021837045.1	174237283	174238072	-	2	710
XR_003896223.1	115264541	LOC115264541	lncRNA	Annotated_lncRNA	NW_021837045.1	51739442	51741675	-	2	576
XR_003894917.1	115261376	LOC115261376	lncRNA	Annotated_lncRNA	NW_021837045.1	17170267	17170728	-	2	396
XR_003894738.1	115261032	LOC115261032	lncRNA	Annotated_lncRNA	NW_021837045.1	15134186	15134606	+	2	348
XR_003898613.1	115269064	LOC115269064	lncRNA	Annotated_lncRNA	NW_021837045.1	117088456	117089126	+	3	558
XR_003894886.1	115261316	LOC115261316	lncRNA	Annotated_lncRNA	NW_021837045.1	17140362	17144400	+	3	845
XR_003897084.1	109397984	LOC109397984	lncRNA	Annotated_lncRNA	NW_021837045.1	88236076	88247498	-	4	847
XR_003895458.1	115262762	LOC115262762	lncRNA	Annotated_lncRNA	NW_021837045.1	30128524	30129824	-	2	161
XR_003896567.1	115265309	LOC115265309	lncRNA	Annotated_lncRNA	NW_021837045.1	53904777	53907754	+	2	2780
XR_003897064.1	115266084	LOC115266084	lncRNA	Annotated_lncRNA	NW_021837045.1	87773285	87782372	+	4	825
XR_003894876.1	115261295	LOC115261295	lncRNA	Annotated_lncRNA	NW_021837045.1	17132417	17132996	+	2	517
XR_002127330.2	109398345	LOC109398345	lncRNA	Annotated_lncRNA	NW_021837045.1	130249715	130250575	-	2	764
XR_003896646.1	115265406	LOC115265406	lncRNA	Annotated_lncRNA	NW_021837045.1	67986303	67987235	-	3	817
XR_003896239.1	115264565	LOC115264565	lncRNA	Annotated_lncRNA	NW_021837045.1	38783436	38784421	+	4	802
XR_003897319.1	115266585	LOC115266585	lncRNA	Annotated_lncRNA	NW_021837045.1	88360159	88360612	-	2	389
XR_002129189.3	109406125	LOC109406125	lncRNA	Annotated_lncRNA	NW_021837045.1	21288670	21289371	+	3	575
XR_003891791.1	115254325	LOC115254325	lncRNA	Annotated_lncRNA	NW_021837045.1	135586108	135587207	+	2	1034
XR_003898180.1	109429851	LOC109429851	lncRNA	Annotated_lncRNA	NW_021837045.1	142326095	142333041	-	2	229
XR_003897399.1	109407117	LOC109407117	lncRNA	Annotated_lncRNA	NW_021837045.1	103240112	103248418	+	2	775
XR_003897317.1	115266588	LOC115266588	lncRNA	Annotated_lncRNA	NW_021837045.1	101885530	101893367	+	8	3873
XR_003897603.1	109425589	LOC109425589	lncRNA	Annotated_lncRNA	NW_021837045.1	115488779	115572349	-	2	1593
XR_003895985.1	115264128	LOC115264128	lncRNA	Annotated_lncRNA	NW_021837045.1	45476763	45477381	-	2	557
XR_003896044.1	115264244	LOC115264244	lncRNA	Annotated_lncRNA	NW_021837045.1	49529571	49530781	-	2	1098
XR_003895628.1	109412430	LOC109412430	lncRNA	Annotated_lncRNA	NW_021837045.1	17436030	17437521	+	3	1128
XR_003898751.1	109410933	LOC109410933	lncRNA	Annotated_lncRNA	NW_021837045.1	159844774	159846099	-	2	1266
XR_003899068.1	115270138	LOC115270138	lncRNA	Annotated_lncRNA	NW_021837045.1	181556432	181557402	+	3	841
XR_003896379.1	109405176	LOC109405176	lncRNA	Annotated_lncRNA	NW_021837045.1	58104520	58105690	+	2	895
XR_003896716.1	115265510	LOC115265510	lncRNA	Annotated_lncRNA	NW_021837045.1	68553600	68629329	+	3	2001
XR_003896942.1	115265843	LOC115265843	lncRNA	Annotated_lncRNA	NW_021837045.1	80004073	80004915	-	2	762
XR_003896598.1	109413585	LOC109413585	lncRNA	Annotated_lncRNA	NW_021837045.1	54642001	54643453	+	2	1396
XR_003899751.1	109424693	LOC109424693	lncRNA	Annotated_lncRNA	NW_021837045.1	195486700	195486970	-	2	212
XR_003896732.1	115265541	LOC115265541	lncRNA	Annotated_lncRNA	NW_021837045.1	71447044	71448014	+	2	906
XR_003897059.1	109410500	LOC109410500	lncRNA	Annotated_lncRNA	NW_021837045.1	87715282	87716095	+	4	494
XR_002133677.2	109425040	LOC109425040	lncRNA	Annotated_lncRNA	NW_021837045.1	80300919	80302141	-	2	1091
XR_002201970.2	109622119	LOC109622119	lncRNA	Annotated_lncRNA	NW_021837045.1	15858402	15858781	-	2	284
XR_003895108.1	109418301	LOC109418301	lncRNA	Annotated_lncRNA	NW_021837045.1	924897	925460	-	2	427
XR_003896451.1	115264956	LOC115264956	lncRNA	Annotated_lncRNA	NW_021837045.1	48900170	48949880	+	3	2082
XR_003897806.1	109410921	LOC109410921	lncRNA	Annotated_lncRNA	NW_021837045.1	122948486	122949370	+	2	814
XR_003897955.1	109417737	LOC109417737	lncRNA	Annotated_lncRNA	NW_021837045.1	518189	519429	-	4	1064
XR_003894449.1	115260234	LOC115260234	lncRNA	Annotated_lncRNA	NW_021837045.1	183847201	183848258	+	3	950
XR_003899041.1	109432849	LOC109432849	lncRNA	Annotated_lncRNA	NW_021837045.1	180463806	180466076	+	3	2158
XR_003896624.1	115265382	LOC115265382	lncRNA	Annotated_lncRNA	NW_021837045.1	55395214	55395717	-	3	378
XR_003895730.1	109428208	LOC109428208	lncRNA	Annotated_lncRNA	NW_021837045.1	39433627	39434206	-	3	440
XR_003896029.1	115264216	LOC115264216	lncRNA	Annotated_lncRNA	NW_021837045.1	48175325	48175643	-	3	201
XR_003898955.1	115269777	LOC115269777	lncRNA	Annotated_lncRNA	NW_021837045.1	126158770	126159131	+	2	304
XR_003897080.1	109420043	LOC109420043	lncRNA	Annotated_lncRNA	NW_021837045.1	87827457	87830863	-	3	1548
XR_003896002.1	109404228	LOC109404228	lncRNA	Annotated_lncRNA	NW_021837045.1	30282725	30295834	-	5	1458
XR_003896504.1	115265049	LOC115265049	lncRNA	Annotated_lncRNA	NW_021837045.1	60264357	60265031	-	2	615
XR_003899681.1	115270754	LOC115270754	lncRNA	Annotated_lncRNA	NW_021837045.1	2571004	2572043	-	2	983
XR_003898835.1	115269646	LOC115269646	lncRNA	Annotated_lncRNA	NW_021837045.1	162593204	162596391	+	2	690
XR_003898099.1	109414869	LOC109414869	lncRNA	Annotated_lncRNA	NW_021837045.1	137380671	137390391	-	3	2798
XR_003896568.1	115265310	LOC115265310	lncRNA	Annotated_lncRNA	NW_021837045.1	53896444	53897390	+	2	749
XR_003898139.1	115268114	LOC115268114	lncRNA	Annotated_lncRNA	NW_021837045.1	107945931	107946558	-	2	564
XR_002133405.2	109423995	LOC109423995	lncRNA	Annotated_lncRNA	NW_021837045.1	66068950	66069481	+	2	467
XR_003899128.1	109403992	LOC109403992	lncRNA	Annotated_lncRNA	NW_021837045.1	2521670	2522856	+	3	990
XR_003897041.1	115266067	LOC115266067	lncRNA	Annotated_lncRNA	NW_021837045.1	81517711	81518066	-	2	305
XR_003893522.1	115258110	LOC115258110	lncRNA	Annotated_lncRNA	NW_021837045.1	164635329	164636699	+	3	1252
XR_003896489.1	109405557	LOC109405557	lncRNA	Annotated_lncRNA	NW_021837045.1	59893241	59893968	+	3	597
XR_003896626.1	115265387	LOC115265387	lncRNA	Annotated_lncRNA	NW_021837045.1	56270752	56271413	-	2	517
XR_003898064.1	115267908	LOC115267908	lncRNA	Annotated_lncRNA	NW_021837045.1	135401500	135413045	-	3	1313
XR_003897310.1	115266574	LOC115266574	lncRNA	Annotated_lncRNA	NW_021837045.1	88350597	88351357	-	2	696
XR_003896534.1	115265181	LOC115265181	lncRNA	Annotated_lncRNA	NW_021837045.1	61737917	61738190	-	2	208
XR_002127842.2	109400848	LOC109400848	lncRNA	Annotated_lncRNA	NW_021837045.1	84400788	84401176	+	3	277
XR_002132605.2	109420614	LOC109420614	lncRNA	Annotated_lncRNA	NW_021837045.1	159814561	159816042	+	3	1308
XR_003897148.1	109429291	LOC109429291	lncRNA	Annotated_lncRNA	NW_021837045.1	89497058	89497803	-	2	687
XR_003899144.1	115270307	LOC115270307	lncRNA	Annotated_lncRNA	NW_021837045.1	183603945	183605452	-	3	608
XR_003896549.1	115265261	LOC115265261	lncRNA	Annotated_lncRNA	NW_021837045.1	64962823	64963383	-	3	430
XR_003898003.1	109425504	LOC109425504	lncRNA	Annotated_lncRNA	NW_021837045.1	131120955	131121294	+	3	223
XR_002134222.2	109427555	LOC109427555	lncRNA	Annotated_lncRNA	NW_021837045.1	15829428	15830813	-	4	1199
XR_003895212.1	109428055	LOC109428055	lncRNA	Annotated_lncRNA	NW_021837045.1	3949115	3950278	+	2	867
XR_002201987.2	109622209	LOC109622209	lncRNA	Annotated_lncRNA	NW_021837045.1	21999044	21999812	-	2	678
XR_003898858.1	109426795	LOC109426795	lncRNA	Annotated_lncRNA	NW_021837045.1	125264271	125265058	+	3	656
XR_003898985.1	115269895	LOC115269895	lncRNA	Annotated_lncRNA	NW_021837045.1	168354161	168355123	-	2	899
XR_003895933.1	115263989	LOC115263989	lncRNA	Annotated_lncRNA	NW_021837045.1	28172620	28209153	-	3	1176
XR_003897853.1	109419724	LOC109419724	lncRNA	Annotated_lncRNA	NW_021837045.1	124385436	124400384	+	4	859
XR_003897952.1	109432662	LOC109432662	lncRNA	Annotated_lncRNA	NW_021837045.1	130272631	130274921	-	5	1234
XR_003893378.1	115257823	LOC115257823	lncRNA	Annotated_lncRNA	NW_021837045.1	161910506	161911450	-	3	805
XR_003898253.1	115268346	LOC115268346	lncRNA	Annotated_lncRNA	NW_021837045.1	142465676	142466380	-	3	577
XR_003895467.1	115262782	LOC115262782	lncRNA	Annotated_lncRNA	NW_021837045.1	12225402	12226305	-	2	844
XR_003891827.1	109427958	LOC109427958	lncRNA	Annotated_lncRNA	NW_021837045.1	2595199	2596460	+	3	1097
XR_003894328.1	109401220	LOC109401220	lncRNA	Annotated_lncRNA	NW_021837045.1	180069264	180070527	+	2	1197
XR_003897590.1	109398057	LOC109398057	lncRNA	Annotated_lncRNA	NW_021837045.1	92045600	92046251	-	3	529
XR_003898081.1	115267939	LOC115267939	lncRNA	Annotated_lncRNA	NW_021837045.1	136922981	136941649	+	2	1458
XR_002134552.3	109428690	LOC109428690	lncRNA	Annotated_lncRNA	NW_021837045.1	88180884	88181690	-	3	658
XR_003898918.1	115269744	LOC115269744	lncRNA	Annotated_lncRNA	NW_021837045.1	125635558	125636381	-	3	449
XR_003896222.1	109412545	LOC109412545	lncRNA	Annotated_lncRNA	NW_021837045.1	38151197	38152693	-	3	1363
XR_003895735.1	109428208	LOC109428208	lncRNA	Annotated_lncRNA	NW_021837045.1	39433627	39434206	-	3	424
XR_003898071.1	115267915	LOC115267915	lncRNA	Annotated_lncRNA	NW_021837045.1	104734862	104736253	-	2	1291
XR_003897130.1	109400848	LOC109400848	lncRNA	Annotated_lncRNA	NW_021837045.1	84400788	84401393	+	4	378
XR_003893633.1	115258377	LOC115258377	lncRNA	Annotated_lncRNA	NW_021837045.1	168348818	168349377	+	3	388
XR_003892124.1	115255106	LOC115255106	lncRNA	Annotated_lncRNA	NW_021837045.1	144057382	144058816	+	4	1259
XR_003895583.1	115263101	LOC115263101	lncRNA	Annotated_lncRNA	NW_021837045.1	33014056	33014876	+	2	751
XR_003898048.1	109415015	LOC109415015	lncRNA	Annotated_lncRNA	NW_021837045.1	134621139	134622015	-	2	752
XR_003893900.1	115258873	LOC115258873	lncRNA	Annotated_lncRNA	NW_021837045.1	168811163	168811871	+	2	651
XR_003896118.1	115264286	LOC115264286	lncRNA	Annotated_lncRNA	NW_021837045.1	50401623	50402665	-	3	900
XR_003899039.1	109424379	LOC109424379	lncRNA	Annotated_lncRNA	NW_021837045.1	129360168	129360796	-	3	498
XR_002132975.2	109422327	LOC109422327	lncRNA	Annotated_lncRNA	NW_021837045.1	99339522	99340317	-	2	730
XR_003895140.1	115262141	LOC115262141	lncRNA	Annotated_lncRNA	NW_021837045.1	23146194	23161560	+	3	332
XR_003897206.1	115266335	LOC115266335	lncRNA	Annotated_lncRNA	NW_021837045.1	87408970	87410549	-	2	689
XR_003898746.1	115269376	LOC115269376	lncRNA	Annotated_lncRNA	NW_021837045.1	159821294	159822388	-	2	1023
XR_003899042.1	109432848	LOC109432848	lncRNA	Annotated_lncRNA	NW_021837045.1	180472995	180474796	+	3	1689
XR_003898750.1	115269367	LOC115269367	lncRNA	Annotated_lncRNA	NW_021837045.1	122425029	122425480	-	2	274
XR_003896967.1	115265853	LOC115265853	lncRNA	Annotated_lncRNA	NW_021837045.1	79214393	79214696	+	2	187
XR_003896001.1	115264175	LOC115264175	lncRNA	Annotated_lncRNA	NW_021837045.1	47146406	47147158	-	2	689
XR_003898109.1	115267965	LOC115267965	lncRNA	Annotated_lncRNA	NW_021837045.1	107340638	107341444	+	2	743
XR_003897208.1	115266346	LOC115266346	lncRNA	Annotated_lncRNA	NW_021837045.1	92164124	92164777	-	3	294
XR_003897686.1	115267231	LOC115267231	lncRNA	Annotated_lncRNA	NW_021837045.1	96037651	96038219	+	3	412
XR_003898011.1	115267821	LOC115267821	lncRNA	Annotated_lncRNA	NW_021837045.1	131895966	131896632	+	2	601
XR_003896533.1	109409443	LOC109409443	lncRNA	Annotated_lncRNA	NW_021837045.1	51478613	51479886	+	2	1167
XR_003896133.1	109422172	LOC109422172	lncRNA	Annotated_lncRNA	NW_021837045.1	32768322	32770130	-	3	1230
XR_003895135.1	109404115	LOC109404115	lncRNA	Annotated_lncRNA	NW_021837045.1	1563560	1564043	-	3	371
XR_003898079.1	115267935	LOC115267935	lncRNA	Annotated_lncRNA	NW_021837045.1	106401623	106402021	+	3	274
XR_003898492.1	115268832	LOC115268832	lncRNA	Annotated_lncRNA	NW_021837045.1	114505315	114505809	+	2	432
XR_003898336.1	115268531	LOC115268531	lncRNA	Annotated_lncRNA	NW_021837045.1	145217011	145321781	-	2	3352
XR_002201971.2	109622120	LOC109622120	lncRNA	Annotated_lncRNA	NW_021837045.1	156133575	156134362	-	2	583
XR_003894134.1	115259536	LOC115259536	lncRNA	Annotated_lncRNA	NW_021837045.1	171090251	171090995	-	4	517
XR_003893963.1	115259074	LOC115259074	lncRNA	Annotated_lncRNA	NW_021837045.1	169066977	169068384	-	3	482
XR_003897036.1	115266061	LOC115266061	lncRNA	Annotated_lncRNA	NW_021837045.1	81421519	81422589	+	4	875
XR_003898338.1	115268535	LOC115268535	lncRNA	Annotated_lncRNA	NW_021837045.1	145500366	145500816	+	2	396
XR_002135432.2	109432554	LOC109432554	lncRNA	Annotated_lncRNA	NW_021837045.1	28959044	28959597	-	2	501
XR_002135021.2	109430686	LOC109430686	lncRNA	Annotated_lncRNA	NW_021837045.1	22228791	22240755	-	3	910
XR_003894448.1	115260234	LOC115260234	lncRNA	Annotated_lncRNA	NW_021837045.1	183847192	183848103	+	2	858
XR_003895420.1	115262696	LOC115262696	lncRNA	Annotated_lncRNA	NW_021837045.1	28592360	28592716	-	2	289
XR_003899138.1	115270281	LOC115270281	lncRNA	Annotated_lncRNA	NW_021837045.1	131542210	131542700	-	2	254
XR_003895731.1	115263664	LOC115263664	lncRNA	Annotated_lncRNA	NW_021837045.1	21290932	21291633	-	3	555
XR_003891946.1	115254674	LOC115254674	lncRNA	Annotated_lncRNA	NW_021837045.1	138597223	138598399	-	2	935
XR_002132313.2	109419341	LOC109419341	lncRNA	Annotated_lncRNA	NW_021837045.1	174778019	174778935	+	3	744
XR_003896700.1	109433246	LOC109433246	lncRNA	Annotated_lncRNA	NW_021837045.1	70122029	70122732	+	3	585
XR_002135368.2	109432173	LOC109432173	lncRNA	Annotated_lncRNA	NW_021837045.1	25327147	25327810	-	2	602
XR_003897640.1	115267160	LOC115267160	lncRNA	Annotated_lncRNA	NW_021837045.1	116934140	116944483	-	2	495
XR_003897170.1	109622863	LOC109622863	lncRNA	Annotated_lncRNA	NW_021837045.1	86457183	86458235	-	2	972
XR_003897452.1	109421106	LOC109421106	lncRNA	Annotated_lncRNA	NW_021837045.1	109058147	109058747	+	4	409
XR_003897035.1	109402563	LOC109402563	lncRNA	Annotated_lncRNA	NW_021837045.1	80941988	80958013	+	3	376
XR_003891828.1	109420796	LOC109420796	lncRNA	Annotated_lncRNA	NW_021837045.1	136694640	136695347	+	2	600
XR_002130080.2	109409913	LOC109409913	lncRNA	Annotated_lncRNA	NW_021837045.1	153324278	153325294	+	2	950
XR_003897891.1	109410886	LOC109410886	lncRNA	Annotated_lncRNA	NW_021837045.1	126184785	126304830	+	3	2051
XR_003894901.1	115261350	LOC115261350	lncRNA	Annotated_lncRNA	NW_021837045.1	17155629	17156893	+	2	262
XR_002129498.3	109407029	LOC109407029	lncRNA	Annotated_lncRNA	NW_021837045.1	168367303	168368281	-	2	914
XR_003898084.1	115267940	LOC115267940	lncRNA	Annotated_lncRNA	NW_021837045.1	137180177	137188270	-	3	4797
XR_003898138.1	109402093	LOC109402093	lncRNA	Annotated_lncRNA	NW_021837045.1	107806605	107817574	-	3	947
XR_003899065.1	115270138	LOC115270138	lncRNA	Annotated_lncRNA	NW_021837045.1	181556451	181557402	+	2	893
XR_002135064.2	109430846	LOC109430846	lncRNA	Annotated_lncRNA	NW_021837045.1	178859164	178859808	-	3	519
XR_003895690.1	115263387	LOC115263387	lncRNA	Annotated_lncRNA	NW_021837045.1	19374349	19375110	+	2	703
XR_003896660.1	115265425	LOC115265425	lncRNA	Annotated_lncRNA	NW_021837045.1	68646952	68647161	+	2	157
XR_003892088.1	115255006	LOC115255006	lncRNA	Annotated_lncRNA	NW_021837045.1	142041902	142042301	+	2	324
XR_002128136.2	109402220	LOC109402220	lncRNA	Annotated_lncRNA	NW_021837045.1	109759493	109760655	-	2	1106
XR_003895928.1	115263974	LOC115263974	lncRNA	Annotated_lncRNA	NW_021837045.1	27870017	27901449	+	3	2159
XR_003895952.1	115263994	LOC115263994	lncRNA	Annotated_lncRNA	NW_021837045.1	43217503	43218180	-	4	480
XR_003893877.1	115258713	LOC115258713	lncRNA	Annotated_lncRNA	NW_021837045.1	6427842	6428403	+	4	379
XR_003895165.1	115262172	LOC115262172	lncRNA	Annotated_lncRNA	NW_021837045.1	3054430	3054684	+	2	194
XR_003899165.1	115270350	LOC115270350	lncRNA	Annotated_lncRNA	NW_021837045.1	185781961	185783997	+	3	1919
XR_002135339.2	109431985	LOC109431985	lncRNA	Annotated_lncRNA	NW_021837045.1	4378804	4379376	+	3	434
XR_003896018.1	115264205	LOC115264205	lncRNA	Annotated_lncRNA	NW_021837045.1	30645556	30646103	+	2	491
XR_003897803.1	115267452	LOC115267452	lncRNA	Annotated_lncRNA	NW_021837045.1	122656479	122657224	+	3	569
XR_003895630.1	115263242	LOC115263242	lncRNA	Annotated_lncRNA	NW_021837045.1	17531067	17588093	-	3	1483
XR_003894126.1	115259536	LOC115259536	lncRNA	Annotated_lncRNA	NW_021837045.1	171090251	171090995	-	3	582
XR_003895271.1	109621705	LOC109621705	lncRNA	Annotated_lncRNA	NW_021837045.1	26169710	26170973	+	3	967
XR_003896258.1	109418653	LOC109418653	lncRNA	Annotated_lncRNA	NW_021837045.1	39301590	39302587	+	3	844
XR_003895427.1	115262723	LOC115262723	lncRNA	Annotated_lncRNA	NW_021837045.1	10289860	10290374	-	2	450
XR_002133477.2	109424250	LOC109424250	lncRNA	Annotated_lncRNA	NW_021837045.1	4661411	4662052	-	2	564
XR_003893216.1	109422550	LOC109422550	lncRNA	Annotated_lncRNA	NW_021837045.1	158991789	158992769	+	3	838
XR_003899741.1	115271102	LOC115271102	lncRNA	Annotated_lncRNA	NW_021837045.1	195336804	195339538	+	2	1064
XR_003898002.1	109417737	LOC109417737	lncRNA	Annotated_lncRNA	NW_021837045.1	518189	519429	-	5	1001
XR_002128184.2	109402408	LOC109402408	lncRNA	Annotated_lncRNA	NW_021837045.1	54619467	54620585	+	2	1016
XR_003896246.1	109400898	LOC109400898	lncRNA	Annotated_lncRNA	NW_021837045.1	51803719	51804575	-	3	737
XR_003898028.1	115267850	LOC115267850	lncRNA	Annotated_lncRNA	NW_021837045.1	132973486	132974062	-	2	471
XR_003896536.1	115265215	LOC115265215	lncRNA	Annotated_lncRNA	NW_021837045.1	64063193	64064450	+	5	1020
XR_002135422.2	109432423	LOC109432423	lncRNA	Annotated_lncRNA	NW_021837045.1	187732403	187734627	+	4	2034
XR_003897031.1	115266044	LOC115266044	lncRNA	Annotated_lncRNA	NW_021837045.1	80616973	80617508	+	2	470
XR_003897164.1	115266285	LOC115266285	lncRNA	Annotated_lncRNA	NW_021837045.1	90339308	90340331	-	3	828
XR_003891762.1	115254272	LOC115254272	lncRNA	Annotated_lncRNA	NW_021837045.1	135419212	135419476	-	2	205
XR_003893505.1	109399998	LOC109399998	lncRNA	Annotated_lncRNA	NW_021837045.1	163864772	163865983	-	3	1098
XR_002131432.2	109415680	LOC109415680	lncRNA	Annotated_lncRNA	NW_021837045.1	104975102	104976287	-	2	1128
XR_002132103.2	109418445	LOC109418445	lncRNA	Annotated_lncRNA	NW_021837045.1	17833017	17833726	+	2	559
XR_003896547.1	115265265	LOC115265265	lncRNA	Annotated_lncRNA	NW_021837045.1	52922916	52923449	-	2	470
XR_003897004.1	109407809	LOC109407809	lncRNA	Annotated_lncRNA	NW_021837045.1	80357457	80357997	+	2	475
XR_003898342.1	109405406	LOC109405406	lncRNA	Annotated_lncRNA	NW_021837045.1	110884517	110885341	+	4	513
XR_003896565.1	115265308	LOC115265308	lncRNA	Annotated_lncRNA	NW_021837045.1	53454136	53454892	-	3	632
XR_003895728.1	115263644	LOC115263644	lncRNA	Annotated_lncRNA	NW_021837045.1	20601131	20735739	+	2	976
XR_003896785.1	115265615	LOC115265615	lncRNA	Annotated_lncRNA	NW_021837045.1	76985546	77100371	+	3	2779
XR_003897072.1	109431841	LOC109431841	lncRNA	Annotated_lncRNA	NW_021837045.1	87798483	87804795	-	4	968
XR_003897451.1	109415356	LOC109415356	lncRNA	Annotated_lncRNA	NW_021837045.1	108552970	108553399	+	2	368
XR_003898731.1	115269336	LOC115269336	lncRNA	Annotated_lncRNA	NW_021837045.1	121789939	121790854	-	2	858
XR_003895775.1	109415784	LOC109415784	lncRNA	Annotated_lncRNA	NW_021837045.1	39837109	39837800	+	2	630
XR_003898782.1	109430121	LOC109430121	lncRNA	Annotated_lncRNA	NW_021837045.1	161406816	161407333	-	2	440
XR_003898827.1	115269603	LOC115269603	lncRNA	Annotated_lncRNA	NW_021837045.1	162216865	162218562	+	3	1580
XR_003894392.1	109397661	LOC109397661	lncRNA	Annotated_lncRNA	NW_021837045.1	180542574	180544320	+	2	1682
XR_002131732.2	109416856	LOC109416856	lncRNA	Annotated_lncRNA	NW_021837045.1	45188157	45190276	+	5	1882
XR_003898087.1	115267942	LOC115267942	lncRNA	Annotated_lncRNA	NW_021837045.1	137193417	137199416	+	2	270
XR_003896014.1	115264203	LOC115264203	lncRNA	Annotated_lncRNA	NW_021837045.1	30407446	30408106	-	2	586
XR_003894345.1	115259957	LOC115259957	lncRNA	Annotated_lncRNA	NW_021837045.1	180087763	180088899	-	2	1071
XR_002129554.2	109407153	LOC109407153	lncRNA	Annotated_lncRNA	NW_021837045.1	58565200	58565456	+	2	188
XR_003897215.1	115266335	LOC115266335	lncRNA	Annotated_lncRNA	NW_021837045.1	87408895	87410550	-	3	707
XR_002201859.2	109621697	LOC109621697	lncRNA	Annotated_lncRNA	NW_021837045.1	107794671	107795493	+	3	696
XR_003897209.1	115266335	LOC115266335	lncRNA	Annotated_lncRNA	NW_021837045.1	87408970	87410549	-	2	700
XR_003891924.1	115254592	LOC115254592	lncRNA	Annotated_lncRNA	NW_021837045.1	138171783	138173058	-	3	683
XR_003895585.1	115263116	LOC115263116	lncRNA	Annotated_lncRNA	NW_021837045.1	15369782	15371395	-	2	1550
XR_003897077.1	115266083	LOC115266083	lncRNA	Annotated_lncRNA	NW_021837045.1	81510347	81510896	-	2	499
XR_003896532.1	109409441	LOC109409441	lncRNA	Annotated_lncRNA	NW_021837045.1	51470529	51472277	+	2	1642
XR_003895753.1	115263692	LOC115263692	lncRNA	Annotated_lncRNA	NW_021837045.1	22195291	22196881	+	4	1359
XR_003895732.1	115263664	LOC115263664	lncRNA	Annotated_lncRNA	NW_021837045.1	21290932	21291633	-	3	575
XR_003897061.1	115266084	LOC115266084	lncRNA	Annotated_lncRNA	NW_021837045.1	87773285	87782372	+	3	955
XR_003895935.1	115263995	LOC115263995	lncRNA	Annotated_lncRNA	NW_021837045.1	28271168	28373211	-	4	1459
XR_003896069.1	115264257	LOC115264257	lncRNA	Annotated_lncRNA	NW_021837045.1	49726697	49727204	+	4	330
XR_003895547.1	109433260	LOC109433260	lncRNA	Annotated_lncRNA	NW_021837045.1	14450017	14450612	-	4	413
XR_003897220.1	115266362	LOC115266362	lncRNA	Annotated_lncRNA	NW_021837045.1	87430297	87431107	+	3	665
XR_003891808.1	109398153	LOC109398153	lncRNA	Annotated_lncRNA	NW_021837045.1	135597411	135599449	-	5	1782
XR_003897907.1	109412075	LOC109412075	lncRNA	Annotated_lncRNA	NW_021837045.1	127782091	127803472	-	2	686
XR_003894310.1	115259839	LOC115259839	lncRNA	Annotated_lncRNA	NW_021837045.1	179484247	179484771	+	3	399
XR_002131462.3	109415809	LOC109415809	lncRNA	Annotated_lncRNA	NW_021837045.1	140415494	140416163	+	2	598
XR_003897757.1	115267350	LOC115267350	lncRNA	Annotated_lncRNA	NW_021837045.1	98127080	98128254	+	4	993
XR_003896694.1	115265468	LOC115265468	lncRNA	Annotated_lncRNA	NW_021837045.1	64682207	64683290	-	4	308
XR_003896458.1	109403627	LOC109403627	lncRNA	Annotated_lncRNA	NW_021837045.1	59092137	59096456	-	2	445
XR_003896535.1	115265203	LOC115265203	lncRNA	Annotated_lncRNA	NW_021837045.1	51576407	51577288	-	2	646
XR_003899219.1	115270424	LOC115270424	lncRNA	Annotated_lncRNA	NW_021837045.1	133373573	133374324	-	3	628
XR_003895976.1	115264107	LOC115264107	lncRNA	Annotated_lncRNA	NW_021837045.1	44420050	44420986	-	2	875
XR_002133708.2	109425114	LOC109425114	lncRNA	Annotated_lncRNA	NW_021837045.1	50520649	50521510	-	2	750
XR_003897034.1	115266059	LOC115266059	lncRNA	Annotated_lncRNA	NW_021837045.1	80946583	80947069	+	2	455
XR_003896637.1	115265398	LOC115265398	lncRNA	Annotated_lncRNA	NW_021837045.1	57607263	57614598	-	4	1333
XR_003895191.1	115254089	LOC115254089	lncRNA	Annotated_lncRNA	NW_021837045.1	3535909	3542121	+	3	1440
XR_003897428.1	115266741	LOC115266741	lncRNA	Annotated_lncRNA	NW_021837045.1	105289670	105290365	-	2	633
XR_003897075.1	115266091	LOC115266091	lncRNA	Annotated_lncRNA	NW_021837045.1	87808609	87814603	+	2	2045
XR_003896754.1	115265564	LOC115265564	lncRNA	Annotated_lncRNA	NW_021837045.1	72800554	72802022	-	3	1354
XR_003897196.1	115266322	LOC115266322	lncRNA	Annotated_lncRNA	NW_021837045.1	87385713	87386131	+	2	353
XR_003898805.1	109411941	LOC109411941	lncRNA	Annotated_lncRNA	NW_021837045.1	161906713	161908145	-	4	1215
XR_003895937.1	115263999	LOC115263999	lncRNA	Annotated_lncRNA	NW_021837045.1	28330021	28330384	-	3	241
XR_003895794.1	115263736	LOC115263736	lncRNA	Annotated_lncRNA	NW_021837045.1	24183923	24184254	+	3	215
XR_003897752.1	109432958	LOC109432958	lncRNA	Annotated_lncRNA	NW_021837045.1	118885554	118886075	+	3	399
XR_003894684.1	115260824	LOC115260824	lncRNA	Annotated_lncRNA	NW_021837045.1	12573763	12574180	+	2	345
XR_003899202.1	115270412	LOC115270412	lncRNA	Annotated_lncRNA	NW_021837045.1	189222504	189222957	-	3	325
XR_003894439.1	109400627	LOC109400627	lncRNA	Annotated_lncRNA	NW_021837045.1	182687710	182688980	+	3	912
XR_003897285.1	109400173	LOC109400173	lncRNA	Annotated_lncRNA	NW_021837045.1	88205284	88206055	+	3	633
XR_003894427.1	115260195	LOC115260195	lncRNA	Annotated_lncRNA	NW_021837045.1	181770969	181771575	+	2	523
XR_003895164.1	115262168	LOC115262168	lncRNA	Annotated_lncRNA	NW_021837045.1	3040809	3041526	+	4	447
XR_003896431.1	109426701	LOC109426701	lncRNA	Annotated_lncRNA	NW_021837045.1	48362752	48364429	+	5	1445
XR_003899040.1	115270081	LOC115270081	lncRNA	Annotated_lncRNA	NW_021837045.1	178902522	178903394	+	2	781
XR_003893226.1	109422550	LOC109422550	lncRNA	Annotated_lncRNA	NW_021837045.1	158991755	158992769	+	4	801
XR_003898824.1	115269598	LOC115269598	lncRNA	Annotated_lncRNA	NW_021837045.1	162207693	162209708	+	3	1898
XR_002127680.2	109400173	LOC109400173	lncRNA	Annotated_lncRNA	NW_021837045.1	88205220	88206055	+	4	635
XR_003895932.1	115263989	LOC115263989	lncRNA	Annotated_lncRNA	NW_021837045.1	28172620	28209153	-	3	1193
XR_003896519.1	115265097	LOC115265097	lncRNA	Annotated_lncRNA	NW_021837045.1	60459439	60459754	-	3	191
XR_002127984.2	109401506	LOC109401506	lncRNA	Annotated_lncRNA	NW_021837045.1	55486316	55487536	+	2	493
XR_003895466.1	115262775	LOC115262775	lncRNA	Annotated_lncRNA	NW_021837045.1	30296239	30297490	+	3	1047
XR_003899008.1	109428066	LOC109428066	lncRNA	Annotated_lncRNA	NW_021837045.1	174256920	174259361	+	2	847
XR_003895734.1	115263680	LOC115263680	lncRNA	Annotated_lncRNA	NW_021837045.1	21862190	21862714	-	2	468
XR_003895733.1	115263677	LOC115263677	lncRNA	Annotated_lncRNA	NW_021837045.1	21711316	21711679	+	3	240
XR_003892667.1	109413867	LOC109413867	lncRNA	Annotated_lncRNA	NW_021837045.1	152222714	152223672	+	4	762
XR_003896546.1	115265259	LOC115265259	lncRNA	Annotated_lncRNA	NW_021837045.1	52888216	52888990	-	3	656
XR_003895945.1	115263994	LOC115263994	lncRNA	Annotated_lncRNA	NW_021837045.1	43217503	43218156	-	3	531
XR_003896453.1	115264956	LOC115264956	lncRNA	Annotated_lncRNA	NW_021837045.1	48899869	48949875	+	3	1365
XR_003892190.1	115255387	LOC115255387	lncRNA	Annotated_lncRNA	NW_021837045.1	146517271	146517651	+	3	230
XR_003897772.1	109397449	LOC109397449	lncRNA	Annotated_lncRNA	NW_021837045.1	121980101	121980938	-	2	780
XR_003898853.1	115269675	LOC115269675	lncRNA	Annotated_lncRNA	NW_021837045.1	163749369	163749727	+	3	242
XR_003899713.1	115271067	LOC115271067	lncRNA	Annotated_lncRNA	NW_021837045.1	194424540	194425491	-	2	889
XR_003894117.1	115259505	LOC115259505	lncRNA	Annotated_lncRNA	NW_021837045.1	171083422	171083887	-	4	239
XR_002129800.2	109408496	LOC109408496	lncRNA	Annotated_lncRNA	NW_021837045.1	188286091	188287174	-	4	890
XR_003897961.1	115267717	LOC115267717	lncRNA	Annotated_lncRNA	NW_021837045.1	100941540	100942024	+	3	366
XR_003895756.1	115263695	LOC115263695	lncRNA	Annotated_lncRNA	NW_021837045.1	22201747	22203025	+	4	1047
XR_003894514.1	115260399	LOC115260399	lncRNA	Annotated_lncRNA	NW_021837045.1	195632148	195633066	+	2	868
XR_003897854.1	109419724	LOC109419724	lncRNA	Annotated_lncRNA	NW_021837045.1	124385436	124398856	+	4	742
XR_003894475.1	115260274	LOC115260274	lncRNA	Annotated_lncRNA	NW_021837045.1	184391634	184392045	-	3	256
XR_003895387.1	115262656	LOC115262656	lncRNA	Annotated_lncRNA	NW_021837045.1	8063713	8064877	-	3	1052
XR_003895758.1	115263688	LOC115263688	lncRNA	Annotated_lncRNA	NW_021837045.1	39741290	39741913	+	2	559
XR_003898647.1	115269153	LOC115269153	lncRNA	Annotated_lncRNA	NW_021837045.1	155405340	155410467	+	2	517
XR_003896237.1	115264565	LOC115264565	lncRNA	Annotated_lncRNA	NW_021837045.1	38783436	38784421	+	4	809
XR_003898404.1	109433094	LOC109433094	lncRNA	Annotated_lncRNA	NW_021837045.1	148242563	148243380	+	2	748
XR_003898981.1	115269836	LOC115269836	lncRNA	Annotated_lncRNA	NW_021837045.1	167748935	167751841	-	3	712
XR_003899615.1	109416652	LOC109416652	lncRNA	Annotated_lncRNA	NW_021837045.1	191721773	191729904	-	3	916
XR_003893534.1	115258140	LOC115258140	lncRNA	Annotated_lncRNA	NW_021837045.1	164704818	164705256	+	3	284
XR_003897978.1	115267764	LOC115267764	lncRNA	Annotated_lncRNA	NW_021837045.1	101134754	101135421	-	3	556
XR_003894051.1	115259306	LOC115259306	lncRNA	Annotated_lncRNA	NW_021837045.1	170495979	170496393	+	3	291
XR_003896588.1	115265324	LOC115265324	lncRNA	Annotated_lncRNA	NW_021837045.1	67177873	67181237	-	2	707
XR_003898568.1	115268956	LOC115268956	lncRNA	Annotated_lncRNA	NW_021837045.1	151996562	151997952	+	2	1106
XR_002127445.2	109398954	LOC109398954	lncRNA	Annotated_lncRNA	NW_021837045.1	19361766	19362527	+	3	624
XR_002126984.2	109397192	LOC109397192	lncRNA	Annotated_lncRNA	NW_021837045.1	122495390	122495907	+	2	464
XR_003897811.1	109419891	LOC109419891	lncRNA	Annotated_lncRNA	NW_021837045.1	123074367	123074987	-	3	498
XR_003899012.1	115269996	LOC115269996	lncRNA	Annotated_lncRNA	NW_021837045.1	174541786	174542757	+	2	861
XR_003894658.1	115260701	LOC115260701	lncRNA	Annotated_lncRNA	NW_021837045.1	10474056	10474910	+	2	751
XR_003896599.1	109413585	LOC109413585	lncRNA	Annotated_lncRNA	NW_021837045.1	54642000	54643453	+	2	1376
XR_003896363.1	115264790	LOC115264790	lncRNA	Annotated_lncRNA	NW_021837045.1	57054432	57055885	-	3	1311
XR_003898127.1	109421771	LOC109421771	lncRNA	Annotated_lncRNA	NW_021837045.1	107760109	107761273	-	2	862
XR_003896248.1	109430874	LOC109430874	lncRNA	Annotated_lncRNA	NW_021837045.1	39099798	39101800	+	4	544
XR_003896232.1	115264552	LOC115264552	lncRNA	Annotated_lncRNA	NW_021837045.1	51797462	51797961	+	3	359
XR_003897057.1	109410494	LOC109410494	lncRNA	Annotated_lncRNA	NW_021837045.1	84393680	84394777	+	4	870
XR_003897535.1	109425085	LOC109425085	lncRNA	Annotated_lncRNA	NW_021837045.1	113821873	113823166	+	3	1171
XR_003897029.1	115266054	LOC115266054	lncRNA	Annotated_lncRNA	NW_021837045.1	80497510	80498896	+	2	1325
XR_003892645.1	109433354	LOC109433354	lncRNA	Annotated_lncRNA	NW_021837045.1	152036352	152037205	-	3	419
XR_002134179.2	109427335	LOC109427335	lncRNA	Annotated_lncRNA	NW_021837045.1	190283320	190284972	-	3	384
XR_003899226.1	115270452	LOC115270452	lncRNA	Annotated_lncRNA	NW_021837045.1	189655253	189656125	+	3	740
XR_003895677.1	115263311	LOC115263311	lncRNA	Annotated_lncRNA	NW_021837045.1	34983201	34983631	+	2	373
XR_003898433.1	115268794	LOC115268794	lncRNA	Annotated_lncRNA	NW_021837045.1	149346015	149346871	+	3	732
XR_003898850.1	115269672	LOC115269672	lncRNA	Annotated_lncRNA	NW_021837045.1	163742160	163742576	+	3	300
XR_003898801.1	109409572	LOC109409572	lncRNA	Annotated_lncRNA	NW_021837045.1	161758719	161775376	+	3	970
XR_003895692.1	115263387	LOC115263387	lncRNA	Annotated_lncRNA	NW_021837045.1	19374349	19375110	+	3	624
XR_003895926.1	115263974	LOC115263974	lncRNA	Annotated_lncRNA	NW_021837045.1	27870017	27901449	+	3	2230
XR_003894519.1	109423198	LOC109423198	lncRNA	Annotated_lncRNA	NW_021837045.1	8089557	8095025	-	3	664
XR_003898804.1	109411941	LOC109411941	lncRNA	Annotated_lncRNA	NW_021837045.1	161906713	161908145	-	3	1293
XR_003893330.1	115257726	LOC115257726	lncRNA	Annotated_lncRNA	NW_021837045.1	161377532	161377833	-	3	182
XR_003894925.1	115261393	LOC115261393	lncRNA	Annotated_lncRNA	NW_021837045.1	17171606	17172121	+	2	441
XR_003899258.1	115270493	LOC115270493	lncRNA	Annotated_lncRNA	NW_021837045.1	190845660	190847197	-	2	1475
XR_003895789.1	109415784	LOC109415784	lncRNA	Annotated_lncRNA	NW_021837045.1	39837109	39837800	+	2	603
XR_003894476.1	115260279	LOC115260279	lncRNA	Annotated_lncRNA	NW_021837045.1	184621029	184621572	-	2	462
XR_003898982.1	115269822	LOC115269822	lncRNA	Annotated_lncRNA	NW_021837045.1	126842421	126843949	-	2	1440
XR_003896385.1	115264849	LOC115264849	lncRNA	Annotated_lncRNA	NW_021837045.1	58199094	58199504	-	2	348
XR_003898089.1	115267946	LOC115267946	lncRNA	Annotated_lncRNA	NW_021837045.1	137338987	137346497	-	2	330
XR_003894972.1	115261508	LOC115261508	lncRNA	Annotated_lncRNA	NW_021837045.1	17803377	17804145	-	2	495
XR_003897418.1	115266731	LOC115266731	lncRNA	Annotated_lncRNA	NW_021837045.1	105129736	105130080	+	3	226
XR_003897051.1	109398969	LOC109398969	lncRNA	Annotated_lncRNA	NW_021837045.1	81124625	81125727	+	2	1025
XR_002127649.2	109400052	LOC109400052	lncRNA	Annotated_lncRNA	NW_021837045.1	39878465	39879594	+	3	931
XR_003896485.1	109423843	LOC109423843	lncRNA	Annotated_lncRNA	NW_021837045.1	59589492	59589802	+	3	186
XR_003898072.1	115267919	LOC115267919	lncRNA	Annotated_lncRNA	NW_021837045.1	136189656	136192423	-	2	2515
XR_002132260.2	109419179	LOC109419179	lncRNA	Annotated_lncRNA	NW_021837045.1	32671147	32672349	+	2	1144
XR_003897410.1	109419497	LOC109419497	lncRNA	Annotated_lncRNA	NW_021837045.1	104851165	104851621	+	2	380
XR_003892310.1	115255590	LOC115255590	lncRNA	Annotated_lncRNA	NW_021837045.1	4376477	4377115	-	3	520
XR_002131937.2	109417589	LOC109417589	lncRNA	Annotated_lncRNA	NW_021837045.1	154386510	154387282	-	2	717
XR_003894910.1	115261365	LOC115261365	lncRNA	Annotated_lncRNA	NW_021837045.1	17165630	17169625	-	3	802
XR_003897808.1	109419891	LOC109419891	lncRNA	Annotated_lncRNA	NW_021837045.1	123074656	123074987	-	2	277
XR_003892087.1	109404776	LOC109404776	lncRNA	Annotated_lncRNA	NW_021837045.1	3802753	3803789	-	3	864
XR_003894226.1	115259693	LOC115259693	lncRNA	Annotated_lncRNA	NW_021837045.1	174318299	174319213	-	2	853
XR_003897505.1	115266877	LOC115266877	lncRNA	Annotated_lncRNA	NW_021837045.1	90152165	90153659	-	3	548
XR_003898062.1	115267903	LOC115267903	lncRNA	Annotated_lncRNA	NW_021837045.1	135132439	135133764	+	3	1193
XR_003898882.1	115269705	LOC115269705	lncRNA	Annotated_lncRNA	NW_021837045.1	125619473	125620407	-	3	562
XR_003898776.1	115269468	LOC115269468	lncRNA	Annotated_lncRNA	NW_021837045.1	161148297	161150960	+	3	572
XR_003899737.1	115271086	LOC115271086	lncRNA	Annotated_lncRNA	NW_021837045.1	134636297	134637480	+	2	1146
XR_002132098.2	109418429	LOC109418429	lncRNA	Annotated_lncRNA	NW_021837045.1	41180436	41181215	-	2	722
XR_002132601.2	109420590	LOC109420590	lncRNA	Annotated_lncRNA	NW_021837045.1	50497817	50498267	+	3	327
XR_002127483.2	109399051	LOC109399051	lncRNA	Annotated_lncRNA	NW_021837045.1	113057081	113058363	-	2	956
XR_003896150.1	115264359	LOC115264359	lncRNA	Annotated_lncRNA	NW_021837045.1	32987738	32988392	-	3	448
XR_003899029.1	115270034	LOC115270034	lncRNA	Annotated_lncRNA	NW_021837045.1	177152962	177261334	+	3	2034
XR_003894364.1	109432942	LOC109432942	lncRNA	Annotated_lncRNA	NW_021837045.1	180347795	180348950	+	2	1091
XR_003896360.1	109418014	LOC109418014	lncRNA	Annotated_lncRNA	NW_021837045.1	42162056	42165712	-	4	838
XR_003896818.1	115265652	LOC115265652	lncRNA	Annotated_lncRNA	NW_021837045.1	75836438	75837324	+	2	813
XR_003897745.1	115267333	LOC115267333	lncRNA	Annotated_lncRNA	NW_021837045.1	98119097	98119815	-	2	647
XR_003896255.1	115264588	LOC115264588	lncRNA	Annotated_lncRNA	NW_021837045.1	39123896	39125337	-	3	1054
XR_003897773.1	109397449	LOC109397449	lncRNA	Annotated_lncRNA	NW_021837045.1	121965870	121980939	-	4	1162
XR_003898063.1	115267907	LOC115267907	lncRNA	Annotated_lncRNA	NW_021837045.1	135304871	135311135	-	2	3828
XR_003894468.1	115260263	LOC115260263	lncRNA	Annotated_lncRNA	NW_021837045.1	184174338	184175254	+	2	840
XR_003892101.1	115255037	LOC115255037	lncRNA	Annotated_lncRNA	NW_021837045.1	142045849	142046248	-	2	324
XR_003893340.1	115257746	LOC115257746	lncRNA	Annotated_lncRNA	NW_021837045.1	161408704	161409636	+	2	861
XR_003898257.1	115268354	LOC115268354	lncRNA	Annotated_lncRNA	NW_021837045.1	142677009	142677734	-	3	534
XR_003891777.1	115254292	LOC115254292	lncRNA	Annotated_lncRNA	NW_021837045.1	135439089	135439353	+	2	205
XR_003895745.1	115263686	LOC115263686	lncRNA	Annotated_lncRNA	NW_021837045.1	21993004	21995451	-	3	681
XR_003893054.1	115257275	LOC115257275	lncRNA	Annotated_lncRNA	NW_021837045.1	156740791	156741236	-	2	392
XR_003895207.1	115262226	LOC115262226	lncRNA	Annotated_lncRNA	NW_021837045.1	3776577	3777598	-	2	952
XR_003894895.1	115261335	LOC115261335	lncRNA	Annotated_lncRNA	NW_021837045.1	17153198	17154464	-	2	262
XR_003899743.1	115271102	LOC115271102	lncRNA	Annotated_lncRNA	NW_021837045.1	195336804	195339538	+	3	706
XR_003895923.1	115263946	LOC115263946	lncRNA	Annotated_lncRNA	NW_021837045.1	42881739	42882521	+	4	364
XR_003893215.1	115257467	LOC115257467	lncRNA	Annotated_lncRNA	NW_021837045.1	5560359	5561215	+	2	777
XR_003895150.1	109427957	LOC109427957	lncRNA	Annotated_lncRNA	NW_021837045.1	2616468	2622073	-	3	1482
XR_003894497.1	109416423	LOC109416423	lncRNA	Annotated_lncRNA	NW_021837045.1	7903427	7904282	+	2	790
XR_003899721.1	115271071	LOC115271071	lncRNA	Annotated_lncRNA	NW_021837045.1	194471039	194472522	+	2	1421
XR_003898603.1	115269036	LOC115269036	lncRNA	Annotated_lncRNA	NW_021837045.1	117023277	117023980	-	3	542
XR_003899247.1	109406891	LOC109406891	lncRNA	Annotated_lncRNA	NW_021837045.1	190285558	190287130	+	2	1511
XR_003897069.1	115266087	LOC115266087	lncRNA	Annotated_lncRNA	NW_021837045.1	87781137	87781822	+	2	577
XR_003894504.1	115260388	LOC115260388	lncRNA	Annotated_lncRNA	NW_021837045.1	194797026	194797403	-	2	306
XR_003899161.1	109405538	LOC109405538	lncRNA	Annotated_lncRNA	NW_021837045.1	184844437	184845714	+	2	1190
XR_003899614.1	109416652	LOC109416652	lncRNA	Annotated_lncRNA	NW_021837045.1	191721773	191723574	-	2	727
XR_003898641.1	109412915	LOC109412915	lncRNA	Annotated_lncRNA	NW_021837045.1	154383082	154383858	+	2	721
XR_003898986.1	115269901	LOC115269901	lncRNA	Annotated_lncRNA	NW_021837045.1	168355153	168355962	+	3	638
XR_003898702.1	115269267	LOC115269267	lncRNA	Annotated_lncRNA	NW_021837045.1	158322782	158323350	+	3	437
XR_003895992.1	115264155	LOC115264155	lncRNA	Annotated_lncRNA	NW_021837045.1	45814702	45814940	+	2	183
XR_003897226.1	109419452	LOC109419452	lncRNA	Annotated_lncRNA	NW_021837045.1	94291116	94292679	-	5	1315
XR_003896241.1	115264567	LOC115264567	lncRNA	Annotated_lncRNA	NW_021837045.1	38790760	38791401	+	3	520
XR_003899046.1	115270099	LOC115270099	lncRNA	Annotated_lncRNA	NW_021837045.1	180482189	180482747	-	3	428
XR_003896672.1	109423832	LOC109423832	lncRNA	Annotated_lncRNA	NW_021837045.1	60907239	60908252	+	4	831
XR_003899236.1	115270472	LOC115270472	lncRNA	Annotated_lncRNA	NW_021837045.1	190276387	190277948	+	2	1500
XR_003898130.1	109425116	LOC109425116	lncRNA	Annotated_lncRNA	NW_021837045.1	141005101	141006134	+	3	921
XR_003896257.1	115264601	LOC115264601	lncRNA	Annotated_lncRNA	NW_021837045.1	54616286	54617519	-	2	1130
XR_003898997.1	115269972	LOC115269972	lncRNA	Annotated_lncRNA	NW_021837045.1	173904947	173906144	-	2	1133
XR_003898987.1	115269904	LOC115269904	lncRNA	Annotated_lncRNA	NW_021837045.1	168360734	168361696	-	2	898
XR_003895908.1	115263886	LOC115263886	lncRNA	Annotated_lncRNA	NW_021837045.1	42854721	42855571	+	3	720
XR_003896501.1	115265050	LOC115265050	lncRNA	Annotated_lncRNA	NW_021837045.1	50489366	50489725	+	2	288
XR_003894810.1	109427555	LOC109427555	lncRNA	Annotated_lncRNA	NW_021837045.1	15829428	15830813	-	3	1257
XR_003895468.1	115262801	LOC115262801	lncRNA	Annotated_lncRNA	NW_021837045.1	32211617	32212207	-	2	523
XR_003897481.1	115266827	LOC115266827	lncRNA	Annotated_lncRNA	NW_021837045.1	90148595	90149366	+	3	633
XR_003897516.1	115266919	LOC115266919	lncRNA	Annotated_lncRNA	NW_021837045.1	113205092	113206031	+	3	782
XR_002132241.2	109419130	LOC109419130	lncRNA	Annotated_lncRNA	NW_021837045.1	30470302	30474683	-	4	896
XR_003897520.1	115266922	LOC115266922	lncRNA	Annotated_lncRNA	NW_021837045.1	113659906	113661129	-	2	1162
XR_003899651.1	115270928	LOC115270928	lncRNA	Annotated_lncRNA	NW_021837045.1	133723595	133724602	+	3	620
XR_003897596.1	115267054	LOC115267054	lncRNA	Annotated_lncRNA	NW_021837045.1	114636129	114674098	+	3	370
XR_003897032.1	115266057	LOC115266057	lncRNA	Annotated_lncRNA	NW_021837045.1	80941086	80941719	-	2	561
XR_003894452.1	109405243	LOC109405243	lncRNA	Annotated_lncRNA	NW_021837045.1	183853385	183853992	-	3	491
XR_002135518.2	109432848	LOC109432848	lncRNA	Annotated_lncRNA	NW_021837045.1	180472993	180474796	+	4	1628
XR_003895259.1	109621705	LOC109621705	lncRNA	Annotated_lncRNA	NW_021837045.1	26169710	26170973	+	3	972
XR_003897091.1	115266104	LOC115266104	lncRNA	Annotated_lncRNA	NW_021837045.1	84280677	84281223	-	3	418
XR_002130200.2	109410494	LOC109410494	lncRNA	Annotated_lncRNA	NW_021837045.1	84393680	84394254	+	3	463
XR_003899616.1	109416652	LOC109416652	lncRNA	Annotated_lncRNA	NW_021837045.1	191721773	191727353	-	3	722
XR_003898859.1	109425569	LOC109425569	lncRNA	Annotated_lncRNA	NW_021837045.1	164796153	164796771	-	2	508
XR_003896325.1	109432205	LOC109432205	lncRNA	Annotated_lncRNA	NW_021837045.1	57052080	57052562	+	3	364
XR_003896576.1	115265312	LOC115265312	lncRNA	Annotated_lncRNA	NW_021837045.1	54296277	54296549	+	3	155
XR_003894175.1	109402146	LOC109402146	lncRNA	Annotated_lncRNA	NW_021837045.1	173106666	173107632	+	4	691
XR_003897186.1	115266310	LOC115266310	lncRNA	Annotated_lncRNA	NW_021837045.1	87041178	87042063	-	3	760
XR_003898704.1	115269256	LOC115269256	lncRNA	Annotated_lncRNA	NW_021837045.1	117954804	117955253	+	3	313
XR_003894115.1	115259505	LOC115259505	lncRNA	Annotated_lncRNA	NW_021837045.1	171083417	171083877	-	3	299
XR_003899162.1	109405538	LOC109405538	lncRNA	Annotated_lncRNA	NW_021837045.1	184844437	184845714	+	3	1134
XR_003895512.1	109428113	LOC109428113	lncRNA	Annotated_lncRNA	NW_021837045.1	32600795	32601611	+	2	739
XR_002201863.2	109621705	LOC109621705	lncRNA	Annotated_lncRNA	NW_021837045.1	26170120	26170973	+	2	761
XR_003894477.1	115260314	LOC115260314	lncRNA	Annotated_lncRNA	NW_021837045.1	185647718	185648332	+	3	475
XR_003899154.1	115270329	LOC115270329	lncRNA	Annotated_lncRNA	NW_021837045.1	184271267	184271967	-	3	580
XR_003896304.1	115264734	LOC115264734	lncRNA	Annotated_lncRNA	NW_021837045.1	41835123	41836338	+	2	1072
XR_003897852.1	109419724	LOC109419724	lncRNA	Annotated_lncRNA	NW_021837045.1	124385436	124400080	+	4	790
XR_003898511.1	115268865	LOC115268865	lncRNA	Annotated_lncRNA	NW_021837045.1	115590093	115590933	+	2	781
XR_002134403.2	109428173	LOC109428173	lncRNA	Annotated_lncRNA	NW_021837045.1	179588435	179589618	+	4	1014
XR_003895740.1	115263684	LOC115263684	lncRNA	Annotated_lncRNA	NW_021837045.1	21996785	21998502	+	2	1654
XR_003895686.1	109398954	LOC109398954	lncRNA	Annotated_lncRNA	NW_021837045.1	19361766	19362527	+	2	703
XR_003898088.1	109431525	LOC109431525	lncRNA	Annotated_lncRNA	NW_021837045.1	137245655	137246959	-	2	1220
XR_003899054.1	109419922	LOC109419922	lncRNA	Annotated_lncRNA	NW_021837045.1	130282442	130282983	-	2	455
XR_003891858.1	115254446	LOC115254446	lncRNA	Annotated_lncRNA	NW_021837045.1	137467210	137468248	-	3	909
XR_003896505.1	115265049	LOC115265049	lncRNA	Annotated_lncRNA	NW_021837045.1	60264357	60265031	-	3	556
XR_003897733.1	115267299	LOC115267299	lncRNA	Annotated_lncRNA	NW_021837045.1	98113892	98115552	+	4	757
XR_003895042.1	115261858	LOC115261858	lncRNA	Annotated_lncRNA	NW_021837045.1	19640690	19641249	-	2	494
XR_003897425.1	115266737	LOC115266737	lncRNA	Annotated_lncRNA	NW_021837045.1	105292358	105292602	-	2	183
XR_003894501.1	115260375	LOC115260375	lncRNA	Annotated_lncRNA	NW_021837045.1	194440543	194441147	+	2	549
XR_003895169.1	115262173	LOC115262173	lncRNA	Annotated_lncRNA	NW_021837045.1	3061069	3061323	+	2	194
XR_002201951.2	109622071	LOC109622071	lncRNA	Annotated_lncRNA	NW_021837045.1	161563326	161575019	+	2	667
XR_003899683.1	115271000	LOC115271000	lncRNA	Annotated_lncRNA	NW_021837045.1	133834881	133835920	-	4	827
XR_003897504.1	109420045	LOC109420045	lncRNA	Annotated_lncRNA	NW_021837045.1	112152200	112153274	-	3	933
XR_003898484.1	109622317	LOC109622317	lncRNA	Annotated_lncRNA	NW_021837045.1	149657482	149658799	+	3	852
XR_003898051.1	115267887	LOC115267887	lncRNA	Annotated_lncRNA	NW_021837045.1	134629130	134630006	-	2	752
XR_003897807.1	115267483	LOC115267483	lncRNA	Annotated_lncRNA	NW_021837045.1	123076781	123078255	-	2	1372
XR_003892878.1	115256957	LOC115256957	lncRNA	Annotated_lncRNA	NW_021837045.1	154014943	154015384	+	2	380
XR_003898697.1	115269265	LOC115269265	lncRNA	Annotated_lncRNA	NW_021837045.1	158307972	158314935	-	2	717
XR_003894777.1	115261117	LOC115261117	lncRNA	Annotated_lncRNA	NW_021837045.1	15828252	15828779	+	2	466
XR_003897949.1	109432662	LOC109432662	lncRNA	Annotated_lncRNA	NW_021837045.1	130272631	130274921	-	5	1240
XR_003896012.1	115264200	LOC115264200	lncRNA	Annotated_lncRNA	NW_021837045.1	30465440	30466226	+	2	724
XR_003899747.1	109420742	LOC109420742	lncRNA	Annotated_lncRNA	NW_021837045.1	195345676	195346902	+	2	1159
XR_003898988.1	115269908	LOC115269908	lncRNA	Annotated_lncRNA	NW_021837045.1	168361726	168362535	+	3	638
XR_002127971.2	109401453	LOC109401453	lncRNA	Annotated_lncRNA	NW_021837045.1	15827069	15827609	+	2	479
XR_002135241.2	109431644	LOC109431644	lncRNA	Annotated_lncRNA	NW_021837045.1	119843524	119843988	-	3	359
XR_003896545.1	115265258	LOC115265258	lncRNA	Annotated_lncRNA	NW_021837045.1	52854404	52855253	+	2	779
XR_003895411.1	115262684	LOC115262684	lncRNA	Annotated_lncRNA	NW_021837045.1	28472296	28472514	-	2	162
XR_003897774.1	109414759	LOC109414759	lncRNA	Annotated_lncRNA	NW_021837045.1	122474689	122476283	-	5	1359
XR_003893355.1	115257768	LOC115257768	lncRNA	Annotated_lncRNA	NW_021837045.1	161416350	161418267	-	3	686
XR_003895571.1	115263056	LOC115263056	lncRNA	Annotated_lncRNA	NW_021837045.1	32941272	32941970	+	2	634
XR_003897804.1	115267452	LOC115267452	lncRNA	Annotated_lncRNA	NW_021837045.1	122656464	122657224	+	3	561
XR_003893375.1	115257768	LOC115257768	lncRNA	Annotated_lncRNA	NW_021837045.1	161416350	161418267	-	4	609
XR_003895710.1	115263534	LOC115263534	lncRNA	Annotated_lncRNA	NW_021837045.1	19721385	19722239	+	2	798
XR_003898102.1	115267947	LOC115267947	lncRNA	Annotated_lncRNA	NW_021837045.1	106525559	106526801	+	2	289
XR_002127364.2	109398543	LOC109398543	lncRNA	Annotated_lncRNA	NW_021837045.1	52754090	52754831	-	2	662
XR_002135143.2	109431284	LOC109431284	lncRNA	Annotated_lncRNA	NW_021837045.1	40676662	40677633	-	2	918
XR_003891756.1	115254278	LOC115254278	lncRNA	Annotated_lncRNA	NW_021837045.1	195603302	195624636	-	3	640
XR_003897595.1	115267054	LOC115267054	lncRNA	Annotated_lncRNA	NW_021837045.1	114635781	114674098	+	3	530
XR_003898857.1	115269679	LOC115269679	lncRNA	Annotated_lncRNA	NW_021837045.1	164287185	164420766	+	3	2461
XR_003899185.1	109414413	LOC109414413	lncRNA	Annotated_lncRNA	NW_021837045.1	186183656	186184523	+	3	710
XR_003896273.1	115264630	LOC115264630	lncRNA	Annotated_lncRNA	NW_021837045.1	54620880	54621816	+	2	833
XR_003894850.1	109424882	LOC109424882	lncRNA	Annotated_lncRNA	NW_021837045.1	15840450	15841209	+	3	637
XR_003892121.1	115255106	LOC115255106	lncRNA	Annotated_lncRNA	NW_021837045.1	144057382	144058816	+	3	1322
XR_003897560.1	115266984	LOC115266984	lncRNA	Annotated_lncRNA	NW_021837045.1	114313134	114313839	+	3	590
XR_003896632.1	115265390	LOC115265390	lncRNA	Annotated_lncRNA	NW_021837045.1	67973156	67973791	+	2	551
XR_003898703.1	115269271	LOC115269271	lncRNA	Annotated_lncRNA	NW_021837045.1	158322675	158323128	-	2	274
XR_003895368.1	115262625	LOC115262625	lncRNA	Annotated_lncRNA	NW_021837045.1	7432753	7434380	-	3	1491
XR_003897393.1	115266661	LOC115266661	lncRNA	Annotated_lncRNA	NW_021837045.1	103331855	103352394	-	3	415
XR_003899047.1	109432935	LOC109432935	lncRNA	Annotated_lncRNA	NW_021837045.1	180560138	180561287	+	2	1076
XR_003896734.1	115265543	LOC115265543	lncRNA	Annotated_lncRNA	NW_021837045.1	71904800	71905369	+	4	404
XR_003899205.1	115270352	LOC115270352	lncRNA	Annotated_lncRNA	NW_021837045.1	2523228	2524113	+	2	794
XR_003895428.1	115262713	LOC115262713	lncRNA	Annotated_lncRNA	NW_021837045.1	28599685	28600699	+	3	894
XR_003898996.1	115269969	LOC115269969	lncRNA	Annotated_lncRNA	NW_021837045.1	171479324	171481092	+	3	622
XR_003896821.1	115265678	LOC115265678	lncRNA	Annotated_lncRNA	NW_021837045.1	78996194	78996474	+	3	162
XR_002129188.2	109406125	LOC109406125	lncRNA	Annotated_lncRNA	NW_021837045.1	21288670	21289371	+	3	555
XR_003898811.1	115269577	LOC115269577	lncRNA	Annotated_lncRNA	NW_021837045.1	162000152	162000899	+	2	658
XR_003899020.1	115270010	LOC115270010	lncRNA	Annotated_lncRNA	NW_021837045.1	175194944	175195608	+	2	607
XR_003892651.1	109413930	LOC109413930	lncRNA	Annotated_lncRNA	NW_021837045.1	152217483	152218258	+	4	579
XR_003895595.1	115263140	LOC115263140	lncRNA	Annotated_lncRNA	NW_021837045.1	15966259	15968038	+	4	1260
XR_003895931.1	115263985	LOC115263985	lncRNA	Annotated_lncRNA	NW_021837045.1	27738840	27739298	+	3	336
XR_003895122.1	115262114	LOC115262114	lncRNA	Annotated_lncRNA	NW_021837045.1	1424754	1425389	-	3	462
XR_003893379.1	115257823	LOC115257823	lncRNA	Annotated_lncRNA	NW_021837045.1	161910506	161911450	-	4	727
XR_002134375.2	109428055	LOC109428055	lncRNA	Annotated_lncRNA	NW_021837045.1	3949115	3950278	+	3	775
XR_003896733.1	115265543	LOC115265543	lncRNA	Annotated_lncRNA	NW_021837045.1	71904800	71905412	+	4	440
XR_003894951.1	109623198	LOC109623198	lncRNA	Annotated_lncRNA	NW_021837045.1	17464695	17465611	+	2	861
XR_003899048.1	109398345	LOC109398345	lncRNA	Annotated_lncRNA	NW_021837045.1	130249715	130252070	-	3	800
XR_002134959.2	109430461	LOC109430461	lncRNA	Annotated_lncRNA	NW_021837045.1	178852001	178852610	-	2	549
XR_003891804.1	109398153	LOC109398153	lncRNA	Annotated_lncRNA	NW_021837045.1	135597411	135599449	-	4	1841
XR_003894453.1	109405254	LOC109405254	lncRNA	Annotated_lncRNA	NW_021837045.1	183856002	183856734	+	3	616
XR_003894010.1	115259028	LOC115259028	lncRNA	Annotated_lncRNA	NW_021837045.1	6435259	6435793	+	3	418
XR_002135519.2	109432849	LOC109432849	lncRNA	Annotated_lncRNA	NW_021837045.1	180463806	180466076	+	4	2095
XR_002132574.2	109420411	LOC109420411	lncRNA	Annotated_lncRNA	NW_021837045.1	142060275	142060853	-	2	517
XR_003892578.1	109414241	LOC109414241	lncRNA	Annotated_lncRNA	NW_021837045.1	150843759	150845119	+	4	1185
XR_003897090.1	109397984	LOC109397984	lncRNA	Annotated_lncRNA	NW_021837045.1	88236076	88247498	-	4	865
XR_003896698.1	115265476	LOC115265476	lncRNA	Annotated_lncRNA	NW_021837045.1	65101549	65102256	+	2	643
XR_003897278.1	109400379	LOC109400379	lncRNA	Annotated_lncRNA	NW_021837045.1	98151662	98158536	-	2	503
XR_003896434.1	115264936	LOC115264936	lncRNA	Annotated_lncRNA	NW_021837045.1	58745218	58750578	+	3	510
XR_002132031.2	109418049	LOC109418049	lncRNA	Annotated_lncRNA	NW_021837045.1	128257668	128258767	-	3	971
XR_003898021.1	109409548	LOC109409548	lncRNA	Annotated_lncRNA	NW_021837045.1	102506895	102507664	+	3	614
XR_003898354.1	109422855	LOC109422855	lncRNA	Annotated_lncRNA	NW_021837045.1	111107811	111108392	-	2	508
XR_003896423.1	115264911	LOC115264911	lncRNA	Annotated_lncRNA	NW_021837045.1	58550827	58551874	+	2	401
XR_003899201.1	115270411	LOC115270411	lncRNA	Annotated_lncRNA	NW_021837045.1	188887823	188888697	-	4	695
XR_002134049.2	109426725	LOC109426725	lncRNA	Annotated_lncRNA	NW_021837045.1	2687904	2688853	-	2	878
XR_003899155.1	115270333	LOC115270333	lncRNA	Annotated_lncRNA	NW_021837045.1	184267128	184267821	+	2	664
TCONS_00010255	XLOC_007654	XLOC_007654	novel	Novel_lncRNA	NW_021837045.1	184597879	184598334	+	2	398
TCONS_00005306	XLOC_003985	XLOC_003985	novel	Novel_lncRNA	NW_021837045.1	98939339	98939770	+	2	227
TCONS_00020370	115261650	LOC115261650	protein_coding	Novel_lncRNA	NW_021837045.1	170928695	171036116	-	2	416
TCONS_00020087	XLOC_015004	XLOC_015004	novel	Novel_lncRNA	NW_021837045.1	166773419	166773984	-	2	504
TCONS_00011618	XLOC_008665	XLOC_008665	novel	Novel_lncRNA	NW_021837045.1	12570589	12570867	-	2	210
TCONS_00011610	XLOC_008657	XLOC_008657	novel	Novel_lncRNA	NW_021837045.1	12510494	12510838	-	2	277
TCONS_00004305	XLOC_003168	XLOC_003168	novel	Novel_lncRNA	NW_021837045.1	79169094	79169444	+	2	279
TCONS_00004303	XLOC_003166	XLOC_003166	novel	Novel_lncRNA	NW_021837045.1	79156596	79157621	+	2	963
TCONS_00014831	XLOC_011089	XLOC_011089	novel	Novel_lncRNA	NW_021837045.1	72908841	72909459	-	2	561
TCONS_00003790	115260682	LOC115260682	protein_coding	Novel_lncRNA	NW_021837045.1	68035499	68110788	+	2	901
TCONS_00004160	XLOC_003082	XLOC_003082	novel	Novel_lncRNA	NW_021837045.1	76105356	76159530	+	2	972
TCONS_00007676	XLOC_005826	XLOC_005826	novel	Novel_lncRNA	NW_021837045.1	137453629	137454177	+	2	518
TCONS_00017760	XLOC_013384	XLOC_013384	novel	Novel_lncRNA	NW_021837045.1	129798723	129808364	-	2	720
TCONS_00006212	109397518	LOC109397518	protein_coding	Novel_lncRNA	NW_021837045.1	113198818	113206391	+	4	1118
TCONS_00013440	XLOC_009956	XLOC_009956	novel	Novel_lncRNA	NW_021837045.1	44741500	44783078	-	3	2636
TCONS_00017585	XLOC_013230	XLOC_013230	novel	Novel_lncRNA	NW_021837045.1	126183803	126184478	-	2	279
TCONS_00017582	XLOC_013228	XLOC_013228	novel	Novel_lncRNA	NW_021837045.1	126046832	126138904	-	2	270
TCONS_00014238	109424986	LOC109424986	protein_coding	Novel_lncRNA	NW_021837045.1	58049440	58059513	-	2	2245
TCONS_00005793	XLOC_004392	XLOC_004392	novel	Novel_lncRNA	NW_021837045.1	106315175	106323500	+	2	369
TCONS_00008515	XLOC_006393	XLOC_006393	novel	Novel_lncRNA	NW_021837045.1	152257039	152264395	+	2	365
TCONS_00020554	115269993	LOC115269993	protein_coding	Novel_lncRNA	NW_021837045.1	174346587	174439558	-	2	354
TCONS_00009265	109621877	LOC109621877	protein_coding	Novel_lncRNA	NW_021837045.1	162671226	162703569	+	2	253
TCONS_00009264	109405054	LOC109405054	protein_coding	Novel_lncRNA	NW_021837045.1	162665852	162668596	+	2	466
TCONS_00006669	XLOC_005119	XLOC_005119	novel	Novel_lncRNA	NW_021837045.1	121828265	121833890	+	2	603
TCONS_00010238	XLOC_007637	XLOC_007637	novel	Novel_lncRNA	NW_021837045.1	184156646	184157602	+	2	894
TCONS_00017931	115261333	LOC115261333	protein_coding	Novel_lncRNA	NW_021837045.1	131713963	131720048	-	2	268
TCONS_00010581	XLOC_007917	XLOC_007917	novel	Novel_lncRNA	NW_021837045.1	190855969	190856807	+	2	782
TCONS_00005368	XLOC_004042	XLOC_004042	novel	Novel_lncRNA	NW_021837045.1	99430552	99614535	+	3	559
TCONS_00005369	XLOC_004042	XLOC_004042	novel	Novel_lncRNA	NW_021837045.1	99430552	99614535	+	3	614
TCONS_00005367	XLOC_004042	XLOC_004042	novel	Novel_lncRNA	NW_021837045.1	99430523	99614535	+	3	641
TCONS_00011181	109428053	LOC109428053	protein_coding	Novel_lncRNA	NW_021837045.1	3972141	4009860	-	2	1290
TCONS_00008187	XLOC_006149	XLOC_006149	novel	Novel_lncRNA	NW_021837045.1	146712694	146714506	+	5	1441
TCONS_00019161	XLOC_014404	XLOC_014404	novel	Novel_lncRNA	NW_021837045.1	151774671	151775323	-	2	581
TCONS_00019160	XLOC_014403	XLOC_014403	novel	Novel_lncRNA	NW_021837045.1	151773642	151774262	-	2	557
TCONS_00010375	115270402	LOC115270402	protein_coding	Novel_lncRNA	NW_021837045.1	186776213	187465367	+	4	1950
TCONS_00010371	115270402	LOC115270402	protein_coding	Novel_lncRNA	NW_021837045.1	186759783	187388300	+	5	2662
TCONS_00005580	XLOC_004198	XLOC_004198	novel	Novel_lncRNA	NW_021837045.1	101965178	101965713	+	2	222
TCONS_00014976	XLOC_011151	XLOC_011151	novel	Novel_lncRNA	NW_021837045.1	76625628	76712886	-	3	4141
TCONS_00007988	109430450	LOC109430450	protein_coding	Novel_lncRNA	NW_021837045.1	142403927	142634647	+	2	1149
TCONS_00007986	109430450	LOC109430450	protein_coding	Novel_lncRNA	NW_021837045.1	142381106	142621366	+	2	1315
TCONS_00021409	XLOC_016027	XLOC_016027	novel	Novel_lncRNA	NW_021837045.1	193213616	193214368	-	2	681
TCONS_00004181	109413755	LOC109413755	protein_coding	Novel_lncRNA	NW_021837045.1	76569764	76711611	+	4	1756
TCONS_00007180	109415491	LOC109415491	protein_coding	Novel_lncRNA	NW_021837045.1	130540033	130655474	+	2	2105
TCONS_00006051	XLOC_004627	XLOC_004627	novel	Novel_lncRNA	NW_021837045.1	110686003	110686424	+	2	357
TCONS_00006052	XLOC_004628	XLOC_004628	novel	Novel_lncRNA	NW_021837045.1	110688176	110689780	+	2	1522
TCONS_00006376	XLOC_004873	XLOC_004873	novel	Novel_lncRNA	NW_021837045.1	115787829	115969793	+	2	501
TCONS_00019372	XLOC_014540	XLOC_014540	novel	Novel_lncRNA	NW_021837045.1	153840572	153841209	-	2	226
TCONS_00001054	XLOC_000747	XLOC_000747	novel	Novel_lncRNA	NW_021837045.1	16099460	16100053	+	2	532
TCONS_00001724	109419212	LOC109419212	protein_coding	Novel_lncRNA	NW_021837045.1	28685446	28687743	+	2	2087
TCONS_00010913	109419349	LOC109419349	protein_coding	Novel_lncRNA	NW_021837045.1	654226	661814	-	2	464
TCONS_00005803	XLOC_004401	XLOC_004401	novel	Novel_lncRNA	NW_021837045.1	106555233	106568315	+	2	1599
TCONS_00005806	XLOC_004404	XLOC_004404	novel	Novel_lncRNA	NW_021837045.1	106578992	106579560	+	2	515
TCONS_00005804	XLOC_004402	XLOC_004402	novel	Novel_lncRNA	NW_021837045.1	106568374	106852046	+	4	917
TCONS_00014071	XLOC_010453	XLOC_010453	novel	Novel_lncRNA	NW_021837045.1	54651410	54652416	-	2	949
TCONS_00018297	XLOC_013762	XLOC_013762	novel	Novel_lncRNA	NW_021837045.1	137301764	137312455	-	2	3935
TCONS_00008537	XLOC_006408	XLOC_006408	novel	Novel_lncRNA	NW_021837045.1	152828156	152829107	+	2	719
TCONS_00003614	XLOC_002672	XLOC_002672	novel	Novel_lncRNA	NW_021837045.1	64427853	64496233	+	3	2687
TCONS_00003610	XLOC_002678	XLOC_002678	novel	Novel_lncRNA	NW_021837045.1	64399022	64399691	+	2	572
TCONS_00015933	109414514	LOC109414514	protein_coding	Novel_lncRNA	NW_021837045.1	95863192	95873570	-	2	579
TCONS_00010212	109408413	LOC109408413	protein_coding	Novel_lncRNA	NW_021837045.1	183745197	183773199	+	2	219
TCONS_00005342	109415801	LOC109415801	protein_coding	Novel_lncRNA	NW_021837045.1	99165710	99210836	+	2	306
TCONS_00020334	XLOC_015218	XLOC_015218	novel	Novel_lncRNA	NW_021837045.1	170494129	170494607	-	2	412
TCONS_00000730	XLOC_000533	XLOC_000533	novel	Novel_lncRNA	NW_021837045.1	10459122	10460602	+	2	1113
TCONS_00013236	XLOC_009792	XLOC_009792	novel	Novel_lncRNA	NW_021837045.1	40198089	40199421	-	2	310
TCONS_00019557	XLOC_014667	XLOC_014667	novel	Novel_lncRNA	NW_021837045.1	157627100	157634527	-	2	434
TCONS_00019558	XLOC_014668	XLOC_014668	novel	Novel_lncRNA	NW_021837045.1	157627768	157635072	-	2	316
TCONS_00016306	XLOC_012250	XLOC_012250	novel	Novel_lncRNA	NW_021837045.1	101916025	101916966	-	2	220
TCONS_00006074	XLOC_004650	XLOC_004650	novel	Novel_lncRNA	NW_021837045.1	111205366	111213059	+	2	318
TCONS_00018470	115268049	LOC115268049	protein_coding	Novel_lncRNA	NW_021837045.1	140538716	140764857	-	2	431
TCONS_00007705	109414546	LOC109414546	protein_coding	Novel_lncRNA	NW_021837045.1	138098935	138137750	+	2	1645
TCONS_00017019	XLOC_012844	XLOC_012844	novel	Novel_lncRNA	NW_021837045.1	114890559	114891647	-	2	1008
TCONS_00017017	XLOC_012846	XLOC_012846	novel	Novel_lncRNA	NW_021837045.1	114873918	114874958	-	2	683
TCONS_00017015	XLOC_012844	XLOC_012844	novel	Novel_lncRNA	NW_021837045.1	114854100	114891696	-	2	1516
TCONS_00005283	115266517	LOC115266517	protein_coding	Novel_lncRNA	NW_021837045.1	98742310	98838884	+	2	424
TCONS_00014099	XLOC_010472	XLOC_010472	novel	Novel_lncRNA	NW_021837045.1	55068367	55069475	-	2	838
TCONS_00010429	XLOC_007784	XLOC_007784	novel	Novel_lncRNA	NW_021837045.1	187958829	187962996	+	2	1732
TCONS_00018407	109423417	LOC109423417	protein_coding	Novel_lncRNA	NW_021837045.1	138822619	138888531	-	4	2959
TCONS_00005137	XLOC_003855	XLOC_003855	novel	Novel_lncRNA	NW_021837045.1	95313205	95314876	+	3	1555
TCONS_00020103	115253772	LOC115253772	protein_coding	Novel_lncRNA	NW_021837045.1	167027998	167028494	-	2	435
TCONS_00018894	109430500	LOC109430500	protein_coding	Novel_lncRNA	NW_021837045.1	147264437	147418447	-	3	1608
TCONS_00007286	XLOC_005538	XLOC_005538	novel	Novel_lncRNA	NW_021837045.1	132823069	132826461	+	2	1297
TCONS_00007285	XLOC_005537	XLOC_005537	novel	Novel_lncRNA	NW_021837045.1	132790740	132792133	+	2	441
TCONS_00019944	XLOC_014905	XLOC_014905	novel	Novel_lncRNA	NW_021837045.1	163074548	163075521	-	2	799
TCONS_00000941	XLOC_000675	XLOC_000675	novel	Novel_lncRNA	NW_021837045.1	14764430	14765548	+	2	907
TCONS_00000940	XLOC_000674	XLOC_000674	novel	Novel_lncRNA	NW_021837045.1	14757941	14760915	+	2	630
TCONS_00016792	XLOC_012655	XLOC_012655	novel	Novel_lncRNA	NW_021837045.1	110132710	110134988	-	2	1213
TCONS_00012235	XLOC_009085	XLOC_009085	novel	Novel_lncRNA	NW_021837045.1	22624406	22640272	-	2	723
TCONS_00012236	XLOC_009085	XLOC_009085	novel	Novel_lncRNA	NW_021837045.1	22624406	22640273	-	2	703
TCONS_00012237	XLOC_009085	XLOC_009085	novel	Novel_lncRNA	NW_021837045.1	22624406	22640273	-	2	629
TCONS_00012942	XLOC_009571	XLOC_009571	novel	Novel_lncRNA	NW_021837045.1	35604125	35611112	-	2	505
TCONS_00012941	XLOC_009571	XLOC_009571	novel	Novel_lncRNA	NW_021837045.1	35604125	35611111	-	2	504
TCONS_00020489	115261669	LOC115261669	protein_coding	Novel_lncRNA	NW_021837045.1	173237917	173363748	-	2	2761
TCONS_00014888	109399760	LOC109399760	protein_coding	Novel_lncRNA	NW_021837045.1	74602272	74735870	-	2	1362
TCONS_00011852	XLOC_008835	XLOC_008835	novel	Novel_lncRNA	NW_021837045.1	16217858	16218536	-	2	291
TCONS_00000716	109418350	LOC109418350	protein_coding	Novel_lncRNA	NW_021837045.1	10337874	10339798	+	2	357
TCONS_00000719	109427320	LOC109427320	protein_coding	Novel_lncRNA	NW_021837045.1	10366485	10371434	+	2	932
TCONS_00016494	XLOC_012393	XLOC_012393	novel	Novel_lncRNA	NW_021837045.1	104205996	104208346	-	2	560
TCONS_00016679	XLOC_012558	XLOC_012558	novel	Novel_lncRNA	NW_021837045.1	108518432	108528374	-	2	767
TCONS_00006019	XLOC_004595	XLOC_004595	novel	Novel_lncRNA	NW_021837045.1	110242369	110242645	+	2	214
TCONS_00007495	115261390	LOC115261390	protein_coding	Novel_lncRNA	NW_021837045.1	135349814	135359449	+	2	3673
TCONS_00017070	XLOC_012886	XLOC_012886	novel	Novel_lncRNA	NW_021837045.1	115759335	115759950	-	2	549
TCONS_00017075	XLOC_012890	XLOC_012890	novel	Novel_lncRNA	NW_021837045.1	115965041	115965397	-	2	312
TCONS_00000964	109418363	LOC109418363	protein_coding	Novel_lncRNA	NW_021837045.1	14824895	15016910	+	3	3488
TCONS_00002524	XLOC_001837	XLOC_001837	novel	Novel_lncRNA	NW_021837045.1	44449578	44450025	+	3	280
TCONS_00016110	XLOC_012098	XLOC_012098	novel	Novel_lncRNA	NW_021837045.1	99629933	99630503	-	2	498
TCONS_00017192	109425564	LOC109425564	protein_coding	Novel_lncRNA	NW_021837045.1	117531849	117621970	-	3	1710
TCONS_00017193	109425564	LOC109425564	protein_coding	Novel_lncRNA	NW_021837045.1	117531849	117621970	-	3	1059
TCONS_00012965	115264460	LOC115264460	protein_coding	Novel_lncRNA	NW_021837045.1	36028709	36028995	-	2	224
TCONS_00017194	109425564	LOC109425564	protein_coding	Novel_lncRNA	NW_021837045.1	117531849	117621970	-	3	1721
TCONS_00006601	XLOC_005052	XLOC_005052	novel	Novel_lncRNA	NW_021837045.1	120152525	120159376	+	2	503
TCONS_00012618	109407480	LOC109407480	protein_coding	Novel_lncRNA	NW_021837045.1	30132522	30134703	-	2	1258
TCONS_00014750	XLOC_011017	XLOC_011017	novel	Novel_lncRNA	NW_021837045.1	71208023	71211750	-	2	364
TCONS_00015595	109400187	LOC109400187	protein_coding	Novel_lncRNA	NW_021837045.1	89506077	89508091	-	2	1505
TCONS_00015592	109400186	LOC109400186	protein_coding	Novel_lncRNA	NW_021837045.1	89491592	89600196	-	5	1324
TCONS_00011875	XLOC_008848	XLOC_008848	novel	Novel_lncRNA	NW_021837045.1	16655523	16655906	-	2	326
TCONS_00011690	109426156	LOC109426156	protein_coding	Novel_lncRNA	NW_021837045.1	13849479	14019877	-	3	3344
TCONS_00002868	109410427	LOC109410427	protein_coding	Novel_lncRNA	NW_021837045.1	50734424	50738991	+	2	488
TCONS_00018321	XLOC_013772	XLOC_013772	novel	Novel_lncRNA	NW_021837045.1	137464255	137466880	-	2	1274
TCONS_00001567	XLOC_001118	XLOC_001118	novel	Novel_lncRNA	NW_021837045.1	24875467	24876022	+	2	491
TCONS_00019503	XLOC_014643	XLOC_014643	novel	Novel_lncRNA	NW_021837045.1	156860137	156867763	-	2	291
TCONS_00006294	XLOC_004827	XLOC_004827	novel	Novel_lncRNA	NW_021837045.1	114555458	114575306	+	4	3393
TCONS_00006292	109396987	LOC109396987	protein_coding	Novel_lncRNA	NW_021837045.1	114522959	114565394	+	3	2771
TCONS_00013736	109401449	LOC109401449	protein_coding	Novel_lncRNA	NW_021837045.1	49995484	50269850	-	3	740
TCONS_00013737	115265015	LOC115265015	protein_coding	Novel_lncRNA	NW_021837045.1	49998390	50005932	-	2	282
TCONS_00013739	109401451	LOC109401451	protein_coding	Novel_lncRNA	NW_021837045.1	50114177	50115887	-	3	492
TCONS_00012625	109419238	LOC109419238	protein_coding	Novel_lncRNA	NW_021837045.1	30257004	30501087	-	2	1569
TCONS_00015109	109425033	LOC109425033	protein_coding	Novel_lncRNA	NW_021837045.1	80101343	80168875	-	2	230
TCONS_00018501	XLOC_013917	XLOC_013917	novel	Novel_lncRNA	NW_021837045.1	140849977	140857775	-	2	260
TCONS_00018502	XLOC_013918	XLOC_013918	novel	Novel_lncRNA	NW_021837045.1	140850297	140858119	-	2	286
TCONS_00016865	115261115	LOC115261115	protein_coding	Novel_lncRNA	NW_021837045.1	111913171	111925447	-	2	239
TCONS_00011481	109418335	LOC109418335	protein_coding	Novel_lncRNA	NW_021837045.1	9151623	9178927	-	2	264
TCONS_00000905	109418375	LOC109418375	protein_coding	Novel_lncRNA	NW_021837045.1	14201605	14210897	+	2	533
TCONS_00000908	XLOC_000656	XLOC_000656	novel	Novel_lncRNA	NW_021837045.1	14205260	14206212	+	2	704
TCONS_00012902	XLOC_009535	XLOC_009535	novel	Novel_lncRNA	NW_021837045.1	34780874	34796912	-	2	542
TCONS_00006373	XLOC_004870	XLOC_004870	novel	Novel_lncRNA	NW_021837045.1	115759245	115759664	+	2	353
TCONS_00014167	XLOC_010525	XLOC_010525	novel	Novel_lncRNA	NW_021837045.1	56242198	56244773	-	2	402
TCONS_00013503	109431761	LOC109431761	protein_coding	Novel_lncRNA	NW_021837045.1	46301563	46331341	-	2	435
TCONS_00013504	109431762	LOC109431762	protein_coding	Novel_lncRNA	NW_021837045.1	46301563	46363336	-	2	408
TCONS_00013506	109431761	LOC109431761	protein_coding	Novel_lncRNA	NW_021837045.1	46357962	46368467	-	2	1185
TCONS_00003826	XLOC_002826	XLOC_002826	novel	Novel_lncRNA	NW_021837045.1	68756922	68757426	+	2	405
TCONS_00003823	XLOC_002823	XLOC_002823	novel	Novel_lncRNA	NW_021837045.1	68727013	68729392	+	2	2299
TCONS_00014193	XLOC_010548	XLOC_010548	novel	Novel_lncRNA	NW_021837045.1	57576350	57584176	-	2	672
TCONS_00014194	XLOC_010549	XLOC_010549	novel	Novel_lncRNA	NW_021837045.1	57577153	57584966	-	2	659
TCONS_00000025	115261967	LOC115261967	protein_coding	Novel_lncRNA	NW_021837045.1	10467	142592	+	5	928
TCONS_00016638	XLOC_012527	XLOC_012527	novel	Novel_lncRNA	NW_021837045.1	107769959	107771176	-	2	1072
TCONS_00016637	XLOC_012527	XLOC_012527	novel	Novel_lncRNA	NW_021837045.1	107769959	107771132	-	2	1073
TCONS_00004901	XLOC_003683	XLOC_003683	novel	Novel_lncRNA	NW_021837045.1	90272486	90274142	+	2	1637
TCONS_00008011	XLOC_006019	XLOC_006019	novel	Novel_lncRNA	NW_021837045.1	142660993	142661687	+	2	627
TCONS_00003041	XLOC_002225	XLOC_002225	novel	Novel_lncRNA	NW_021837045.1	52866246	52867237	+	2	922
TCONS_00009690	XLOC_007193	XLOC_007193	novel	Novel_lncRNA	NW_021837045.1	174241921	174242443	+	2	442
TCONS_00014949	XLOC_011157	XLOC_011157	novel	Novel_lncRNA	NW_021837045.1	76467117	76467604	-	2	430
TCONS_00014942	109413737	LOC109413737	protein_coding	Novel_lncRNA	NW_021837045.1	76397048	76712886	-	3	7080
TCONS_00005260	XLOC_003949	XLOC_003949	novel	Novel_lncRNA	NW_021837045.1	98041402	98041697	+	2	240
TCONS_00008610	XLOC_006468	XLOC_006468	novel	Novel_lncRNA	NW_021837045.1	153607719	153618711	+	2	211
TCONS_00008612	115269073	LOC115269073	protein_coding	Novel_lncRNA	NW_021837045.1	153626829	153633082	+	2	600
TCONS_00006410	XLOC_004897	XLOC_004897	novel	Novel_lncRNA	NW_021837045.1	116862577	116913627	+	4	1264
TCONS_00020007	109416447	LOC109416447	protein_coding	Novel_lncRNA	NW_021837045.1	165404505	165564681	-	2	1525
TCONS_00009274	XLOC_006853	XLOC_006853	novel	Novel_lncRNA	NW_021837045.1	163074549	163075521	+	2	798
TCONS_00020009	109416447	LOC109416447	protein_coding	Novel_lncRNA	NW_021837045.1	165544980	165571282	-	2	656
TCONS_00011717	109418404	LOC109418404	protein_coding	Novel_lncRNA	NW_021837045.1	14280145	14359492	-	4	382
TCONS_00021344	109424074	LOC109424074	protein_coding	Novel_lncRNA	NW_021837045.1	192019097	192022891	-	2	249
TCONS_00021342	XLOC_015983	XLOC_015983	novel	Novel_lncRNA	NW_021837045.1	192005503	192006912	-	2	1354
TCONS_00003691	XLOC_002739	XLOC_002739	novel	Novel_lncRNA	NW_021837045.1	66002278	66002942	+	2	228
TCONS_00009752	109408462	LOC109408462	protein_coding	Novel_lncRNA	NW_021837045.1	175373901	175401220	+	2	781
TCONS_00018920	XLOC_014198	XLOC_014198	novel	Novel_lncRNA	NW_021837045.1	147493461	147494189	-	2	666
TCONS_00012434	XLOC_009224	XLOC_009224	novel	Novel_lncRNA	NW_021837045.1	26540154	26540920	-	3	424
TCONS_00006317	109425583	LOC109425583	protein_coding	Novel_lncRNA	NW_021837045.1	114963220	114977385	+	2	859
TCONS_00013520	109431757	LOC109431757	protein_coding	Novel_lncRNA	NW_021837045.1	46929012	47040189	-	3	2343
TCONS_00014225	109417380	LOC109417380	protein_coding	Novel_lncRNA	NW_021837045.1	57886427	58019557	-	2	6758
TCONS_00010870	109428301	LOC109428301	protein_coding	Novel_lncRNA	NW_021837045.1	196058921	196357867	+	3	824
TCONS_00010872	XLOC_008107	XLOC_008107	novel	Novel_lncRNA	NW_021837045.1	666	1052	-	2	298
TCONS_00010879	XLOC_008114	XLOC_008114	novel	Novel_lncRNA	NW_021837045.1	182063	182640	-	2	425
TCONS_00014715	XLOC_010983	XLOC_010983	novel	Novel_lncRNA	NW_021837045.1	70788206	70788682	-	2	420
TCONS_00015445	XLOC_011562	XLOC_011562	novel	Novel_lncRNA	NW_021837045.1	86294199	86312638	-	2	650
TCONS_00011387	XLOC_008476	XLOC_008476	novel	Novel_lncRNA	NW_021837045.1	7794408	7809288	-	2	301
TCONS_00004921	109427106	LOC109427106	protein_coding	Novel_lncRNA	NW_021837045.1	90376115	90464652	+	3	1419
TCONS_00007969	109409600	LOC109409600	protein_coding	Novel_lncRNA	NW_021837045.1	142319948	142575005	+	3	786
TCONS_00008780	XLOC_006547	XLOC_006547	novel	Novel_lncRNA	NW_021837045.1	155602345	155610939	+	2	1676
TCONS_00011528	XLOC_008592	XLOC_008592	novel	Novel_lncRNA	NW_021837045.1	9754562	9755099	-	2	471
TCONS_00020616	115270038	LOC115270038	protein_coding	Novel_lncRNA	NW_021837045.1	177460634	177698529	-	2	1258
TCONS_00014927	XLOC_011138	XLOC_011138	novel	Novel_lncRNA	NW_021837045.1	75845255	75845974	-	2	650
TCONS_00014924	109405001	LOC109405001	protein_coding	Novel_lncRNA	NW_021837045.1	75601709	75833088	-	2	778
TCONS_00014925	109405001	LOC109405001	protein_coding	Novel_lncRNA	NW_021837045.1	75736437	75833088	-	2	1010
TCONS_00001833	109407474	LOC109407474	protein_coding	Novel_lncRNA	NW_021837045.1	30340769	30566818	+	3	408
TCONS_00001831	109407474	LOC109407474	protein_coding	Novel_lncRNA	NW_021837045.1	30340635	30566818	+	4	542
TCONS_00003690	XLOC_002738	XLOC_002738	novel	Novel_lncRNA	NW_021837045.1	65995449	66003959	+	3	495
TCONS_00013264	XLOC_009815	XLOC_009815	novel	Novel_lncRNA	NW_021837045.1	40953780	40954701	-	2	451
TCONS_00014543	XLOC_010839	XLOC_010839	novel	Novel_lncRNA	NW_021837045.1	65992267	65993984	-	2	574
TCONS_00015635	XLOC_011716	XLOC_011716	novel	Novel_lncRNA	NW_021837045.1	90265150	90266172	-	3	798
TCONS_00015634	XLOC_011715	XLOC_011715	novel	Novel_lncRNA	NW_021837045.1	90262988	90263634	-	2	624
TCONS_00004004	115265547	LOC115265547	protein_coding	Novel_lncRNA	NW_021837045.1	71984439	72165063	+	2	1223
TCONS_00002921	XLOC_002140	XLOC_002140	novel	Novel_lncRNA	NW_021837045.1	51466489	51466898	+	2	349
TCONS_00007200	109413836	LOC109413836	protein_coding	Novel_lncRNA	NW_021837045.1	130802927	130843596	+	2	553
TCONS_00000277	109418303	LOC109418303	protein_coding	Novel_lncRNA	NW_021837045.1	3150344	3150893	+	2	474
TCONS_00000279	109428077	LOC109428077	protein_coding	Novel_lncRNA	NW_021837045.1	3195158	3331738	+	3	956
TCONS_00018908	XLOC_014187	XLOC_014187	novel	Novel_lncRNA	NW_021837045.1	147347871	147348716	-	2	730
TCONS_00012410	109419190	LOC109419190	protein_coding	Novel_lncRNA	NW_021837045.1	25994836	26024275	-	2	2298
TCONS_00006845	XLOC_005227	XLOC_005227	novel	Novel_lncRNA	NW_021837045.1	124178454	124180445	+	2	1929
TCONS_00006331	XLOC_004838	XLOC_004838	novel	Novel_lncRNA	NW_021837045.1	115182025	115187639	+	2	5481
TCONS_00012678	XLOC_009391	XLOC_009391	novel	Novel_lncRNA	NW_021837045.1	31647454	31649472	-	2	1892
TCONS_00021112	109432419	LOC109432419	protein_coding	Novel_lncRNA	NW_021837045.1	186688269	186968917	-	2	519
TCONS_00016419	115266633	LOC115266633	protein_coding	Novel_lncRNA	NW_021837045.1	103105307	103295448	-	2	370
TCONS_00001165	XLOC_000829	XLOC_000829	novel	Novel_lncRNA	NW_021837045.1	17953299	17994883	+	5	2125
TCONS_00005541	XLOC_004179	XLOC_004179	novel	Novel_lncRNA	NW_021837045.1	101464244	101523815	+	3	1414
TCONS_00004768	115266382	LOC115266382	protein_coding	Novel_lncRNA	NW_021837045.1	87716701	87721207	+	2	840
TCONS_00003085	XLOC_002256	XLOC_002256	novel	Novel_lncRNA	NW_021837045.1	54317224	54349221	+	5	704
TCONS_00003087	XLOC_002256	XLOC_002256	novel	Novel_lncRNA	NW_021837045.1	54330166	54349221	+	4	837
TCONS_00003086	XLOC_002256	XLOC_002256	novel	Novel_lncRNA	NW_021837045.1	54317397	54342546	+	5	567
TCONS_00003088	XLOC_002256	XLOC_002256	novel	Novel_lncRNA	NW_021837045.1	54342670	54349221	+	2	424
TCONS_00020799	109401061	LOC109401061	protein_coding	Novel_lncRNA	NW_021837045.1	181464114	181517396	-	2	430
TCONS_00011504	115253710	LOC115253710	protein_coding	Novel_lncRNA	NW_021837045.1	9545326	9546018	-	2	521
TCONS_00000684	XLOC_000508	XLOC_000508	novel	Novel_lncRNA	NW_021837045.1	9417987	9423010	+	2	285
TCONS_00000685	XLOC_000509	XLOC_000509	novel	Novel_lncRNA	NW_021837045.1	9418624	9423638	+	2	276
TCONS_00000683	XLOC_000507	XLOC_000507	novel	Novel_lncRNA	NW_021837045.1	9417123	9422561	+	2	701
TCONS_00009652	115261669	LOC115261669	protein_coding	Novel_lncRNA	NW_021837045.1	173331124	173363407	+	2	1735
TCONS_00002131	XLOC_001500	XLOC_001500	novel	Novel_lncRNA	NW_021837045.1	36375261	36375856	+	2	543
TCONS_00007987	109430450	LOC109430450	protein_coding	Novel_lncRNA	NW_021837045.1	142381106	142621366	+	2	1318
TCONS_00001814	109407474	LOC109407474	protein_coding	Novel_lncRNA	NW_021837045.1	30266785	30506092	+	3	457
TCONS_00002355	109415472	LOC109415472	protein_coding	Novel_lncRNA	NW_021837045.1	40412272	40421792	+	2	1332
TCONS_00020893	XLOC_015686	XLOC_015686	novel	Novel_lncRNA	NW_021837045.1	182790918	182791683	-	4	441
TCONS_00020896	XLOC_015689	XLOC_015689	novel	Novel_lncRNA	NW_021837045.1	182819348	182823864	-	2	938
TCONS_00018137	115261390	LOC115261390	protein_coding	Novel_lncRNA	NW_021837045.1	135332643	135390314	-	3	1628
TCONS_00018139	115261390	LOC115261390	protein_coding	Novel_lncRNA	NW_021837045.1	135340143	135374032	-	5	20893
TCONS_00017348	XLOC_013044	XLOC_013044	novel	Novel_lncRNA	NW_021837045.1	120359191	120359930	-	2	681
TCONS_00006453	XLOC_004933	XLOC_004933	novel	Novel_lncRNA	NW_021837045.1	117624716	117625403	+	4	515
TCONS_00001109	XLOC_000790	XLOC_000790	novel	Novel_lncRNA	NW_021837045.1	17205627	17206267	+	2	488
TCONS_00011970	XLOC_008926	XLOC_008926	novel	Novel_lncRNA	NW_021837045.1	17961468	17962458	-	2	815
TCONS_00000471	109428106	LOC109428106	protein_coding	Novel_lncRNA	NW_021837045.1	7102907	7178225	+	2	585
TCONS_00005952	XLOC_004536	XLOC_004536	novel	Novel_lncRNA	NW_021837045.1	109170987	109171448	+	2	424
TCONS_00002906	XLOC_002129	XLOC_002129	novel	Novel_lncRNA	NW_021837045.1	51240996	51241767	+	2	719
TCONS_00017538	XLOC_013191	XLOC_013191	novel	Novel_lncRNA	NW_021837045.1	124623249	124625965	-	2	454
TCONS_00002909	109410425	LOC109410425	protein_coding	Novel_lncRNA	NW_021837045.1	51284284	51285442	+	2	1075
TCONS_00007885	XLOC_005971	XLOC_005971	novel	Novel_lncRNA	NW_021837045.1	141476498	141478406	+	2	1842
TCONS_00007884	XLOC_005971	XLOC_005971	novel	Novel_lncRNA	NW_021837045.1	141476497	141478406	+	3	1521
TCONS_00000214	XLOC_000155	XLOC_000155	novel	Novel_lncRNA	NW_021837045.1	2487606	2488150	+	3	403
TCONS_00019615	XLOC_014704	XLOC_014704	novel	Novel_lncRNA	NW_021837045.1	158297175	158305971	-	2	311
TCONS_00004680	XLOC_003487	XLOC_003487	novel	Novel_lncRNA	NW_021837045.1	86067970	86075607	+	2	449
TCONS_00004687	XLOC_003493	XLOC_003493	novel	Novel_lncRNA	NW_021837045.1	86122199	86127475	+	2	594
TCONS_00016998	109396987	LOC109396987	protein_coding	Novel_lncRNA	NW_021837045.1	114523044	114564057	-	3	1349
TCONS_00016995	XLOC_012828	XLOC_012828	novel	Novel_lncRNA	NW_021837045.1	114444290	114449346	-	2	291
TCONS_00011417	XLOC_008501	XLOC_008501	novel	Novel_lncRNA	NW_021837045.1	8270487	8271934	-	2	918
TCONS_00008844	XLOC_006607	XLOC_006607	novel	Novel_lncRNA	NW_021837045.1	156768381	156781307	+	3	1547
TCONS_00006685	XLOC_005135	XLOC_005135	novel	Novel_lncRNA	NW_021837045.1	122239365	122239660	+	2	232
TCONS_00008846	XLOC_006607	XLOC_006607	novel	Novel_lncRNA	NW_021837045.1	156768391	156781307	+	2	1862
TCONS_00020424	XLOC_015280	XLOC_015280	novel	Novel_lncRNA	NW_021837045.1	172071914	172240249	-	2	2587
TCONS_00020425	XLOC_015280	XLOC_015280	novel	Novel_lncRNA	NW_021837045.1	172122921	172240489	-	2	3154
TCONS_00020426	XLOC_015280	XLOC_015280	novel	Novel_lncRNA	NW_021837045.1	172163041	172240249	-	2	2299
TCONS_00017113	XLOC_012924	XLOC_012924	novel	Novel_lncRNA	NW_021837045.1	116454197	116454658	-	2	397
TCONS_00010839	109426213	LOC109426213	protein_coding	Novel_lncRNA	NW_021837045.1	195158462	195232136	+	2	1497
TCONS_00013123	XLOC_009722	XLOC_009722	novel	Novel_lncRNA	NW_021837045.1	38859677	38863311	-	2	551
TCONS_00021171	XLOC_015902	XLOC_015902	novel	Novel_lncRNA	NW_021837045.1	188920377	188924362	-	2	325
TCONS_00021170	XLOC_015902	XLOC_015902	novel	Novel_lncRNA	NW_021837045.1	188920377	188924358	-	2	321
TCONS_00018362	XLOC_013803	XLOC_013803	novel	Novel_lncRNA	NW_021837045.1	138181694	138183514	-	2	1798
TCONS_00020226	109412164	LOC109412164	protein_coding	Novel_lncRNA	NW_021837045.1	169228614	169236926	-	3	826
TCONS_00020224	109412164	LOC109412164	protein_coding	Novel_lncRNA	NW_021837045.1	169228614	169236214	-	2	311
TCONS_00016034	XLOC_012034	XLOC_012034	novel	Novel_lncRNA	NW_021837045.1	98910198	98918391	-	3	358
TCONS_00012865	XLOC_009500	XLOC_009500	novel	Novel_lncRNA	NW_021837045.1	33837382	33838578	-	2	662
TCONS_00012864	XLOC_009499	XLOC_009499	novel	Novel_lncRNA	NW_021837045.1	33836393	33837083	-	2	627
TCONS_00005979	115266799	LOC115266799	protein_coding	Novel_lncRNA	NW_021837045.1	109673291	109699119	+	4	1689
TCONS_00005978	115266799	LOC115266799	protein_coding	Novel_lncRNA	NW_021837045.1	109672849	109699119	+	4	1989
TCONS_00005972	115261094	LOC115261094	protein_coding	Novel_lncRNA	NW_021837045.1	109573802	109582528	+	2	328
TCONS_00019796	109413914	LOC109413914	protein_coding	Novel_lncRNA	NW_021837045.1	161285790	161368821	-	3	5110
TCONS_00019797	109413914	LOC109413914	protein_coding	Novel_lncRNA	NW_021837045.1	161324175	161368821	-	3	2400
TCONS_00019795	109413914	LOC109413914	protein_coding	Novel_lncRNA	NW_021837045.1	161285790	161367274	-	3	7247
TCONS_00019793	109413914	LOC109413914	protein_coding	Novel_lncRNA	NW_021837045.1	161199745	161368821	-	3	3410
TCONS_00000189	XLOC_000140	XLOC_000140	novel	Novel_lncRNA	NW_021837045.1	2003329	2003910	+	2	377
TCONS_00019798	109413914	LOC109413914	protein_coding	Novel_lncRNA	NW_021837045.1	161324175	161368821	-	3	2801
TCONS_00013876	XLOC_010325	XLOC_010325	novel	Novel_lncRNA	NW_021837045.1	51848331	51850015	-	2	1104
TCONS_00000982	XLOC_000696	XLOC_000696	novel	Novel_lncRNA	NW_021837045.1	15128647	15129119	+	2	400
TCONS_00000235	XLOC_000163	XLOC_000163	novel	Novel_lncRNA	NW_021837045.1	2562398	2562867	+	2	357
TCONS_00014393	109398757	LOC109398757	protein_coding	Novel_lncRNA	NW_021837045.1	61537184	61615387	-	3	2007
TCONS_00010575	115270463	LOC115270463	protein_coding	Novel_lncRNA	NW_021837045.1	190306628	190365742	+	2	1349
TCONS_00016208	XLOC_012193	XLOC_012193	novel	Novel_lncRNA	NW_021837045.1	100812169	100812880	-	2	643
TCONS_00008404	XLOC_006294	XLOC_006294	novel	Novel_lncRNA	NW_021837045.1	150535692	150543797	+	2	269
TCONS_00001461	XLOC_001023	XLOC_001023	novel	Novel_lncRNA	NW_021837045.1	22192984	22193257	+	2	209
TCONS_00007604	XLOC_005762	XLOC_005762	novel	Novel_lncRNA	NW_021837045.1	137112766	137119418	+	2	273
TCONS_00017136	115261201	LOC115261201	protein_coding	Novel_lncRNA	NW_021837045.1	116656371	116913654	-	5	1438
TCONS_00010369	109432419	LOC109432419	protein_coding	Novel_lncRNA	NW_021837045.1	186746021	187017204	+	2	340
TCONS_00017862	109415491	LOC109415491	protein_coding	Novel_lncRNA	NW_021837045.1	130580907	130581344	-	2	379
TCONS_00010149	109408418	LOC109408418	protein_coding	Novel_lncRNA	NW_021837045.1	183110444	183112196	+	2	1645
TCONS_00010144	XLOC_007556	XLOC_007556	novel	Novel_lncRNA	NW_021837045.1	183066644	183097099	+	10	2556
TCONS_00008232	XLOC_006177	XLOC_006177	novel	Novel_lncRNA	NW_021837045.1	147343125	147346865	+	2	815
TCONS_00008230	XLOC_006175	XLOC_006175	novel	Novel_lncRNA	NW_021837045.1	147340196	147341126	+	3	766
TCONS_00008235	115268711	LOC115268711	protein_coding	Novel_lncRNA	NW_021837045.1	147598832	147728045	+	3	2971
TCONS_00008239	115268711	LOC115268711	protein_coding	Novel_lncRNA	NW_021837045.1	147676006	147726297	+	2	414
TCONS_00004234	109413694	LOC109413694	protein_coding	Novel_lncRNA	NW_021837045.1	77642377	77755301	+	4	2151
TCONS_00004232	XLOC_003147	XLOC_003147	novel	Novel_lncRNA	NW_021837045.1	77557900	77630030	+	2	459
TCONS_00007459	XLOC_005661	XLOC_005661	novel	Novel_lncRNA	NW_021837045.1	135179121	135201269	+	2	1383
TCONS_00007453	XLOC_005658	XLOC_005658	novel	Novel_lncRNA	NW_021837045.1	135155225	135159285	+	3	3613
TCONS_00019420	XLOC_014577	XLOC_014577	novel	Novel_lncRNA	NW_021837045.1	155243760	155252042	-	2	399
TCONS_00016011	XLOC_012019	XLOC_012019	novel	Novel_lncRNA	NW_021837045.1	98319598	98340684	-	2	220
TCONS_00003680	XLOC_002730	XLOC_002730	novel	Novel_lncRNA	NW_021837045.1	65918513	65919939	+	2	1366
TCONS_00017307	XLOC_013004	XLOC_013004	novel	Novel_lncRNA	NW_021837045.1	119465842	119507503	-	2	2113
TCONS_00017306	109411071	LOC109411071	protein_coding	Novel_lncRNA	NW_021837045.1	119400019	119507503	-	2	1511
TCONS_00020588	109408491	LOC109408491	protein_coding	Novel_lncRNA	NW_021837045.1	176515959	176661545	-	2	601
TCONS_00019221	XLOC_014461	XLOC_014461	novel	Novel_lncRNA	NW_021837045.1	152351608	152352505	-	2	829
TCONS_00014654	XLOC_010932	XLOC_010932	novel	Novel_lncRNA	NW_021837045.1	69278160	69279530	-	2	888
TCONS_00001140	XLOC_000813	XLOC_000813	novel	Novel_lncRNA	NW_021837045.1	17469886	17480868	+	2	1685
TCONS_00015653	XLOC_011729	XLOC_011729	novel	Novel_lncRNA	NW_021837045.1	90675100	90675701	-	2	540
TCONS_00010550	109408394	LOC109408394	protein_coding	Novel_lncRNA	NW_021837045.1	189675152	189723141	+	3	948
TCONS_00008391	115256052	LOC115256052	protein_coding	Novel_lncRNA	NW_021837045.1	150190904	150197968	+	2	431
TCONS_00008392	115256112	LOC115256112	protein_coding	Novel_lncRNA	NW_021837045.1	150197481	150202538	+	2	498
TCONS_00004399	XLOC_003225	XLOC_003225	novel	Novel_lncRNA	NW_021837045.1	80224119	80224893	+	2	692
TCONS_00003703	109411331	LOC109411331	protein_coding	Novel_lncRNA	NW_021837045.1	66076172	66108836	+	2	1670
TCONS_00020077	XLOC_014999	XLOC_014999	novel	Novel_lncRNA	NW_021837045.1	166481930	166483141	-	2	1144
TCONS_00020078	XLOC_014989	XLOC_014989	novel	Novel_lncRNA	NW_021837045.1	166547035	166548391	-	2	873
TCONS_00014882	XLOC_011124	XLOC_011124	novel	Novel_lncRNA	NW_021837045.1	74002892	74004256	-	2	1294
TCONS_00001441	XLOC_001003	XLOC_001003	novel	Novel_lncRNA	NW_021837045.1	21934501	21947431	+	4	562
TCONS_00007667	XLOC_005818	XLOC_005818	novel	Novel_lncRNA	NW_021837045.1	137391714	137400929	+	2	1965
TCONS_00012304	109407082	LOC109407082	protein_coding	Novel_lncRNA	NW_021837045.1	24023029	24045873	-	2	889
TCONS_00006826	XLOC_005211	XLOC_005211	novel	Novel_lncRNA	NW_021837045.1	123912720	123926840	+	2	453
TCONS_00006827	XLOC_005211	XLOC_005211	novel	Novel_lncRNA	NW_021837045.1	123912720	123926840	+	2	435
TCONS_00014461	XLOC_010772	XLOC_010772	novel	Novel_lncRNA	NW_021837045.1	64554756	64558588	-	2	296
TCONS_00013300	XLOC_009848	XLOC_009848	novel	Novel_lncRNA	NW_021837045.1	41801156	41801779	-	2	553
TCONS_00015229	XLOC_011341	XLOC_011341	novel	Novel_lncRNA	NW_021837045.1	81580157	81644807	-	2	1094
TCONS_00015222	XLOC_011341	XLOC_011341	novel	Novel_lncRNA	NW_021837045.1	81526533	81644796	-	2	698
TCONS_00015226	XLOC_011349	XLOC_011349	novel	Novel_lncRNA	NW_021837045.1	81572575	81580044	-	2	638
TCONS_00015227	XLOC_011349	XLOC_011349	novel	Novel_lncRNA	NW_021837045.1	81572575	81580052	-	2	646
TCONS_00013166	109415714	LOC109415714	protein_coding	Novel_lncRNA	NW_021837045.1	39358674	39360700	-	2	1520
TCONS_00003579	XLOC_002655	XLOC_002655	novel	Novel_lncRNA	NW_021837045.1	63793670	63794231	+	2	495
TCONS_00009967	109397669	LOC109397669	protein_coding	Novel_lncRNA	NW_021837045.1	180575323	180863768	+	2	591
TCONS_00009961	XLOC_007428	XLOC_007428	novel	Novel_lncRNA	NW_021837045.1	180498990	180499325	+	2	277
TCONS_00007479	XLOC_005671	XLOC_005671	novel	Novel_lncRNA	NW_021837045.1	135266788	135287014	+	2	4764
TCONS_00019447	XLOC_014603	XLOC_014603	novel	Novel_lncRNA	NW_021837045.1	155853349	155853675	-	2	265
TCONS_00016073	XLOC_012071	XLOC_012071	novel	Novel_lncRNA	NW_021837045.1	99307689	99318409	-	2	961
TCONS_00004879	115253789	LOC115253789	protein_coding	Novel_lncRNA	NW_021837045.1	89786249	89880656	+	2	554
TCONS_00016077	XLOC_012075	XLOC_012075	novel	Novel_lncRNA	NW_021837045.1	99374701	99376209	-	2	1461
TCONS_00012177	XLOC_009042	XLOC_009042	novel	Novel_lncRNA	NW_021837045.1	21675553	21676711	-	2	456
TCONS_00020875	XLOC_015675	XLOC_015675	novel	Novel_lncRNA	NW_021837045.1	182423437	182423959	-	2	448
TCONS_00019204	XLOC_014444	XLOC_014444	novel	Novel_lncRNA	NW_021837045.1	152257043	152264651	-	2	617
TCONS_00005427	XLOC_004093	XLOC_004093	novel	Novel_lncRNA	NW_021837045.1	100506001	100512973	+	2	413
TCONS_00000141	XLOC_000118	XLOC_000118	novel	Novel_lncRNA	NW_021837045.1	1139985	1146746	+	2	248
TCONS_00021054	109415892	LOC109415892	protein_coding	Novel_lncRNA	NW_021837045.1	184872949	184874405	-	2	1246
TCONS_00011917	XLOC_008883	XLOC_008883	novel	Novel_lncRNA	NW_021837045.1	17452735	17453249	-	2	440
TCONS_00003141	XLOC_002289	XLOC_002289	novel	Novel_lncRNA	NW_021837045.1	55029255	55029808	+	2	278
TCONS_00003144	XLOC_002292	XLOC_002292	novel	Novel_lncRNA	NW_021837045.1	55039861	55040880	+	2	959
TCONS_00003295	109417380	LOC109417380	protein_coding	Novel_lncRNA	NW_021837045.1	57892171	58019702	+	2	1159
TCONS_00007395	109416021	LOC109416021	protein_coding	Novel_lncRNA	NW_021837045.1	133936288	134110619	+	2	3214
TCONS_00019581	XLOC_014675	XLOC_014675	novel	Novel_lncRNA	NW_021837045.1	157821510	157825600	-	2	243
TCONS_00014544	XLOC_010840	XLOC_010840	novel	Novel_lncRNA	NW_021837045.1	66004620	66026536	-	3	580
TCONS_00014402	XLOC_010714	XLOC_010714	novel	Novel_lncRNA	NW_021837045.1	61756658	61757886	-	3	342
TCONS_00011058	XLOC_008234	XLOC_008234	novel	Novel_lncRNA	NW_021837045.1	2487515	2488395	-	3	739
TCONS_00011580	XLOC_008633	XLOC_008633	novel	Novel_lncRNA	NW_021837045.1	11326968	11327394	-	2	389
TCONS_00000605	109427298	LOC109427298	protein_coding	Novel_lncRNA	NW_021837045.1	8655354	8684959	+	2	1555
TCONS_00000354	XLOC_000257	XLOC_000257	novel	Novel_lncRNA	NW_021837045.1	4331245	4331646	+	2	332
TCONS_00014984	XLOC_011178	XLOC_011178	novel	Novel_lncRNA	NW_021837045.1	76916959	76977390	-	2	5482
TCONS_00014983	XLOC_011178	XLOC_011178	novel	Novel_lncRNA	NW_021837045.1	76897131	76977390	-	2	1835
TCONS_00016728	109423953	LOC109423953	protein_coding	Novel_lncRNA	NW_021837045.1	109215515	109436570	-	2	1243
TCONS_00016054	XLOC_012054	XLOC_012054	novel	Novel_lncRNA	NW_021837045.1	99143958	99150356	-	2	1436
TCONS_00016727	109423953	LOC109423953	protein_coding	Novel_lncRNA	NW_021837045.1	109194174	109436529	-	2	1203
TCONS_00018845	XLOC_014136	XLOC_014136	novel	Novel_lncRNA	NW_021837045.1	146652242	146652977	-	3	638
TCONS_00012770	XLOC_009422	XLOC_009422	novel	Novel_lncRNA	NW_021837045.1	32562865	32570385	-	2	567
TCONS_00012809	XLOC_009451	XLOC_009451	novel	Novel_lncRNA	NW_021837045.1	32854648	32883440	-	2	346
TCONS_00008960	XLOC_006678	XLOC_006678	novel	Novel_lncRNA	NW_021837045.1	158167320	158180684	+	2	636
TCONS_00012115	XLOC_008997	XLOC_008997	novel	Novel_lncRNA	NW_021837045.1	19632408	19637577	-	3	408
TCONS_00001980	XLOC_001380	XLOC_001380	novel	Novel_lncRNA	NW_021837045.1	32867815	32868575	+	2	689
TCONS_00014614	115260682	LOC115260682	protein_coding	Novel_lncRNA	NW_021837045.1	68035531	68140365	-	2	880
TCONS_00019263	XLOC_014495	XLOC_014495	novel	Novel_lncRNA	NW_021837045.1	153076232	153079428	-	2	1271
TCONS_00021386	109410569	LOC109410569	protein_coding	Novel_lncRNA	NW_021837045.1	192834302	193093003	-	2	400
TCONS_00021387	109410569	LOC109410569	protein_coding	Novel_lncRNA	NW_021837045.1	192834302	193095300	-	3	527
TCONS_00021385	XLOC_016011	XLOC_016011	novel	Novel_lncRNA	NW_021837045.1	192834302	192837229	-	3	712
TCONS_00010044	XLOC_007487	XLOC_007487	novel	Novel_lncRNA	NW_021837045.1	181594507	181594842	+	2	278
TCONS_00010517	109408475	LOC109408475	protein_coding	Novel_lncRNA	NW_021837045.1	188764958	188829501	+	2	1081
TCONS_00000167	109418319	LOC109418319	protein_coding	Novel_lncRNA	NW_021837045.1	1557167	1660376	+	3	936
TCONS_00000166	XLOC_000134	XLOC_000134	novel	Novel_lncRNA	NW_021837045.1	1545907	1546701	+	3	652
TCONS_00016267	XLOC_012235	XLOC_012235	novel	Novel_lncRNA	NW_021837045.1	101408330	101425450	-	4	3516
TCONS_00016913	XLOC_012764	XLOC_012764	novel	Novel_lncRNA	NW_021837045.1	112943471	112943987	-	2	445
TCONS_00016264	XLOC_012232	XLOC_012232	novel	Novel_lncRNA	NW_021837045.1	101377433	101379822	-	2	2179
TCONS_00005661	XLOC_004273	XLOC_004273	novel	Novel_lncRNA	NW_021837045.1	103229529	103237767	+	2	336
TCONS_00005660	115266641	LOC115266641	protein_coding	Novel_lncRNA	NW_021837045.1	103184920	103422808	+	5	1239
TCONS_00000839	109426084	LOC109426084	protein_coding	Novel_lncRNA	NW_021837045.1	13137552	13150930	+	2	677
TCONS_00000830	XLOC_000605	XLOC_000605	novel	Novel_lncRNA	NW_021837045.1	12581067	12581948	+	2	813
TCONS_00001407	XLOC_000973	XLOC_000973	novel	Novel_lncRNA	NW_021837045.1	20797824	20798182	+	2	290
TCONS_00019861	115269560	LOC115269560	protein_coding	Novel_lncRNA	NW_021837045.1	161818468	161851222	-	2	209
TCONS_00018053	109416022	LOC109416022	protein_coding	Novel_lncRNA	NW_021837045.1	133904434	133929703	-	2	833
TCONS_00006579	XLOC_005030	XLOC_005030	novel	Novel_lncRNA	NW_021837045.1	119920377	119920744	+	2	312
TCONS_00014423	115260655	LOC115260655	protein_coding	Novel_lncRNA	NW_021837045.1	62628783	63473735	-	8	2671
TCONS_00015826	XLOC_011876	XLOC_011876	novel	Novel_lncRNA	NW_021837045.1	94336352	94342994	-	2	240
TCONS_00015771	XLOC_011824	XLOC_011824	novel	Novel_lncRNA	NW_021837045.1	93120018	93131640	-	2	804
TCONS_00017886	XLOC_013467	XLOC_013467	novel	Novel_lncRNA	NW_021837045.1	130921049	130921788	-	3	612
TCONS_00017887	115261329	LOC115261329	protein_coding	Novel_lncRNA	NW_021837045.1	130921049	130928163	-	2	371
TCONS_00017888	115261329	LOC115261329	protein_coding	Novel_lncRNA	NW_021837045.1	130921049	130928163	-	2	308
TCONS_00003915	XLOC_002899	XLOC_002899	novel	Novel_lncRNA	NW_021837045.1	70590079	70631003	+	2	811
TCONS_00003914	XLOC_002899	XLOC_002899	novel	Novel_lncRNA	NW_021837045.1	70590066	70756766	+	2	2036
TCONS_00005875	XLOC_004472	XLOC_004472	novel	Novel_lncRNA	NW_021837045.1	108312678	108319201	+	2	330
TCONS_00015484	109428605	LOC109428605	protein_coding	Novel_lncRNA	NW_021837045.1	87408895	87417393	-	4	445
TCONS_00000622	XLOC_000469	XLOC_000469	novel	Novel_lncRNA	NW_021837045.1	8872929	8873212	+	2	218
TCONS_00000627	XLOC_000474	XLOC_000474	novel	Novel_lncRNA	NW_021837045.1	8922834	8924646	+	2	1465
TCONS_00021244	109416273	LOC109416273	protein_coding	Novel_lncRNA	NW_021837045.1	190925708	190926761	-	3	957
TCONS_00010706	109416301	LOC109416301	protein_coding	Novel_lncRNA	NW_021837045.1	192653036	192832634	+	2	526
TCONS_00004839	115260862	LOC115260862	protein_coding	Novel_lncRNA	NW_021837045.1	88781795	88819862	+	5	707
TCONS_00002661	XLOC_001951	XLOC_001951	novel	Novel_lncRNA	NW_021837045.1	47488652	47489381	+	2	248
TCONS_00013084	XLOC_009670	XLOC_009670	novel	Novel_lncRNA	NW_021837045.1	38341532	38376023	-	2	5071
TCONS_00012130	XLOC_009005	XLOC_009005	novel	Novel_lncRNA	NW_021837045.1	19740653	19754549	-	2	543
TCONS_00012137	109418438	LOC109418438	protein_coding	Novel_lncRNA	NW_021837045.1	19965636	19976360	-	2	1195
TCONS_00014360	XLOC_010681	XLOC_010681	novel	Novel_lncRNA	NW_021837045.1	60255773	60261377	-	2	251
TCONS_00013882	109400782	LOC109400782	protein_coding	Novel_lncRNA	NW_021837045.1	52019345	52035085	-	3	683
TCONS_00013883	109400782	LOC109400782	protein_coding	Novel_lncRNA	NW_021837045.1	52019345	52035085	-	2	683
TCONS_00013666	XLOC_010159	XLOC_010159	novel	Novel_lncRNA	NW_021837045.1	49049412	49052289	-	2	2199
TCONS_00010289	XLOC_007686	XLOC_007686	novel	Novel_lncRNA	NW_021837045.1	185500237	185501119	+	2	823
TCONS_00017942	109400884	LOC109400884	protein_coding	Novel_lncRNA	NW_021837045.1	132167321	132176620	-	3	1433
TCONS_00003104	XLOC_002268	XLOC_002268	novel	Novel_lncRNA	NW_021837045.1	54564171	54566275	+	2	1012
TCONS_00004489	XLOC_003300	XLOC_003300	novel	Novel_lncRNA	NW_021837045.1	81572881	81580057	+	2	345
TCONS_00009822	XLOC_007303	XLOC_007303	novel	Novel_lncRNA	NW_021837045.1	178299386	178351065	+	2	1642
TCONS_00018671	115268457	LOC115268457	protein_coding	Novel_lncRNA	NW_021837045.1	143566999	143753846	-	2	318
TCONS_00005684	XLOC_004293	XLOC_004293	novel	Novel_lncRNA	NW_021837045.1	103670202	103680949	+	2	554
TCONS_00004152	XLOC_003082	XLOC_003082	novel	Novel_lncRNA	NW_021837045.1	76046926	76048530	+	2	1185
TCONS_00004150	109399718	LOC109399718	protein_coding	Novel_lncRNA	NW_021837045.1	76046722	76280929	+	2	1862
TCONS_00004157	109399718	LOC109399718	protein_coding	Novel_lncRNA	NW_021837045.1	76104365	76280929	+	2	1568
TCONS_00004158	109399718	LOC109399718	protein_coding	Novel_lncRNA	NW_021837045.1	76104365	76303112	+	2	4839
TCONS_00004159	109399718	LOC109399718	protein_coding	Novel_lncRNA	NW_021837045.1	76104365	76390700	+	2	5096
TCONS_00000819	109418407	LOC109418407	protein_coding	Novel_lncRNA	NW_021837045.1	12245801	12362710	+	3	1879
TCONS_00018706	115268477	LOC115268477	protein_coding	Novel_lncRNA	NW_021837045.1	144076669	144173964	-	2	407
TCONS_00017710	115267653	LOC115267653	protein_coding	Novel_lncRNA	NW_021837045.1	128767955	128945286	-	2	1889
TCONS_00006554	XLOC_005007	XLOC_005007	novel	Novel_lncRNA	NW_021837045.1	119683717	119685101	+	2	1065
TCONS_00006553	XLOC_005006	XLOC_005006	novel	Novel_lncRNA	NW_021837045.1	119673700	119683375	+	2	5671
TCONS_00019383	XLOC_014551	XLOC_014551	novel	Novel_lncRNA	NW_021837045.1	154089903	154090928	-	2	821
TCONS_00011010	XLOC_008208	XLOC_008208	novel	Novel_lncRNA	NW_021837045.1	1546152	1546706	-	3	412
TCONS_00006332	115267056	LOC115267056	protein_coding	Novel_lncRNA	NW_021837045.1	115192579	115193400	+	2	762
TCONS_00000646	109418334	LOC109418334	protein_coding	Novel_lncRNA	NW_021837045.1	9089567	9090726	+	2	1045
TCONS_00021227	115270463	LOC115270463	protein_coding	Novel_lncRNA	NW_021837045.1	190306708	190372257	-	3	1085
TCONS_00016891	109411737	LOC109411737	protein_coding	Novel_lncRNA	NW_021837045.1	112647416	112711661	-	2	1642
TCONS_00010724	109410569	LOC109410569	protein_coding	Novel_lncRNA	NW_021837045.1	192789551	193055101	+	2	481
TCONS_00010725	109410569	LOC109410569	protein_coding	Novel_lncRNA	NW_021837045.1	192824417	193084885	+	2	1847
TCONS_00016090	XLOC_012081	XLOC_012081	novel	Novel_lncRNA	NW_021837045.1	99430651	99510336	-	3	357
TCONS_00016091	XLOC_012081	XLOC_012081	novel	Novel_lncRNA	NW_021837045.1	99430651	99614530	-	3	467
TCONS_00016093	XLOC_012081	XLOC_012081	novel	Novel_lncRNA	NW_021837045.1	99430651	99614535	-	3	474
TCONS_00016095	XLOC_012083	XLOC_012083	novel	Novel_lncRNA	NW_021837045.1	99506702	99507143	-	2	352
TCONS_00021429	XLOC_016045	XLOC_016045	novel	Novel_lncRNA	NW_021837045.1	194206514	194263600	-	2	294
TCONS_00020501	XLOC_015359	XLOC_015359	novel	Novel_lncRNA	NW_021837045.1	173573452	173582295	-	2	768
TCONS_00012893	XLOC_009528	XLOC_009528	novel	Novel_lncRNA	NW_021837045.1	34695252	34695896	-	2	488
TCONS_00010263	XLOC_007662	XLOC_007662	novel	Novel_lncRNA	NW_021837045.1	184638883	184639775	+	2	835
TCONS_00003893	XLOC_002881	XLOC_002881	novel	Novel_lncRNA	NW_021837045.1	69729841	69743525	+	2	729
TCONS_00010007	109401055	LOC109401055	protein_coding	Novel_lncRNA	NW_021837045.1	181370498	181402258	+	2	895
TCONS_00005337	XLOC_004015	XLOC_004015	novel	Novel_lncRNA	NW_021837045.1	99143970	99149812	+	2	880
TCONS_00005338	XLOC_004015	XLOC_004015	novel	Novel_lncRNA	NW_021837045.1	99144299	99149812	+	2	551
TCONS_00016950	XLOC_012792	XLOC_012792	novel	Novel_lncRNA	NW_021837045.1	113563329	113570916	-	2	267
TCONS_00014806	115265547	LOC115265547	protein_coding	Novel_lncRNA	NW_021837045.1	72188303	72384106	-	2	601
TCONS_00003789	XLOC_002792	XLOC_002792	novel	Novel_lncRNA	NW_021837045.1	68035499	68064258	+	2	806
TCONS_00003786	XLOC_002792	XLOC_002792	novel	Novel_lncRNA	NW_021837045.1	68035465	68051119	+	2	2666
TCONS_00003787	115260682	LOC115260682	protein_coding	Novel_lncRNA	NW_021837045.1	68035465	68172408	+	2	1155
TCONS_00001313	XLOC_000914	XLOC_000914	novel	Novel_lncRNA	NW_021837045.1	19708111	19710544	+	3	2318
TCONS_00006202	XLOC_004750	XLOC_004750	novel	Novel_lncRNA	NW_021837045.1	113049831	113050307	+	4	306
TCONS_00015864	XLOC_011913	XLOC_011913	novel	Novel_lncRNA	NW_021837045.1	94959337	95172984	-	2	734
TCONS_00010924	XLOC_008145	XLOC_008145	novel	Novel_lncRNA	NW_021837045.1	728280	739282	-	2	995
TCONS_00010923	XLOC_008144	XLOC_008144	novel	Novel_lncRNA	NW_021837045.1	710068	728173	-	2	390
TCONS_00014026	XLOC_010419	XLOC_010419	novel	Novel_lncRNA	NW_021837045.1	54385724	54437601	-	3	1044
TCONS_00014025	XLOC_010419	XLOC_010419	novel	Novel_lncRNA	NW_021837045.1	54385724	54437601	-	3	1033
TCONS_00014024	XLOC_010419	XLOC_010419	novel	Novel_lncRNA	NW_021837045.1	54385724	54437564	-	4	1028
TCONS_00014021	XLOC_010417	XLOC_010417	novel	Novel_lncRNA	NW_021837045.1	54332982	54334973	-	2	1800
TCONS_00021253	109424084	LOC109424084	protein_coding	Novel_lncRNA	NW_021837045.1	191325165	191422337	-	2	223
TCONS_00004781	109427117	LOC109427117	protein_coding	Novel_lncRNA	NW_021837045.1	88042294	88140308	+	2	693
TCONS_00015191	XLOC_011315	XLOC_011315	novel	Novel_lncRNA	NW_021837045.1	80929820	80930450	-	2	437
TCONS_00015193	XLOC_011317	XLOC_011317	novel	Novel_lncRNA	NW_021837045.1	80932546	80933952	-	3	850
TCONS_00004384	109425033	LOC109425033	protein_coding	Novel_lncRNA	NW_021837045.1	80101331	80168866	+	2	233
TCONS_00010743	XLOC_008010	XLOC_008010	novel	Novel_lncRNA	NW_021837045.1	193179740	193194116	+	2	785
TCONS_00010746	XLOC_008011	XLOC_008011	novel	Novel_lncRNA	NW_021837045.1	193213627	193214347	+	2	649
TCONS_00010744	XLOC_008010	XLOC_008010	novel	Novel_lncRNA	NW_021837045.1	193179740	193194116	+	2	482
TCONS_00011299	XLOC_008397	XLOC_008397	novel	Novel_lncRNA	NW_021837045.1	6262936	6267621	-	2	399
TCONS_00006922	XLOC_005251	XLOC_005251	novel	Novel_lncRNA	NW_021837045.1	124872449	124975990	+	2	279
TCONS_00020566	109419338	LOC109419338	protein_coding	Novel_lncRNA	NW_021837045.1	175269567	175320329	-	2	3421
TCONS_00012719	109427338	LOC109427338	protein_coding	Novel_lncRNA	NW_021837045.1	32094962	32102456	-	3	2537
TCONS_00012718	109427338	LOC109427338	protein_coding	Novel_lncRNA	NW_021837045.1	32094962	32102261	-	2	1257
TCONS_00013049	XLOC_009671	XLOC_009671	novel	Novel_lncRNA	NW_021837045.1	38128652	38130301	-	2	706
TCONS_00010028	XLOC_007482	XLOC_007482	novel	Novel_lncRNA	NW_021837045.1	181540656	181541147	+	2	237
TCONS_00011994	XLOC_008938	XLOC_008938	novel	Novel_lncRNA	NW_021837045.1	18417291	18429292	-	2	357
TCONS_00005316	XLOC_003995	XLOC_003995	novel	Novel_lncRNA	NW_021837045.1	98994100	99001882	+	2	380
TCONS_00020368	115261650	LOC115261650	protein_coding	Novel_lncRNA	NW_021837045.1	170925179	171032785	-	2	571
TCONS_00016734	XLOC_012606	XLOC_012606	novel	Novel_lncRNA	NW_021837045.1	109330261	109436523	-	2	1234
TCONS_00007311	109416749	LOC109416749	protein_coding	Novel_lncRNA	NW_021837045.1	133126039	133225834	+	3	1846
TCONS_00007310	109416749	LOC109416749	protein_coding	Novel_lncRNA	NW_021837045.1	133126039	133153971	+	2	1389
TCONS_00019508	115269200	LOC115269200	protein_coding	Novel_lncRNA	NW_021837045.1	157152919	157165349	-	3	329
TCONS_00019507	XLOC_014644	XLOC_014644	novel	Novel_lncRNA	NW_021837045.1	157050807	157052304	-	2	371
TCONS_00019506	XLOC_014644	XLOC_014644	novel	Novel_lncRNA	NW_021837045.1	157050637	157052319	-	2	556
TCONS_00019505	XLOC_014643	XLOC_014643	novel	Novel_lncRNA	NW_021837045.1	156860137	156867865	-	2	393
TCONS_00019504	XLOC_014643	XLOC_014643	novel	Novel_lncRNA	NW_021837045.1	156860137	156867848	-	2	376
TCONS_00000501	115254094	LOC115254094	protein_coding	Novel_lncRNA	NW_021837045.1	7498062	7506048	+	2	626
TCONS_00021413	109424064	LOC109424064	protein_coding	Novel_lncRNA	NW_021837045.1	193697212	193698170	-	2	816
TCONS_00004197	XLOC_003118	XLOC_003118	novel	Novel_lncRNA	NW_021837045.1	76846877	76977560	+	2	1328
TCONS_00018038	109416030	LOC109416030	protein_coding	Novel_lncRNA	NW_021837045.1	133726414	133763068	-	2	528
TCONS_00012508	109419202	LOC109419202	protein_coding	Novel_lncRNA	NW_021837045.1	27671596	27698664	-	2	3599
TCONS_00001065	XLOC_000756	XLOC_000756	novel	Novel_lncRNA	NW_021837045.1	16165812	16170316	+	2	585
TCONS_00001066	XLOC_000757	XLOC_000757	novel	Novel_lncRNA	NW_021837045.1	16172298	16173458	+	2	752
TCONS_00005768	XLOC_004368	XLOC_004368	novel	Novel_lncRNA	NW_021837045.1	104811943	104815372	+	2	486
TCONS_00014046	XLOC_010434	XLOC_010434	novel	Novel_lncRNA	NW_021837045.1	54464162	54468258	-	2	408
TCONS_00014048	XLOC_010434	XLOC_010434	novel	Novel_lncRNA	NW_021837045.1	54467826	54468294	-	2	343
TCONS_00009108	115269442	LOC115269442	protein_coding	Novel_lncRNA	NW_021837045.1	160431060	160455026	+	2	1350
TCONS_00019974	XLOC_014932	XLOC_014932	novel	Novel_lncRNA	NW_021837045.1	164196747	164204573	-	2	598
TCONS_00007508	XLOC_005698	XLOC_005698	novel	Novel_lncRNA	NW_021837045.1	135601326	135602114	+	2	720
TCONS_00007509	XLOC_005698	XLOC_005698	novel	Novel_lncRNA	NW_021837045.1	135601326	135602777	+	3	588
TCONS_00020323	XLOC_015207	XLOC_015207	novel	Novel_lncRNA	NW_021837045.1	170333213	170333576	-	2	295
TCONS_00018201	XLOC_013729	XLOC_013729	novel	Novel_lncRNA	NW_021837045.1	136514241	136534473	-	2	439
TCONS_00016761	XLOC_012632	XLOC_012632	novel	Novel_lncRNA	NW_021837045.1	109701331	109701813	-	2	386
TCONS_00005371	XLOC_004042	XLOC_004042	novel	Novel_lncRNA	NW_021837045.1	99430628	99614535	+	3	495
TCONS_00005370	XLOC_004042	XLOC_004042	novel	Novel_lncRNA	NW_021837045.1	99430604	99614535	+	2	1755
TCONS_00005373	XLOC_004042	XLOC_004042	novel	Novel_lncRNA	NW_021837045.1	99430631	99614535	+	3	482
TCONS_00005372	XLOC_004042	XLOC_004042	novel	Novel_lncRNA	NW_021837045.1	99430631	99614535	+	3	494
TCONS_00005374	XLOC_004042	XLOC_004042	novel	Novel_lncRNA	NW_021837045.1	99430631	99614535	+	3	484
TCONS_00005376	XLOC_004044	XLOC_004044	novel	Novel_lncRNA	NW_021837045.1	99598217	99600244	+	2	1855
TCONS_00011179	109428053	LOC109428053	protein_coding	Novel_lncRNA	NW_021837045.1	3947300	4009860	-	2	1998
TCONS_00011311	XLOC_008409	XLOC_008409	novel	Novel_lncRNA	NW_021837045.1	6422025	6422912	-	2	782
TCONS_00003434	XLOC_002518	XLOC_002518	novel	Novel_lncRNA	NW_021837045.1	59733752	59734144	+	2	330
TCONS_00004356	XLOC_003193	XLOC_003193	novel	Novel_lncRNA	NW_021837045.1	79685339	79685641	+	2	231
TCONS_00002817	109401449	LOC109401449	protein_coding	Novel_lncRNA	NW_021837045.1	50187761	50190335	+	2	2284
TCONS_00002816	109401449	LOC109401449	protein_coding	Novel_lncRNA	NW_021837045.1	50184774	50185541	+	2	704
TCONS_00002813	109401449	LOC109401449	protein_coding	Novel_lncRNA	NW_021837045.1	50114929	50116074	+	2	774
TCONS_00002812	109401449	LOC109401449	protein_coding	Novel_lncRNA	NW_021837045.1	50069188	50069717	+	2	486
TCONS_00002212	XLOC_001574	XLOC_001574	novel	Novel_lncRNA	NW_021837045.1	38464628	38481780	+	3	835
TCONS_00002214	XLOC_001576	XLOC_001576	novel	Novel_lncRNA	NW_021837045.1	38525216	38525738	+	2	461
TCONS_00007339	115261354	LOC115261354	protein_coding	Novel_lncRNA	NW_021837045.1	133133688	133135513	+	2	1103
TCONS_00008713	115253631	LOC115253631	protein_coding	Novel_lncRNA	NW_021837045.1	153820680	153828537	+	2	397
TCONS_00008717	XLOC_006491	XLOC_006491	novel	Novel_lncRNA	NW_021837045.1	153839869	153840307	+	2	385
TCONS_00000527	109418337	LOC109418337	protein_coding	Novel_lncRNA	NW_021837045.1	7728093	7729013	+	2	848
TCONS_00003296	XLOC_002401	XLOC_002401	novel	Novel_lncRNA	NW_021837045.1	57969273	58019702	+	2	1577
TCONS_00003297	XLOC_002402	XLOC_002402	novel	Novel_lncRNA	NW_021837045.1	58011002	58011438	+	2	383
TCONS_00017003	XLOC_012835	XLOC_012835	novel	Novel_lncRNA	NW_021837045.1	114695319	114713342	-	3	2820
TCONS_00017006	XLOC_012835	XLOC_012835	novel	Novel_lncRNA	NW_021837045.1	114701821	114713268	-	2	340
TCONS_00006244	XLOC_004787	XLOC_004787	novel	Novel_lncRNA	NW_021837045.1	113648174	113650546	+	2	1182
TCONS_00006243	109411595	LOC109411595	protein_coding	Novel_lncRNA	NW_021837045.1	113647271	113647942	+	2	610
TCONS_00020681	109419330	LOC109419330	protein_coding	Novel_lncRNA	NW_021837045.1	178945412	178946179	-	2	703
TCONS_00001887	XLOC_001311	XLOC_001311	novel	Novel_lncRNA	NW_021837045.1	31147209	31151276	+	2	3982
TCONS_00001734	109419215	LOC109419215	protein_coding	Novel_lncRNA	NW_021837045.1	28785666	28828772	+	2	1463
TCONS_00009123	XLOC_006775	XLOC_006775	novel	Novel_lncRNA	NW_021837045.1	160683927	160793990	+	3	2309
TCONS_00009124	XLOC_006775	XLOC_006775	novel	Novel_lncRNA	NW_021837045.1	160683927	160793990	+	4	2386
TCONS_00008773	XLOC_006542	XLOC_006542	novel	Novel_lncRNA	NW_021837045.1	155470359	155480827	+	2	1687
TCONS_00016839	XLOC_012701	XLOC_012701	novel	Novel_lncRNA	NW_021837045.1	110935094	110936643	-	2	682
TCONS_00010787	XLOC_008044	XLOC_008044	novel	Novel_lncRNA	NW_021837045.1	194206502	194264012	+	2	718
TCONS_00010788	XLOC_008044	XLOC_008044	novel	Novel_lncRNA	NW_021837045.1	194206502	194362836	+	2	304
TCONS_00018577	XLOC_013970	XLOC_013970	novel	Novel_lncRNA	NW_021837045.1	142036099	142038251	-	2	224
TCONS_00003603	115265463	LOC115265463	protein_coding	Novel_lncRNA	NW_021837045.1	64370107	64496233	+	2	2592
TCONS_00020116	XLOC_015026	XLOC_015026	novel	Novel_lncRNA	NW_021837045.1	167242882	167243946	-	2	911
TCONS_00020105	XLOC_015015	XLOC_015015	novel	Novel_lncRNA	NW_021837045.1	167061480	167063078	-	2	1297
TCONS_00013004	XLOC_009628	XLOC_009628	novel	Novel_lncRNA	NW_021837045.1	37274025	37275509	-	2	369
TCONS_00010209	109408415	LOC109408415	protein_coding	Novel_lncRNA	NW_021837045.1	183694935	183724857	+	2	242
TCONS_00017274	115253916	LOC115253916	protein_coding	Novel_lncRNA	NW_021837045.1	118689621	118772997	-	4	3098
TCONS_00005354	115260963	LOC115260963	protein_coding	Novel_lncRNA	NW_021837045.1	99322801	99362335	+	2	2282
TCONS_00000097	XLOC_000083	XLOC_000083	novel	Novel_lncRNA	NW_021837045.1	710060	728182	+	2	407
TCONS_00000720	109427320	LOC109427320	protein_coding	Novel_lncRNA	NW_021837045.1	10375987	10377798	+	2	1597
TCONS_00008779	XLOC_006547	XLOC_006547	novel	Novel_lncRNA	NW_021837045.1	155602345	155604073	+	2	1641
TCONS_00019540	XLOC_014651	XLOC_014651	novel	Novel_lncRNA	NW_021837045.1	157278458	157279415	-	3	809
TCONS_00021459	XLOC_016071	XLOC_016071	novel	Novel_lncRNA	NW_021837045.1	195629089	195630615	-	2	1496
TCONS_00016313	115254178	LOC115254178	protein_coding	Novel_lncRNA	NW_021837045.1	102130258	102311350	-	2	576
TCONS_00016312	XLOC_012256	XLOC_012256	novel	Novel_lncRNA	NW_021837045.1	102072972	102073575	-	2	542
TCONS_00016311	XLOC_012255	XLOC_012255	novel	Novel_lncRNA	NW_021837045.1	102030154	102103483	-	2	279
TCONS_00006006	XLOC_004582	XLOC_004582	novel	Novel_lncRNA	NW_021837045.1	109991623	109993137	+	2	498
TCONS_00006007	XLOC_004583	XLOC_004583	novel	Novel_lncRNA	NW_021837045.1	110006639	110007626	+	2	685
TCONS_00003011	XLOC_002200	XLOC_002200	novel	Novel_lncRNA	NW_021837045.1	52442190	52480048	+	2	257
TCONS_00020663	XLOC_015495	XLOC_015495	novel	Novel_lncRNA	NW_021837045.1	178788251	178788809	-	2	537
TCONS_00009559	115261630	LOC115261630	protein_coding	Novel_lncRNA	NW_021837045.1	170556482	170565593	+	2	239
TCONS_00019307	XLOC_014519	XLOC_014519	novel	Novel_lncRNA	NW_021837045.1	153546087	153556298	-	2	962
TCONS_00010373	115270402	LOC115270402	protein_coding	Novel_lncRNA	NW_021837045.1	186759818	187045944	+	3	1764
TCONS_00008129	XLOC_006098	XLOC_006098	novel	Novel_lncRNA	NW_021837045.1	145673792	145682898	+	4	783
TCONS_00015130	XLOC_011283	XLOC_011283	novel	Novel_lncRNA	NW_021837045.1	80224334	80224635	-	2	219
TCONS_00018433	XLOC_013865	XLOC_013865	novel	Novel_lncRNA	NW_021837045.1	139562497	139587384	-	2	1297
TCONS_00004096	109405003	LOC109405003	protein_coding	Novel_lncRNA	NW_021837045.1	74014831	74246491	+	4	2027
TCONS_00004095	109405003	LOC109405003	protein_coding	Novel_lncRNA	NW_021837045.1	74014830	74216707	+	5	1998
TCONS_00004094	109405003	LOC109405003	protein_coding	Novel_lncRNA	NW_021837045.1	74014830	74130024	+	3	2231
TCONS_00004896	XLOC_003678	XLOC_003678	novel	Novel_lncRNA	NW_021837045.1	90203075	90204646	+	2	776
TCONS_00004899	XLOC_003681	XLOC_003681	novel	Novel_lncRNA	NW_021837045.1	90262755	90263810	+	2	1033
TCONS_00018888	115268694	LOC115268694	protein_coding	Novel_lncRNA	NW_021837045.1	147112051	147119403	-	2	2580
TCONS_00018887	115268694	LOC115268694	protein_coding	Novel_lncRNA	NW_021837045.1	147112051	147119322	-	2	4830
TCONS_00007272	XLOC_005530	XLOC_005530	novel	Novel_lncRNA	NW_021837045.1	132425372	132427698	+	2	2174
TCONS_00019688	XLOC_014752	XLOC_014752	novel	Novel_lncRNA	NW_021837045.1	159708101	159708698	-	2	531
TCONS_00007015	XLOC_005317	XLOC_005317	novel	Novel_lncRNA	NW_021837045.1	126832047	126832644	+	3	426
TCONS_00007018	XLOC_005320	XLOC_005320	novel	Novel_lncRNA	NW_021837045.1	126844151	126844822	+	2	590
TCONS_00012223	115262103	LOC115262103	protein_coding	Novel_lncRNA	NW_021837045.1	22195292	22201926	-	2	491
TCONS_00012481	XLOC_009251	XLOC_009251	novel	Novel_lncRNA	NW_021837045.1	27184532	27226162	-	2	1215
TCONS_00013571	XLOC_010074	XLOC_010074	novel	Novel_lncRNA	NW_021837045.1	47609946	47611622	-	2	1601
TCONS_00001946	XLOC_001346	XLOC_001346	novel	Novel_lncRNA	NW_021837045.1	32469687	32474386	+	2	492
TCONS_00010882	XLOC_008117	XLOC_008117	novel	Novel_lncRNA	NW_021837045.1	189243	190449	-	2	1085
TCONS_00020499	115261679	LOC115261679	protein_coding	Novel_lncRNA	NW_021837045.1	173490809	173498293	-	2	319
TCONS_00020490	115261669	LOC115261669	protein_coding	Novel_lncRNA	NW_021837045.1	173283548	173363765	-	2	2254
TCONS_00014742	115260713	LOC115260713	protein_coding	Novel_lncRNA	NW_021837045.1	71068292	71090369	-	2	910
TCONS_00000707	109418349	LOC109418349	protein_coding	Novel_lncRNA	NW_021837045.1	9570057	10059362	+	4	2656
TCONS_00011862	109418423	LOC109418423	protein_coding	Novel_lncRNA	NW_021837045.1	16315193	16548730	-	2	1905
TCONS_00000704	109418349	LOC109418349	protein_coding	Novel_lncRNA	NW_021837045.1	9570052	10059362	+	5	2807
TCONS_00000703	109418349	LOC109418349	protein_coding	Novel_lncRNA	NW_021837045.1	9570052	9965529	+	4	2567
TCONS_00011689	109426156	LOC109426156	protein_coding	Novel_lncRNA	NW_021837045.1	13744222	14020022	-	3	5527
TCONS_00000701	109418349	LOC109418349	protein_coding	Novel_lncRNA	NW_021837045.1	9570052	9859529	+	4	2519
TCONS_00009887	XLOC_007356	XLOC_007356	novel	Novel_lncRNA	NW_021837045.1	179768651	179954403	+	2	1933
TCONS_00009886	XLOC_007356	XLOC_007356	novel	Novel_lncRNA	NW_021837045.1	179768651	179811500	+	2	1977
TCONS_00004460	XLOC_003272	XLOC_003272	novel	Novel_lncRNA	NW_021837045.1	80887179	80887646	+	2	357
TCONS_00009880	XLOC_007352	XLOC_007352	novel	Novel_lncRNA	NW_021837045.1	179578648	179580949	+	2	1764
TCONS_00002857	109410427	LOC109410427	protein_coding	Novel_lncRNA	NW_021837045.1	50611727	50795493	+	2	585
TCONS_00002704	XLOC_001994	XLOC_001994	novel	Novel_lncRNA	NW_021837045.1	48586693	48587590	+	3	769
TCONS_00006287	XLOC_004824	XLOC_004824	novel	Novel_lncRNA	NW_021837045.1	114508903	114509838	+	2	577
TCONS_00020647	115254245	LOC115254245	protein_coding	Novel_lncRNA	NW_021837045.1	178167791	178169691	-	2	1189
TCONS_00020648	XLOC_015482	XLOC_015482	novel	Novel_lncRNA	NW_021837045.1	178299683	178350805	-	2	1085
TCONS_00007480	XLOC_005671	XLOC_005671	novel	Novel_lncRNA	NW_021837045.1	135267075	135287014	+	3	4888
TCONS_00009575	XLOC_007086	XLOC_007086	novel	Novel_lncRNA	NW_021837045.1	171078815	171079314	+	2	300
TCONS_00013743	109401451	LOC109401451	protein_coding	Novel_lncRNA	NW_021837045.1	50206095	50209082	-	2	530
TCONS_00013742	109401451	LOC109401451	protein_coding	Novel_lncRNA	NW_021837045.1	50195025	50240771	-	2	465
TCONS_00013741	109401451	LOC109401451	protein_coding	Novel_lncRNA	NW_021837045.1	50185013	50186248	-	2	1172
TCONS_00013740	109401451	LOC109401451	protein_coding	Novel_lncRNA	NW_021837045.1	50164356	50216013	-	2	231
TCONS_00013969	XLOC_010404	XLOC_010404	novel	Novel_lncRNA	NW_021837045.1	52890682	52891703	-	4	784
TCONS_00013968	XLOC_010404	XLOC_010404	novel	Novel_lncRNA	NW_021837045.1	52890682	52891346	-	2	606
TCONS_00015110	XLOC_011265	XLOC_011265	novel	Novel_lncRNA	NW_021837045.1	80130750	80131289	-	2	481
TCONS_00018453	XLOC_013884	XLOC_013884	novel	Novel_lncRNA	NW_021837045.1	140182785	140204431	-	2	865
TCONS_00018538	XLOC_013946	XLOC_013946	novel	Novel_lncRNA	NW_021837045.1	141476633	141477550	-	2	596
TCONS_00016872	XLOC_012734	XLOC_012734	novel	Novel_lncRNA	NW_021837045.1	112043950	112051572	-	2	7571
TCONS_00016871	XLOC_012733	XLOC_012733	novel	Novel_lncRNA	NW_021837045.1	112030377	112030660	-	2	226
TCONS_00011473	109418334	LOC109418334	protein_coding	Novel_lncRNA	NW_021837045.1	9089565	9090558	-	2	879
TCONS_00007034	109411141	LOC109411141	protein_coding	Novel_lncRNA	NW_021837045.1	127252853	127279582	+	2	1875
TCONS_00009765	109408491	LOC109408491	protein_coding	Novel_lncRNA	NW_021837045.1	176157685	176223545	+	2	267
TCONS_00016290	XLOC_012239	XLOC_012239	novel	Novel_lncRNA	NW_021837045.1	101820737	101821253	-	2	459
TCONS_00006615	XLOC_005065	XLOC_005065	novel	Novel_lncRNA	NW_021837045.1	120359210	120359969	+	2	701
TCONS_00013518	109431757	LOC109431757	protein_coding	Novel_lncRNA	NW_021837045.1	46738874	47040172	-	3	2318
TCONS_00013519	109431757	LOC109431757	protein_coding	Novel_lncRNA	NW_021837045.1	46854733	47040172	-	3	1828
TCONS_00001964	XLOC_001364	XLOC_001364	novel	Novel_lncRNA	NW_021837045.1	32709284	32717992	+	2	2072
TCONS_00015965	XLOC_011976	XLOC_011976	novel	Novel_lncRNA	NW_021837045.1	97581817	97589958	-	2	282
TCONS_00017989	XLOC_013562	XLOC_013562	novel	Novel_lncRNA	NW_021837045.1	133034749	133042568	-	2	365
TCONS_00017980	XLOC_013553	XLOC_013553	novel	Novel_lncRNA	NW_021837045.1	132953300	132954123	-	2	337
TCONS_00012606	109407483	LOC109407483	protein_coding	Novel_lncRNA	NW_021837045.1	30042372	30075600	-	2	362
TCONS_00013088	XLOC_009691	XLOC_009691	novel	Novel_lncRNA	NW_021837045.1	38359847	38362193	-	2	2278
TCONS_00014768	XLOC_011033	XLOC_011033	novel	Novel_lncRNA	NW_021837045.1	71523151	71523812	-	4	474
TCONS_00014760	XLOC_011027	XLOC_011027	novel	Novel_lncRNA	NW_021837045.1	71449600	71451325	-	3	730
TCONS_00014761	XLOC_011027	XLOC_011027	novel	Novel_lncRNA	NW_021837045.1	71449600	71451325	-	3	924
TCONS_00014762	XLOC_011027	XLOC_011027	novel	Novel_lncRNA	NW_021837045.1	71449600	71451325	-	3	633
TCONS_00014767	XLOC_011032	XLOC_011032	novel	Novel_lncRNA	NW_021837045.1	71522333	71522982	-	2	456
TCONS_00011800	115254101	LOC115254101	protein_coding	Novel_lncRNA	NW_021837045.1	15739743	15762571	-	2	331
TCONS_00000583	XLOC_000440	XLOC_000440	novel	Novel_lncRNA	NW_021837045.1	8271086	8271861	+	2	246
TCONS_00010601	109424083	LOC109424083	protein_coding	Novel_lncRNA	NW_021837045.1	191265101	191483679	+	3	1155
TCONS_00010600	XLOC_007930	XLOC_007930	novel	Novel_lncRNA	NW_021837045.1	191242621	191250312	+	2	238
TCONS_00006569	115267373	LOC115267373	protein_coding	Novel_lncRNA	NW_021837045.1	119879057	120169109	+	2	1788
TCONS_00003234	109405828	LOC109405828	protein_coding	Novel_lncRNA	NW_021837045.1	56269778	56414985	+	2	928
TCONS_00004915	109427106	LOC109427106	protein_coding	Novel_lncRNA	NW_021837045.1	90366450	90382050	+	2	1567
TCONS_00003233	109405828	LOC109405828	protein_coding	Novel_lncRNA	NW_021837045.1	56269778	56363286	+	2	1129
TCONS_00004911	109427106	LOC109427106	protein_coding	Novel_lncRNA	NW_021837045.1	90329102	90382050	+	2	1409
TCONS_00007930	XLOC_005988	XLOC_005988	novel	Novel_lncRNA	NW_021837045.1	141990919	141991658	+	2	666
TCONS_00007938	XLOC_005996	XLOC_005996	novel	Novel_lncRNA	NW_021837045.1	142063969	142064711	+	2	686
TCONS_00003053	XLOC_002237	XLOC_002237	novel	Novel_lncRNA	NW_021837045.1	52928748	52929129	+	2	319
TCONS_00020627	115254245	LOC115254245	protein_coding	Novel_lncRNA	NW_021837045.1	177964610	178152562	-	2	524
TCONS_00009514	XLOC_007026	XLOC_007026	novel	Novel_lncRNA	NW_021837045.1	169216672	169217822	+	2	1060
TCONS_00013727	XLOC_010216	XLOC_010216	novel	Novel_lncRNA	NW_021837045.1	49875071	49875560	-	2	425
TCONS_00001753	109419222	LOC109419222	protein_coding	Novel_lncRNA	NW_021837045.1	29129637	29148266	+	2	228
TCONS_00001752	109419222	LOC109419222	protein_coding	Novel_lncRNA	NW_021837045.1	29104551	29104833	+	2	222
TCONS_00006402	115261201	LOC115261201	protein_coding	Novel_lncRNA	NW_021837045.1	116571693	116901661	+	3	436
TCONS_00013238	115260549	LOC115260549	protein_coding	Novel_lncRNA	NW_021837045.1	40249873	40257230	-	2	650
TCONS_00013232	XLOC_009788	XLOC_009788	novel	Novel_lncRNA	NW_021837045.1	40122752	40123348	-	2	248
TCONS_00018476	XLOC_013905	XLOC_013905	novel	Novel_lncRNA	NW_021837045.1	140559053	140559338	-	2	230
TCONS_00018477	XLOC_013906	XLOC_013906	novel	Novel_lncRNA	NW_021837045.1	140559564	140575555	-	3	259
TCONS_00018473	XLOC_013904	XLOC_013904	novel	Novel_lncRNA	NW_021837045.1	140540917	140550113	-	3	341
TCONS_00004582	109419639	LOC109419639	protein_coding	Novel_lncRNA	NW_021837045.1	84062458	84219715	+	2	443
TCONS_00018511	XLOC_013926	XLOC_013926	novel	Novel_lncRNA	NW_021837045.1	140971368	140972717	-	2	1289
TCONS_00018514	XLOC_013929	XLOC_013929	novel	Novel_lncRNA	NW_021837045.1	141061840	141087621	-	2	1506
TCONS_00007234	XLOC_005497	XLOC_005497	novel	Novel_lncRNA	NW_021837045.1	131513304	131513762	+	2	335
TCONS_00002067	XLOC_001450	XLOC_001450	novel	Novel_lncRNA	NW_021837045.1	34780877	34796939	+	2	515
TCONS_00002062	XLOC_001450	XLOC_001450	novel	Novel_lncRNA	NW_021837045.1	34780873	34796939	+	2	597
TCONS_00002063	XLOC_001450	XLOC_001450	novel	Novel_lncRNA	NW_021837045.1	34780873	34796939	+	2	570
TCONS_00016140	XLOC_012127	XLOC_012127	novel	Novel_lncRNA	NW_021837045.1	100163634	100164375	-	2	609
TCONS_00006367	XLOC_004865	XLOC_004865	novel	Novel_lncRNA	NW_021837045.1	115737678	115739086	+	2	1333
TCONS_00008839	109411025	LOC109411025	protein_coding	Novel_lncRNA	NW_021837045.1	156594267	156622898	+	2	313
TCONS_00006368	XLOC_004866	XLOC_004866	novel	Novel_lncRNA	NW_021837045.1	115739523	115740054	+	2	436
TCONS_00012624	109419238	LOC109419238	protein_coding	Novel_lncRNA	NW_021837045.1	30257004	30501087	-	2	1565
TCONS_00013396	109429497	LOC109429497	protein_coding	Novel_lncRNA	NW_021837045.1	43918093	43990507	-	2	372
TCONS_00013397	109429497	LOC109429497	protein_coding	Novel_lncRNA	NW_021837045.1	43929621	43990507	-	3	2209
TCONS_00001322	XLOC_000920	XLOC_000920	novel	Novel_lncRNA	NW_021837045.1	19736920	19740343	+	2	3373
TCONS_00014702	XLOC_010970	XLOC_010970	novel	Novel_lncRNA	NW_021837045.1	70478921	70479478	-	2	499
TCONS_00021122	109432419	LOC109432419	protein_coding	Novel_lncRNA	NW_021837045.1	186776001	187045331	-	2	492
TCONS_00002891	115253780	LOC115253780	protein_coding	Novel_lncRNA	NW_021837045.1	51140834	51148354	+	2	226
TCONS_00002899	XLOC_002124	XLOC_002124	novel	Novel_lncRNA	NW_021837045.1	51234354	51236294	+	2	1521
TCONS_00016446	XLOC_012345	XLOC_012345	novel	Novel_lncRNA	NW_021837045.1	103584020	103584442	-	2	210
TCONS_00008246	XLOC_006186	XLOC_006186	novel	Novel_lncRNA	NW_021837045.1	147813574	147861196	+	2	302
TCONS_00008244	XLOC_006185	XLOC_006185	novel	Novel_lncRNA	NW_021837045.1	147812136	147813269	+	2	1078
TCONS_00008240	115268711	LOC115268711	protein_coding	Novel_lncRNA	NW_021837045.1	147677210	147728045	+	2	954
TCONS_00011390	XLOC_008479	XLOC_008479	novel	Novel_lncRNA	NW_021837045.1	7809353	7819336	-	2	399
TCONS_00004931	109427107	LOC109427107	protein_coding	Novel_lncRNA	NW_021837045.1	90522230	90525149	+	2	2627
TCONS_00003105	XLOC_002268	XLOC_002268	novel	Novel_lncRNA	NW_021837045.1	54564171	54566275	+	2	1013
TCONS_00003042	XLOC_002226	XLOC_002226	novel	Novel_lncRNA	NW_021837045.1	52868202	52869391	+	2	1123
TCONS_00014578	XLOC_010863	XLOC_010863	novel	Novel_lncRNA	NW_021837045.1	67315818	67316781	-	2	435
TCONS_00015621	XLOC_011702	XLOC_011702	novel	Novel_lncRNA	NW_021837045.1	89978648	90083797	-	2	1638
TCONS_00018493	XLOC_013904	XLOC_013904	novel	Novel_lncRNA	NW_021837045.1	140766815	140776071	-	2	227
TCONS_00005218	XLOC_003910	XLOC_003910	novel	Novel_lncRNA	NW_021837045.1	96208659	96216432	+	2	911
TCONS_00014390	109398757	LOC109398757	protein_coding	Novel_lncRNA	NW_021837045.1	61429275	61615248	-	3	1113
TCONS_00014392	109398757	LOC109398757	protein_coding	Novel_lncRNA	NW_021837045.1	61537184	61579713	-	2	2526
TCONS_00011705	XLOC_008728	XLOC_008728	novel	Novel_lncRNA	NW_021837045.1	14201518	14202631	-	3	975
TCONS_00011706	XLOC_008728	XLOC_008728	novel	Novel_lncRNA	NW_021837045.1	14201518	14202631	-	3	998
TCONS_00004032	XLOC_003014	XLOC_003014	novel	Novel_lncRNA	NW_021837045.1	73185985	73187505	+	2	464
TCONS_00000263	109418308	LOC109418308	protein_coding	Novel_lncRNA	NW_021837045.1	2980944	3004820	+	2	505
TCONS_00021352	109424072	LOC109424072	protein_coding	Novel_lncRNA	NW_021837045.1	192151197	192159499	-	2	1337
TCONS_00011620	XLOC_008667	XLOC_008667	novel	Novel_lncRNA	NW_021837045.1	12581084	12581942	-	2	790
TCONS_00006163	109411737	LOC109411737	protein_coding	Novel_lncRNA	NW_021837045.1	112647376	112717204	+	4	7057
TCONS_00006162	109411737	LOC109411737	protein_coding	Novel_lncRNA	NW_021837045.1	112647376	112676742	+	3	4573
TCONS_00018935	115268711	LOC115268711	protein_coding	Novel_lncRNA	NW_021837045.1	147668845	147717184	-	2	307
TCONS_00018934	115268711	LOC115268711	protein_coding	Novel_lncRNA	NW_021837045.1	147667406	147714544	-	2	753
TCONS_00018936	XLOC_014206	XLOC_014206	novel	Novel_lncRNA	NW_021837045.1	147691195	147691615	-	2	361
TCONS_00018933	115268711	LOC115268711	protein_coding	Novel_lncRNA	NW_021837045.1	147643257	147705685	-	2	677
TCONS_00018932	115268711	LOC115268711	protein_coding	Novel_lncRNA	NW_021837045.1	147641448	147705055	-	2	1847
TCONS_00017147	XLOC_012927	XLOC_012927	novel	Novel_lncRNA	NW_021837045.1	116901065	116932665	-	2	1017
TCONS_00008816	XLOC_006582	XLOC_006582	novel	Novel_lncRNA	NW_021837045.1	156276258	156276724	+	2	238
TCONS_00006300	XLOC_004832	XLOC_004832	novel	Novel_lncRNA	NW_021837045.1	114781726	114782050	+	2	268
TCONS_00006303	XLOC_004835	XLOC_004835	novel	Novel_lncRNA	NW_021837045.1	114854103	114899832	+	3	1494
TCONS_00006305	XLOC_004835	XLOC_004835	novel	Novel_lncRNA	NW_021837045.1	114890533	114933698	+	3	1052
TCONS_00006307	XLOC_004836	XLOC_004836	novel	Novel_lncRNA	NW_021837045.1	114895054	114895791	+	2	307
TCONS_00016423	XLOC_012328	XLOC_012328	novel	Novel_lncRNA	NW_021837045.1	103267710	103268808	-	2	882
TCONS_00010642	109424085	LOC109424085	protein_coding	Novel_lncRNA	NW_021837045.1	191533048	191585091	+	3	1028
TCONS_00005539	XLOC_004179	XLOC_004179	novel	Novel_lncRNA	NW_021837045.1	101448916	101644716	+	3	1825
TCONS_00005538	XLOC_004179	XLOC_004179	novel	Novel_lncRNA	NW_021837045.1	101448862	101523815	+	3	1587
TCONS_00005533	XLOC_004179	XLOC_004179	novel	Novel_lncRNA	NW_021837045.1	101441753	101523815	+	3	1530
TCONS_00005530	XLOC_004178	XLOC_004178	novel	Novel_lncRNA	NW_021837045.1	101421277	101421717	+	2	320
TCONS_00016392	109423854	LOC109423854	protein_coding	Novel_lncRNA	NW_021837045.1	103036059	103051207	-	2	207
TCONS_00004778	XLOC_003579	XLOC_003579	novel	Novel_lncRNA	NW_021837045.1	87972394	87973154	+	2	630
TCONS_00004779	XLOC_003580	XLOC_003580	novel	Novel_lncRNA	NW_021837045.1	87973514	87984428	+	2	9970
TCONS_00004775	XLOC_003577	XLOC_003577	novel	Novel_lncRNA	NW_021837045.1	87832921	87833434	+	2	448
TCONS_00004956	XLOC_003720	XLOC_003720	novel	Novel_lncRNA	NW_021837045.1	90804820	90806261	+	2	1411
TCONS_00004773	XLOC_003575	XLOC_003575	novel	Novel_lncRNA	NW_021837045.1	87816365	87817708	+	3	1171
TCONS_00011511	109418349	LOC109418349	protein_coding	Novel_lncRNA	NW_021837045.1	9570057	9769873	-	3	1611
TCONS_00004743	XLOC_003546	XLOC_003546	novel	Novel_lncRNA	NW_021837045.1	87126840	87133810	+	2	435
TCONS_00018125	XLOC_013692	XLOC_013692	novel	Novel_lncRNA	NW_021837045.1	135269432	135287002	-	2	2108
TCONS_00015606	109400186	LOC109400186	protein_coding	Novel_lncRNA	NW_021837045.1	89709084	89768953	-	2	307
TCONS_00015082	109413662	LOC109413662	protein_coding	Novel_lncRNA	NW_021837045.1	79481028	79540929	-	4	1352
TCONS_00005497	XLOC_004155	XLOC_004155	novel	Novel_lncRNA	NW_021837045.1	101055256	101060618	+	2	503
TCONS_00004013	XLOC_002995	XLOC_002995	novel	Novel_lncRNA	NW_021837045.1	72694077	72746484	+	2	611
TCONS_00004012	XLOC_002994	XLOC_002994	novel	Novel_lncRNA	NW_021837045.1	72612119	72694021	+	3	1729
TCONS_00008451	XLOC_006340	XLOC_006340	novel	Novel_lncRNA	NW_021837045.1	151252684	151261874	+	4	948
TCONS_00019607	115261534	LOC115261534	protein_coding	Novel_lncRNA	NW_021837045.1	158047887	158094247	-	3	826
TCONS_00019601	109405016	LOC109405016	protein_coding	Novel_lncRNA	NW_021837045.1	157953960	157979126	-	2	1011
TCONS_00021377	109410569	LOC109410569	protein_coding	Novel_lncRNA	NW_021837045.1	192754189	193092717	-	5	2030
TCONS_00021376	109410569	LOC109410569	protein_coding	Novel_lncRNA	NW_021837045.1	192754189	193092717	-	4	2205
TCONS_00021375	109416301	LOC109416301	protein_coding	Novel_lncRNA	NW_021837045.1	192652986	192653752	-	2	291
TCONS_00008871	XLOC_006632	XLOC_006632	novel	Novel_lncRNA	NW_021837045.1	157050436	157052516	+	2	954
TCONS_00001494	XLOC_001051	XLOC_001051	novel	Novel_lncRNA	NW_021837045.1	22765701	22767310	+	2	1508
TCONS_00009474	109622389	LOC109622389	protein_coding	Novel_lncRNA	NW_021837045.1	168688030	168714300	+	3	622
TCONS_00012400	XLOC_009203	XLOC_009203	novel	Novel_lncRNA	NW_021837045.1	25939232	25941034	-	2	1230
TCONS_00010808	XLOC_008064	XLOC_008064	novel	Novel_lncRNA	NW_021837045.1	194435330	194438048	+	2	366
TCONS_00012661	XLOC_009381	XLOC_009381	novel	Novel_lncRNA	NW_021837045.1	31146618	31152192	-	2	5489
TCONS_00017294	115253916	LOC115253916	protein_coding	Novel_lncRNA	NW_021837045.1	119136439	119151800	-	3	6265
TCONS_00013130	XLOC_009728	XLOC_009728	novel	Novel_lncRNA	NW_021837045.1	39093296	39094588	-	2	469
TCONS_00009001	XLOC_006716	XLOC_006716	novel	Novel_lncRNA	NW_021837045.1	158905031	158906281	+	2	1191
TCONS_00015298	109425050	LOC109425050	protein_coding	Novel_lncRNA	NW_021837045.1	83318742	83438851	-	2	783
TCONS_00015297	109425050	LOC109425050	protein_coding	Novel_lncRNA	NW_021837045.1	83245475	83438851	-	2	1258
TCONS_00017839	109415510	LOC109415510	protein_coding	Novel_lncRNA	NW_021837045.1	130291807	130522823	-	6	1024
TCONS_00018353	109414546	LOC109414546	protein_coding	Novel_lncRNA	NW_021837045.1	138134797	138178789	-	3	3362
TCONS_00018352	109414546	LOC109414546	protein_coding	Novel_lncRNA	NW_021837045.1	138066530	138137277	-	2	1397
TCONS_00015473	XLOC_011590	XLOC_011590	novel	Novel_lncRNA	NW_021837045.1	87126938	87133808	-	2	335
TCONS_00005554	XLOC_004185	XLOC_004185	novel	Novel_lncRNA	NW_021837045.1	101835101	101835876	+	2	714
TCONS_00003526	109414393	LOC109414393	protein_coding	Novel_lncRNA	NW_021837045.1	62017508	62380098	+	3	1685
TCONS_00003525	109414393	LOC109414393	protein_coding	Novel_lncRNA	NW_021837045.1	62017508	62267618	+	3	1301
TCONS_00004970	XLOC_003728	XLOC_003728	novel	Novel_lncRNA	NW_021837045.1	91443332	91450726	+	2	332
TCONS_00011688	109426156	LOC109426156	protein_coding	Novel_lncRNA	NW_021837045.1	13684388	13984206	-	2	876
TCONS_00000702	109418349	LOC109418349	protein_coding	Novel_lncRNA	NW_021837045.1	9570052	9965529	+	3	1832
TCONS_00007405	XLOC_005620	XLOC_005620	novel	Novel_lncRNA	NW_021837045.1	134131627	134132048	+	2	358
TCONS_00009647	115261669	LOC115261669	protein_coding	Novel_lncRNA	NW_021837045.1	173238649	173363407	+	2	1688
TCONS_00009643	115261669	LOC115261669	protein_coding	Novel_lncRNA	NW_021837045.1	173176804	173363407	+	2	1689
TCONS_00018970	XLOC_014237	XLOC_014237	novel	Novel_lncRNA	NW_021837045.1	148737792	148823630	-	5	1328
TCONS_00002341	XLOC_001681	XLOC_001681	novel	Novel_lncRNA	NW_021837045.1	40198092	40199408	+	2	294
TCONS_00002348	109429477	LOC109429477	protein_coding	Novel_lncRNA	NW_021837045.1	40350475	40464745	+	2	2949
TCONS_00017337	XLOC_013033	XLOC_013033	novel	Novel_lncRNA	NW_021837045.1	120152651	120159373	-	2	374
TCONS_00000569	XLOC_000426	XLOC_000426	novel	Novel_lncRNA	NW_021837045.1	8065557	8072662	+	3	6612
TCONS_00013834	XLOC_010287	XLOC_010287	novel	Novel_lncRNA	NW_021837045.1	51339817	51401881	-	3	2182
TCONS_00011749	XLOC_008755	XLOC_008755	novel	Novel_lncRNA	NW_021837045.1	15056868	15063942	-	2	1625
TCONS_00011748	XLOC_008755	XLOC_008755	novel	Novel_lncRNA	NW_021837045.1	15056868	15063646	-	2	1331
TCONS_00011744	XLOC_008754	XLOC_008754	novel	Novel_lncRNA	NW_021837045.1	14822969	14823589	-	2	563
TCONS_00000196	109428098	LOC109428098	protein_coding	Novel_lncRNA	NW_021837045.1	2078362	2086895	+	3	405
TCONS_00000445	XLOC_000334	XLOC_000334	novel	Novel_lncRNA	NW_021837045.1	6422026	6423430	+	2	1299
TCONS_00019760	XLOC_014790	XLOC_014790	novel	Novel_lncRNA	NW_021837045.1	160683984	160686132	-	2	1964
TCONS_00004691	115266227	LOC115266227	protein_coding	Novel_lncRNA	NW_021837045.1	86336505	86575532	+	2	1979
TCONS_00004692	115266227	LOC115266227	protein_coding	Novel_lncRNA	NW_021837045.1	86336505	86597889	+	2	1950
TCONS_00010626	109424093	LOC109424093	protein_coding	Novel_lncRNA	NW_021837045.1	191489081	191515084	+	2	3041
TCONS_00019886	109433146	LOC109433146	protein_coding	Novel_lncRNA	NW_021837045.1	162193265	162220194	-	4	3554
TCONS_00020046	XLOC_014972	XLOC_014972	novel	Novel_lncRNA	NW_021837045.1	166164165	166165808	-	2	1291
TCONS_00012461	XLOC_009245	XLOC_009245	novel	Novel_lncRNA	NW_021837045.1	27090294	27094350	-	2	3735
TCONS_00017103	XLOC_012915	XLOC_012915	novel	Novel_lncRNA	NW_021837045.1	116272539	116281196	-	2	325
TCONS_00012462	XLOC_009246	XLOC_009246	novel	Novel_lncRNA	NW_021837045.1	27103589	27107223	-	2	3290
TCONS_00017105	XLOC_012917	XLOC_012917	novel	Novel_lncRNA	NW_021837045.1	116273543	116282098	-	2	225
TCONS_00017104	XLOC_012916	XLOC_012916	novel	Novel_lncRNA	NW_021837045.1	116272776	116275477	-	3	690
TCONS_00017106	XLOC_012916	XLOC_012916	novel	Novel_lncRNA	NW_021837045.1	116275002	116277603	-	2	341
TCONS_00014458	XLOC_010769	XLOC_010769	novel	Novel_lncRNA	NW_021837045.1	64428013	64495040	-	3	1334
TCONS_00014459	XLOC_010770	XLOC_010770	novel	Novel_lncRNA	NW_021837045.1	64526132	64554591	-	2	704
TCONS_00019035	XLOC_014296	XLOC_014296	novel	Novel_lncRNA	NW_021837045.1	149794446	149798078	-	2	3573
TCONS_00003964	XLOC_002948	XLOC_002948	novel	Novel_lncRNA	NW_021837045.1	71449491	71451351	+	5	857
TCONS_00008225	109430500	LOC109430500	protein_coding	Novel_lncRNA	NW_021837045.1	147252597	147417697	+	4	908
TCONS_00008750	115269145	LOC115269145	protein_coding	Novel_lncRNA	NW_021837045.1	154629598	154938972	+	4	2294
TCONS_00005571	XLOC_004190	XLOC_004190	novel	Novel_lncRNA	NW_021837045.1	101893510	101894041	+	2	460
TCONS_00005578	XLOC_004196	XLOC_004196	novel	Novel_lncRNA	NW_021837045.1	101942453	101993392	+	2	781
TCONS_00003504	109398757	LOC109398757	protein_coding	Novel_lncRNA	NW_021837045.1	61578122	61614608	+	2	293
TCONS_00011227	XLOC_008356	XLOC_008356	novel	Novel_lncRNA	NW_021837045.1	5005621	5006152	-	2	238
TCONS_00016680	115266791	LOC115266791	protein_coding	Novel_lncRNA	NW_021837045.1	108530246	108565143	-	2	400
TCONS_00019416	XLOC_014574	XLOC_014574	novel	Novel_lncRNA	NW_021837045.1	155186670	155189508	-	2	234
TCONS_00019410	XLOC_014568	XLOC_014568	novel	Novel_lncRNA	NW_021837045.1	154961699	154965040	-	2	505
TCONS_00001861	109407474	LOC109407474	protein_coding	Novel_lncRNA	NW_021837045.1	30362976	30615091	+	2	1021
TCONS_00001860	109407474	LOC109407474	protein_coding	Novel_lncRNA	NW_021837045.1	30359477	30605988	+	2	549
TCONS_00001862	109407474	LOC109407474	protein_coding	Novel_lncRNA	NW_021837045.1	30366541	30616531	+	2	281
TCONS_00001865	109407474	LOC109407474	protein_coding	Novel_lncRNA	NW_021837045.1	30387783	30636358	+	2	2069
TCONS_00001864	109407474	LOC109407474	protein_coding	Novel_lncRNA	NW_021837045.1	30372465	30622361	+	2	431
TCONS_00001867	109419240	LOC109419240	protein_coding	Novel_lncRNA	NW_021837045.1	30410199	30682275	+	2	452
TCONS_00012145	109426162	LOC109426162	protein_coding	Novel_lncRNA	NW_021837045.1	20328633	20443719	-	2	1083
TCONS_00018167	XLOC_013707	XLOC_013707	novel	Novel_lncRNA	NW_021837045.1	135612378	135613163	-	2	718
TCONS_00020598	XLOC_015441	XLOC_015441	novel	Novel_lncRNA	NW_021837045.1	176741942	176743537	-	2	1391
TCONS_00020596	XLOC_015439	XLOC_015439	novel	Novel_lncRNA	NW_021837045.1	176734066	176736595	-	2	2465
TCONS_00001138	XLOC_000813	XLOC_000813	novel	Novel_lncRNA	NW_021837045.1	17469870	17480868	+	2	1235
TCONS_00015646	109427107	LOC109427107	protein_coding	Novel_lncRNA	NW_021837045.1	90376141	90490755	-	4	1261
TCONS_00011762	XLOC_008767	XLOC_008767	novel	Novel_lncRNA	NW_021837045.1	15128710	15129334	-	2	552
TCONS_00000428	109418242	LOC109418242	protein_coding	Novel_lncRNA	NW_021837045.1	5958499	6058154	+	3	1521
TCONS_00011942	XLOC_008902	XLOC_008902	novel	Novel_lncRNA	NW_021837045.1	17756001	17794807	-	2	381
TCONS_00011940	115263243	LOC115263243	protein_coding	Novel_lncRNA	NW_021837045.1	17724256	17964970	-	2	924
TCONS_00010541	XLOC_007892	XLOC_007892	novel	Novel_lncRNA	NW_021837045.1	189221962	189222390	+	2	364
TCONS_00020649	XLOC_015482	XLOC_015482	novel	Novel_lncRNA	NW_021837045.1	178299683	178473494	-	2	1229
TCONS_00008146	XLOC_006112	XLOC_006112	novel	Novel_lncRNA	NW_021837045.1	146180220	146243608	+	3	1075
TCONS_00006812	XLOC_005198	XLOC_005198	novel	Novel_lncRNA	NW_021837045.1	123678074	123678350	+	2	219
TCONS_00001452	XLOC_001014	XLOC_001014	novel	Novel_lncRNA	NW_021837045.1	22010157	22010591	+	2	360
TCONS_00020455	XLOC_015319	XLOC_015319	novel	Novel_lncRNA	NW_021837045.1	172776326	172777108	-	2	254
TCONS_00007679	XLOC_005829	XLOC_005829	novel	Novel_lncRNA	NW_021837045.1	137458472	137463020	+	2	571
TCONS_00017127	115261201	LOC115261201	protein_coding	Novel_lncRNA	NW_021837045.1	116571636	116932665	-	4	913
TCONS_00017126	115261201	LOC115261201	protein_coding	Novel_lncRNA	NW_021837045.1	116571636	116913653	-	5	1636
TCONS_00017125	115261201	LOC115261201	protein_coding	Novel_lncRNA	NW_021837045.1	116571636	116913653	-	4	985
TCONS_00017128	115261201	LOC115261201	protein_coding	Novel_lncRNA	NW_021837045.1	116571636	116932666	-	3	914
TCONS_00009041	XLOC_006739	XLOC_006739	novel	Novel_lncRNA	NW_021837045.1	159747702	159749121	+	2	839
TCONS_00010376	115270402	LOC115270402	protein_coding	Novel_lncRNA	NW_021837045.1	186776246	187388300	+	4	2057
TCONS_00013174	109415716	LOC109415716	protein_coding	Novel_lncRNA	NW_021837045.1	39519988	39520998	-	2	967
TCONS_00014783	XLOC_011048	XLOC_011048	novel	Novel_lncRNA	NW_021837045.1	71788105	71790700	-	2	2122
TCONS_00015437	XLOC_011555	XLOC_011555	novel	Novel_lncRNA	NW_021837045.1	86202082	86294105	-	2	737
TCONS_00001088	115263207	LOC115263207	protein_coding	Novel_lncRNA	NW_021837045.1	17063953	17080789	+	3	797
TCONS_00002163	XLOC_001532	XLOC_001532	novel	Novel_lncRNA	NW_021837045.1	37273988	37275509	+	2	406
TCONS_00002165	XLOC_001534	XLOC_001534	novel	Novel_lncRNA	NW_021837045.1	37412423	37413254	+	2	673
TCONS_00007447	XLOC_005652	XLOC_005652	novel	Novel_lncRNA	NW_021837045.1	135123125	135128349	+	2	4971
TCONS_00012835	XLOC_009474	XLOC_009474	novel	Novel_lncRNA	NW_021837045.1	33035232	33035638	-	2	343
TCONS_00004229	109399696	LOC109399696	protein_coding	Novel_lncRNA	NW_021837045.1	77462925	77630030	+	2	758
TCONS_00020867	XLOC_015667	XLOC_015667	novel	Novel_lncRNA	NW_021837045.1	182373862	182375291	-	3	384
TCONS_00009385	115261570	LOC115261570	protein_coding	Novel_lncRNA	NW_021837045.1	166798320	166802458	+	2	4040
TCONS_00005432	XLOC_004097	XLOC_004097	novel	Novel_lncRNA	NW_021837045.1	100523384	100523829	+	4	263
TCONS_00005923	XLOC_004508	XLOC_004508	novel	Novel_lncRNA	NW_021837045.1	108793021	108794109	+	2	827
TCONS_00005929	XLOC_004513	XLOC_004513	novel	Novel_lncRNA	NW_021837045.1	108866268	108867537	+	2	307
TCONS_00008382	109433393	LOC109433393	protein_coding	Novel_lncRNA	NW_021837045.1	150037297	150191333	+	2	401
TCONS_00016251	XLOC_012220	XLOC_012220	novel	Novel_lncRNA	NW_021837045.1	101216316	101273509	-	2	1405
TCONS_00008165	115261450	LOC115261450	protein_coding	Novel_lncRNA	NW_021837045.1	146557124	146558342	+	2	1155
TCONS_00020008	109416447	LOC109416447	protein_coding	Novel_lncRNA	NW_021837045.1	165527681	165564681	-	2	1564
TCONS_00011864	109418423	LOC109418423	protein_coding	Novel_lncRNA	NW_021837045.1	16412717	16548730	-	2	1335
TCONS_00019591	XLOC_014685	XLOC_014685	novel	Novel_lncRNA	NW_021837045.1	157875787	157880591	-	2	245
TCONS_00001430	XLOC_000992	XLOC_000992	novel	Novel_lncRNA	NW_021837045.1	21699270	21699620	+	2	289
TCONS_00007658	XLOC_005812	XLOC_005812	novel	Novel_lncRNA	NW_021837045.1	137359407	137360366	+	2	745
TCONS_00007659	XLOC_005812	XLOC_005812	novel	Novel_lncRNA	NW_021837045.1	137359586	137369901	+	2	1960
TCONS_00007127	115267680	LOC115267680	protein_coding	Novel_lncRNA	NW_021837045.1	129569341	129726327	+	2	280
TCONS_00006389	XLOC_004885	XLOC_004885	novel	Novel_lncRNA	NW_021837045.1	116085231	116158749	+	2	348
TCONS_00006385	XLOC_004882	XLOC_004882	novel	Novel_lncRNA	NW_021837045.1	116073578	116073904	+	2	265
TCONS_00014415	XLOC_010727	XLOC_010727	novel	Novel_lncRNA	NW_021837045.1	62418007	62418363	-	2	295
TCONS_00010315	109405715	LOC109405715	protein_coding	Novel_lncRNA	NW_021837045.1	185913233	185999415	+	2	1115
TCONS_00004265	109622416	LOC109622416	protein_coding	Novel_lncRNA	NW_021837045.1	78361319	78431106	+	2	1645
TCONS_00016067	XLOC_012066	XLOC_012066	novel	Novel_lncRNA	NW_021837045.1	99287211	99306006	-	2	1695
TCONS_00004843	115266150	LOC115266150	protein_coding	Novel_lncRNA	NW_021837045.1	88907757	88915839	+	2	472
TCONS_00012819	115253852	LOC115253852	protein_coding	Novel_lncRNA	NW_021837045.1	32956078	33029724	-	2	335
TCONS_00012769	XLOC_009422	XLOC_009422	novel	Novel_lncRNA	NW_021837045.1	32562865	32570385	-	2	567
TCONS_00020808	XLOC_015618	XLOC_015618	novel	Novel_lncRNA	NW_021837045.1	181531317	181532360	-	2	990
TCONS_00020809	XLOC_015618	XLOC_015618	novel	Novel_lncRNA	NW_021837045.1	181531317	181532360	-	2	989
TCONS_00020806	115254249	LOC115254249	protein_coding	Novel_lncRNA	NW_021837045.1	181514565	181515310	-	2	500
TCONS_00001179	XLOC_000843	XLOC_000843	novel	Novel_lncRNA	NW_021837045.1	18079556	18080345	+	2	724
TCONS_00001177	XLOC_000841	XLOC_000841	novel	Novel_lncRNA	NW_021837045.1	18074831	18076146	+	2	583
TCONS_00005419	XLOC_004085	XLOC_004085	novel	Novel_lncRNA	NW_021837045.1	100342839	100389877	+	8	3412
TCONS_00011900	XLOC_008868	XLOC_008868	novel	Novel_lncRNA	NW_021837045.1	17207287	17215235	-	2	755
TCONS_00011905	XLOC_008872	XLOC_008872	novel	Novel_lncRNA	NW_021837045.1	17223880	17224823	-	3	794
TCONS_00003485	XLOC_002568	XLOC_002568	novel	Novel_lncRNA	NW_021837045.1	60733224	60735034	+	2	508
TCONS_00003484	XLOC_002567	XLOC_002567	novel	Novel_lncRNA	NW_021837045.1	60724378	60725072	+	2	638
TCONS_00020399	XLOC_015272	XLOC_015272	novel	Novel_lncRNA	NW_021837045.1	171133447	171134443	-	2	735
TCONS_00003737	109427072	LOC109427072	protein_coding	Novel_lncRNA	NW_021837045.1	66739677	66752259	+	2	953
TCONS_00002280	XLOC_001628	XLOC_001628	novel	Novel_lncRNA	NW_021837045.1	39605471	39606185	+	2	641
TCONS_00000828	XLOC_000603	XLOC_000603	novel	Novel_lncRNA	NW_021837045.1	12570589	12570910	+	2	253
TCONS_00001412	XLOC_000977	XLOC_000977	novel	Novel_lncRNA	NW_021837045.1	21099852	21104944	+	2	560
TCONS_00002463	XLOC_001783	XLOC_001783	novel	Novel_lncRNA	NW_021837045.1	42421464	42422233	+	2	556
TCONS_00002464	109403151	LOC109403151	protein_coding	Novel_lncRNA	NW_021837045.1	42567554	42574570	+	2	284
TCONS_00013356	109403151	LOC109403151	protein_coding	Novel_lncRNA	NW_021837045.1	42567536	42574485	-	2	218
TCONS_00015744	109400191	LOC109400191	protein_coding	Novel_lncRNA	NW_021837045.1	92883501	92939736	-	3	1411
TCONS_00015743	109400191	LOC109400191	protein_coding	Novel_lncRNA	NW_021837045.1	92799587	92939736	-	4	1161
TCONS_00017526	115267549	LOC115267549	protein_coding	Novel_lncRNA	NW_021837045.1	124403536	124507541	-	2	1703
TCONS_00005082	XLOC_003801	XLOC_003801	novel	Novel_lncRNA	NW_021837045.1	93323668	93329399	+	2	1238
TCONS_00005081	XLOC_003800	XLOC_003800	novel	Novel_lncRNA	NW_021837045.1	93266653	93268297	+	2	1193
TCONS_00014296	XLOC_010617	XLOC_010617	novel	Novel_lncRNA	NW_021837045.1	58781477	58781878	-	2	345
TCONS_00006483	XLOC_004954	XLOC_004954	novel	Novel_lncRNA	NW_021837045.1	117864640	117866966	+	2	1078
TCONS_00011063	109428095	LOC109428095	protein_coding	Novel_lncRNA	NW_021837045.1	2497808	2505561	-	2	511
TCONS_00005885	XLOC_004481	XLOC_004481	novel	Novel_lncRNA	NW_021837045.1	108425012	108431018	+	2	386
TCONS_00000616	XLOC_000463	XLOC_000463	novel	Novel_lncRNA	NW_021837045.1	8797984	8798554	+	2	550
TCONS_00014997	109399696	LOC109399696	protein_coding	Novel_lncRNA	NW_021837045.1	77487590	77488369	-	2	561
TCONS_00014996	109399696	LOC109399696	protein_coding	Novel_lncRNA	NW_021837045.1	77462320	77630738	-	2	2071
TCONS_00014999	XLOC_011193	XLOC_011193	novel	Novel_lncRNA	NW_021837045.1	77573344	77573636	-	2	271
TCONS_00014998	XLOC_011191	XLOC_011191	novel	Novel_lncRNA	NW_021837045.1	77557922	77630030	-	2	437
TCONS_00005156	109404871	LOC109404871	protein_coding	Novel_lncRNA	NW_021837045.1	95575152	95766657	+	2	1353
TCONS_00018657	115268451	LOC115268451	protein_coding	Novel_lncRNA	NW_021837045.1	143271015	143320199	-	2	297
TCONS_00006976	XLOC_005282	XLOC_005282	novel	Novel_lncRNA	NW_021837045.1	126046699	126139837	+	2	1336
TCONS_00006977	XLOC_005282	XLOC_005282	novel	Novel_lncRNA	NW_021837045.1	126046706	126099444	+	2	842
TCONS_00001999	109426109	LOC109426109	protein_coding	Novel_lncRNA	NW_021837045.1	33288250	33476531	+	2	229
TCONS_00009201	115269560	LOC115269560	protein_coding	Novel_lncRNA	NW_021837045.1	161818455	161851323	+	2	323
TCONS_00012128	XLOC_009003	XLOC_009003	novel	Novel_lncRNA	NW_021837045.1	19714089	19715138	-	2	989
TCONS_00012127	XLOC_009002	XLOC_009002	novel	Novel_lncRNA	NW_021837045.1	19713107	19713646	-	2	410
TCONS_00012121	109426172	LOC109426172	protein_coding	Novel_lncRNA	NW_021837045.1	19680489	19702654	-	2	352
TCONS_00014359	XLOC_010680	XLOC_010680	novel	Novel_lncRNA	NW_021837045.1	60059567	60059952	-	2	320
TCONS_00013658	XLOC_010152	XLOC_010152	novel	Novel_lncRNA	NW_021837045.1	48990263	48993910	-	2	3607
TCONS_00013653	109410474	LOC109410474	protein_coding	Novel_lncRNA	NW_021837045.1	48836440	48879991	-	3	1228
TCONS_00013652	109410474	LOC109410474	protein_coding	Novel_lncRNA	NW_021837045.1	48834879	48877018	-	2	461
TCONS_00013874	XLOC_010324	XLOC_010324	novel	Novel_lncRNA	NW_021837045.1	51827389	51827994	-	2	361
TCONS_00021066	XLOC_015820	XLOC_015820	novel	Novel_lncRNA	NW_021837045.1	185500302	185500891	-	2	530
TCONS_00010297	XLOC_007694	XLOC_007694	novel	Novel_lncRNA	NW_021837045.1	185644073	185644924	+	2	768
TCONS_00017956	XLOC_013532	XLOC_013532	novel	Novel_lncRNA	NW_021837045.1	132503890	132568261	-	3	693
TCONS_00021395	109410569	LOC109410569	protein_coding	Novel_lncRNA	NW_021837045.1	192925683	193030465	-	3	339
TCONS_00015557	XLOC_011651	XLOC_011651	novel	Novel_lncRNA	NW_021837045.1	88764197	88764856	-	2	600
TCONS_00005470	XLOC_004133	XLOC_004133	novel	Novel_lncRNA	NW_021837045.1	100740974	100741689	+	2	649
TCONS_00010737	109410569	LOC109410569	protein_coding	Novel_lncRNA	NW_021837045.1	192918487	193180541	+	2	765
TCONS_00004124	109405001	LOC109405001	protein_coding	Novel_lncRNA	NW_021837045.1	75736856	75833059	+	2	562
TCONS_00001137	XLOC_000813	XLOC_000813	novel	Novel_lncRNA	NW_021837045.1	17469747	17480868	+	2	1452
TCONS_00002405	XLOC_001738	XLOC_001738	novel	Novel_lncRNA	NW_021837045.1	41801369	41802530	+	2	777
TCONS_00001139	XLOC_000813	XLOC_000813	novel	Novel_lncRNA	NW_021837045.1	17469886	17480868	+	2	1647
TCONS_00006568	XLOC_005021	XLOC_005021	novel	Novel_lncRNA	NW_021837045.1	119879057	120106640	+	2	2151
TCONS_00015831	XLOC_011880	XLOC_011880	novel	Novel_lncRNA	NW_021837045.1	94445205	94446092	-	2	426
TCONS_00011945	XLOC_008905	XLOC_008905	novel	Novel_lncRNA	NW_021837045.1	17794082	17794508	-	2	352
TCONS_00011898	XLOC_008867	XLOC_008867	novel	Novel_lncRNA	NW_021837045.1	17205605	17206192	-	2	435
TCONS_00010717	XLOC_007995	XLOC_007995	novel	Novel_lncRNA	NW_021837045.1	192754456	192775249	+	2	908
TCONS_00018812	XLOC_014102	XLOC_014102	novel	Novel_lncRNA	NW_021837045.1	146180174	146243608	-	3	1121
TCONS_00018815	XLOC_014109	XLOC_014109	novel	Novel_lncRNA	NW_021837045.1	146220362	146225964	-	3	873
TCONS_00008938	XLOC_006657	XLOC_006657	novel	Novel_lncRNA	NW_021837045.1	157821531	157825599	+	2	221
TCONS_00002095	XLOC_001475	XLOC_001475	novel	Novel_lncRNA	NW_021837045.1	35197495	35200452	+	2	2556
TCONS_00012720	109427338	LOC109427338	protein_coding	Novel_lncRNA	NW_021837045.1	32094962	32102456	-	2	1338
TCONS_00017391	XLOC_013086	XLOC_013086	novel	Novel_lncRNA	NW_021837045.1	121828423	121833828	-	2	383
TCONS_00019252	109399330	LOC109399330	protein_coding	Novel_lncRNA	NW_021837045.1	152948786	152957435	-	2	526
TCONS_00015025	109413683	LOC109413683	protein_coding	Novel_lncRNA	NW_021837045.1	79124318	79130441	-	2	839
TCONS_00015029	XLOC_011209	XLOC_011209	novel	Novel_lncRNA	NW_021837045.1	79133799	79134098	-	2	234
TCONS_00010018	XLOC_007476	XLOC_007476	novel	Novel_lncRNA	NW_021837045.1	181450895	181465515	+	2	259
TCONS_00000130	115253540	LOC115253540	protein_coding	Novel_lncRNA	NW_021837045.1	1060498	1061997	+	2	619
TCONS_00003444	XLOC_002528	XLOC_002528	novel	Novel_lncRNA	NW_021837045.1	59946784	59947482	+	2	637
TCONS_00004495	XLOC_003306	XLOC_003306	novel	Novel_lncRNA	NW_021837045.1	81610336	81618869	+	2	619
TCONS_00009811	XLOC_007295	XLOC_007295	novel	Novel_lncRNA	NW_021837045.1	177559251	177560593	+	2	1201
TCONS_00016942	XLOC_012785	XLOC_012785	novel	Novel_lncRNA	NW_021837045.1	113359126	113362614	-	2	3456
TCONS_00016943	XLOC_012785	XLOC_012785	novel	Novel_lncRNA	NW_021837045.1	113359126	113362980	-	2	3823
TCONS_00014814	XLOC_011074	XLOC_011074	novel	Novel_lncRNA	NW_021837045.1	72412105	72412770	-	2	611
TCONS_00017708	115267653	LOC115267653	protein_coding	Novel_lncRNA	NW_021837045.1	128558678	128945286	-	3	3407
TCONS_00006232	XLOC_004777	XLOC_004777	novel	Novel_lncRNA	NW_021837045.1	113567155	113571266	+	2	474
TCONS_00020980	XLOC_015741	XLOC_015741	novel	Novel_lncRNA	NW_021837045.1	183662880	183663838	-	2	695
TCONS_00013280	XLOC_009831	XLOC_009831	novel	Novel_lncRNA	NW_021837045.1	41351561	41355818	-	2	980
TCONS_00013281	XLOC_009831	XLOC_009831	novel	Novel_lncRNA	NW_021837045.1	41355008	41355818	-	2	559
TCONS_00001013	XLOC_000713	XLOC_000713	novel	Novel_lncRNA	NW_021837045.1	15736123	15736743	+	2	530
TCONS_00001017	XLOC_000717	XLOC_000717	novel	Novel_lncRNA	NW_021837045.1	15791842	15792651	+	3	651
TCONS_00015709	XLOC_011776	XLOC_011776	novel	Novel_lncRNA	NW_021837045.1	92282308	92292330	-	3	622
TCONS_00010738	109410569	LOC109410569	protein_coding	Novel_lncRNA	NW_021837045.1	192925266	193194116	+	2	431
TCONS_00020165	109406697	LOC109406697	protein_coding	Novel_lncRNA	NW_021837045.1	168477413	168517571	-	2	681
TCONS_00020164	109406697	LOC109406697	protein_coding	Novel_lncRNA	NW_021837045.1	168459506	168517160	-	2	262
TCONS_00002659	XLOC_001949	XLOC_001949	novel	Novel_lncRNA	NW_021837045.1	47487008	47487671	+	2	570
TCONS_00020570	109408462	LOC109408462	protein_coding	Novel_lncRNA	NW_021837045.1	175373969	175411884	-	3	853
TCONS_00020571	109408462	LOC109408462	protein_coding	Novel_lncRNA	NW_021837045.1	175373969	175411890	-	3	543
XR_003892414.1	109422255	LOC109422255	lncRNA	Annotated_lncRNA	NW_021837046.1	54790832	54791248	-	2	355
XR_003892338.1	115255806	LOC115255806	lncRNA	Annotated_lncRNA	NW_021837046.1	38172534	38173201	+	3	554
XR_003892342.1	115255810	LOC115255810	lncRNA	Annotated_lncRNA	NW_021837046.1	39165690	39166988	-	3	1051
XR_003892635.1	115256460	LOC115256460	lncRNA	Annotated_lncRNA	NW_021837046.1	5251603	5258453	-	4	769
XR_003893078.1	115257326	LOC115257326	lncRNA	Annotated_lncRNA	NW_021837046.1	25680696	25681401	-	2	642
XR_002127430.2	109398911	LOC109398911	lncRNA	Annotated_lncRNA	NW_021837046.1	47263898	47264754	-	2	792
XR_003892421.1	115255938	LOC115255938	lncRNA	Annotated_lncRNA	NW_021837046.1	57801972	57802288	+	3	175
XR_003892550.1	115256272	LOC115256272	lncRNA	Annotated_lncRNA	NW_021837046.1	763440	855226	+	3	1458
XR_003893952.1	115259040	LOC115259040	lncRNA	Annotated_lncRNA	NW_021837046.1	58150445	58150916	+	3	321
XR_003893737.1	115258650	LOC115258650	lncRNA	Annotated_lncRNA	NW_021837046.1	53616630	53616895	-	2	209
XR_003892606.1	115256407	LOC115256407	lncRNA	Annotated_lncRNA	NW_021837046.1	3852715	3885353	+	3	552
XR_003893558.1	115258195	LOC115258195	lncRNA	Annotated_lncRNA	NW_021837046.1	45075804	45076505	+	2	628
XR_003892567.1	115256326	LOC115256326	lncRNA	Annotated_lncRNA	NW_021837046.1	1962483	1963615	-	3	1016
XR_002130224.2	109410564	LOC109410564	lncRNA	Annotated_lncRNA	NW_021837046.1	2953230	2954998	+	4	993
XR_003893957.1	115259065	LOC115259065	lncRNA	Annotated_lncRNA	NW_021837046.1	58866138	58912370	+	2	743
XR_003892402.1	115255900	LOC115255900	lncRNA	Annotated_lncRNA	NW_021837046.1	51479885	51481298	+	3	1280
XR_003893936.1	109400678	LOC109400678	lncRNA	Annotated_lncRNA	NW_021837046.1	57489199	57489721	+	2	462
XR_003892184.1	115255393	LOC115255393	lncRNA	Annotated_lncRNA	NW_021837046.1	1330696	1331600	-	3	764
XR_003893190.1	109424513	LOC109424513	lncRNA	Annotated_lncRNA	NW_021837046.1	31448243	31449692	-	5	1224
XR_003892206.1	115255510	LOC115255510	lncRNA	Annotated_lncRNA	NW_021837046.1	10541981	10543581	-	3	1462
XR_003893869.1	115258840	LOC115258840	lncRNA	Annotated_lncRNA	NW_021837046.1	55217215	55217822	-	2	547
XR_003893733.1	115258643	LOC115258643	lncRNA	Annotated_lncRNA	NW_021837046.1	54431997	54485312	-	3	1721
XR_003893996.1	115259198	LOC115259198	lncRNA	Annotated_lncRNA	NW_021837046.1	62556398	62557039	-	3	503
XR_002134261.2	109427635	LOC109427635	lncRNA	Annotated_lncRNA	NW_021837046.1	54527439	54527919	+	3	368
XR_002134631.2	109429004	LOC109429004	lncRNA	Annotated_lncRNA	NW_021837046.1	54524835	54526044	-	2	1148
XR_003892594.1	115256379	LOC115256379	lncRNA	Annotated_lncRNA	NW_021837046.1	3211007	3212339	-	4	1128
XR_003892331.1	115255794	LOC115255794	lncRNA	Annotated_lncRNA	NW_021837046.1	35535432	35535988	+	2	496
XR_003893153.1	115257465	LOC115257465	lncRNA	Annotated_lncRNA	NW_021837046.1	29960648	29961730	-	4	896
XR_003892327.1	115255787	LOC115255787	lncRNA	Annotated_lncRNA	NW_021837046.1	35182759	35183320	-	2	504
XR_003892204.1	109401253	LOC109401253	lncRNA	Annotated_lncRNA	NW_021837046.1	6260228	6261005	+	2	705
XR_003892197.1	115255436	LOC115255436	lncRNA	Annotated_lncRNA	NW_021837046.1	3649446	3650329	+	2	827
XR_002132007.2	109417946	LOC109417946	lncRNA	Annotated_lncRNA	NW_021837046.1	21490771	21492105	-	4	1150
XR_003892952.1	109399211	LOC109399211	lncRNA	Annotated_lncRNA	NW_021837046.1	20582276	20584163	+	4	416
XR_003892557.1	109420245	LOC109420245	lncRNA	Annotated_lncRNA	NW_021837046.1	1548876	1560887	-	3	1301
XR_003892343.1	115255814	LOC115255814	lncRNA	Annotated_lncRNA	NW_021837046.1	39210694	39211315	+	2	567
XR_003893194.1	109412180	LOC109412180	lncRNA	Annotated_lncRNA	NW_021837046.1	31657891	31658476	-	3	461
XR_003892401.1	109403505	LOC109403505	lncRNA	Annotated_lncRNA	NW_021837046.1	47803036	47803658	-	3	495
XR_003892281.1	115255701	LOC115255701	lncRNA	Annotated_lncRNA	NW_021837046.1	22547703	22548716	+	2	933
XR_003892300.1	115255729	LOC115255729	lncRNA	Annotated_lncRNA	NW_021837046.1	25717186	25718579	+	3	1068
XR_002135275.2	109431797	LOC109431797	lncRNA	Annotated_lncRNA	NW_021837046.1	43394285	43400759	-	3	640
XR_003892221.1	115255538	LOC115255538	lncRNA	Annotated_lncRNA	NW_021837046.1	11258656	11259190	+	2	227
XR_002202021.2	109622283	LOC109622283	lncRNA	Annotated_lncRNA	NW_021837046.1	46686594	46699140	+	3	637
XR_003892314.1	115255766	LOC115255766	lncRNA	Annotated_lncRNA	NW_021837046.1	30352886	30353672	+	3	613
XR_003893361.1	115257782	LOC115257782	lncRNA	Annotated_lncRNA	NW_021837046.1	37448244	37449833	+	2	1357
XR_003893129.1	115257409	LOC115257409	lncRNA	Annotated_lncRNA	NW_021837046.1	28370260	28376692	-	2	214
XR_003893866.1	115258835	LOC115258835	lncRNA	Annotated_lncRNA	NW_021837046.1	55083684	55084959	-	2	1191
XR_003892772.1	109401525	LOC109401525	lncRNA	Annotated_lncRNA	NW_021837046.1	11264657	11266097	-	2	1388
XR_003893976.1	115259175	LOC115259175	lncRNA	Annotated_lncRNA	NW_021837046.1	61927601	61930582	-	2	1238
XR_003893964.1	115259115	LOC115259115	lncRNA	Annotated_lncRNA	NW_021837046.1	60155914	60156106	-	2	124
XR_003893125.1	115257404	LOC115257404	lncRNA	Annotated_lncRNA	NW_021837046.1	28370056	28370832	+	4	600
XR_003894005.1	115259213	LOC115259213	lncRNA	Annotated_lncRNA	NW_021837046.1	62864413	62903332	-	2	592
XR_003893725.1	115258640	LOC115258640	lncRNA	Annotated_lncRNA	NW_021837046.1	53616906	53617427	-	3	393
XR_003892363.1	115255863	LOC115255863	lncRNA	Annotated_lncRNA	NW_021837046.1	42589352	42590124	-	3	655
XR_003893913.1	115258910	LOC115258910	lncRNA	Annotated_lncRNA	NW_021837046.1	56592142	56592737	+	3	195
XR_003893068.1	115257298	LOC115257298	lncRNA	Annotated_lncRNA	NW_021837046.1	24367600	24368823	+	2	1169
XR_003892299.1	115255726	LOC115255726	lncRNA	Annotated_lncRNA	NW_021837046.1	25716345	25716901	-	2	497
XR_003892324.1	115255781	LOC115255781	lncRNA	Annotated_lncRNA	NW_021837046.1	34952746	34953463	-	2	655
XR_003893239.1	115257612	LOC115257612	lncRNA	Annotated_lncRNA	NW_021837046.1	33244245	33245320	+	3	837
XR_003893191.1	115257524	LOC115257524	lncRNA	Annotated_lncRNA	NW_021837046.1	31664072	31665068	-	3	877
XR_003892427.1	109422273	LOC109422273	lncRNA	Annotated_lncRNA	NW_021837046.1	57808864	57809706	-	3	731
XR_003892406.1	109421039	LOC109421039	lncRNA	Annotated_lncRNA	NW_021837046.1	53018851	53019571	+	3	568
XR_003892712.1	115256604	LOC115256604	lncRNA	Annotated_lncRNA	NW_021837046.1	9356804	9357466	+	2	603
XR_003892399.1	109403505	LOC109403505	lncRNA	Annotated_lncRNA	NW_021837046.1	47803013	47803658	-	4	464
XR_003893874.1	115258849	LOC115258849	lncRNA	Annotated_lncRNA	NW_021837046.1	55280838	55281407	-	3	435
XR_003892257.1	115255650	LOC115255650	lncRNA	Annotated_lncRNA	NW_021837046.1	17974422	17974751	+	2	261
XR_003893246.1	109430707	LOC109430707	lncRNA	Annotated_lncRNA	NW_021837046.1	33603865	33604388	+	3	398
XR_003893476.1	115258044	LOC115258044	lncRNA	Annotated_lncRNA	NW_021837046.1	43613555	43614478	+	2	866
XR_003893397.1	109407461	LOC109407461	lncRNA	Annotated_lncRNA	NW_021837046.1	39898590	39899393	+	2	746
XR_002130795.2	109413029	LOC109413029	lncRNA	Annotated_lncRNA	NW_021837046.1	51485575	51486341	-	2	704
XR_003893220.1	109403433	LOC109403433	lncRNA	Annotated_lncRNA	NW_021837046.1	32586172	32590517	-	3	719
XR_003892549.1	115256272	LOC115256272	lncRNA	Annotated_lncRNA	NW_021837046.1	763440	855226	+	3	1512
XR_003892367.1	115255866	LOC115255866	lncRNA	Annotated_lncRNA	NW_021837046.1	45149065	45164315	+	3	548
XR_003893672.1	109430073	LOC109430073	lncRNA	Annotated_lncRNA	NW_021837046.1	50001143	50002462	+	5	1079
XR_003892936.1	109415877	LOC109415877	lncRNA	Annotated_lncRNA	NW_021837046.1	20148545	20149089	+	3	428
XR_003893729.1	115258643	LOC115258643	lncRNA	Annotated_lncRNA	NW_021837046.1	54195114	54485312	-	3	1857
XR_003893735.1	115258646	LOC115258646	lncRNA	Annotated_lncRNA	NW_021837046.1	53607357	53607622	-	2	209
XR_003893154.1	115257468	LOC115257468	lncRNA	Annotated_lncRNA	NW_021837046.1	29782716	29785504	-	2	403
XR_003892188.1	115255399	LOC115255399	lncRNA	Annotated_lncRNA	NW_021837046.1	2325968	2326397	+	4	232
XR_003892412.1	115255925	LOC115255925	lncRNA	Annotated_lncRNA	NW_021837046.1	54487485	54488038	-	2	487
XR_003893508.1	115258103	LOC115258103	lncRNA	Annotated_lncRNA	NW_021837046.1	44292319	44293135	+	2	587
XR_003892408.1	115255914	LOC115255914	lncRNA	Annotated_lncRNA	NW_021837046.1	53026458	53027178	+	3	568
XR_003892360.1	109398001	LOC109398001	lncRNA	Annotated_lncRNA	NW_021837046.1	42125393	42125970	-	4	350
XR_003893218.1	115257558	LOC115257558	lncRNA	Annotated_lncRNA	NW_021837046.1	32553624	32579775	-	3	1249
XR_003892301.1	115255729	LOC115255729	lncRNA	Annotated_lncRNA	NW_021837046.1	25717186	25718579	+	3	1062
XR_003892296.1	109427291	LOC109427291	lncRNA	Annotated_lncRNA	NW_021837046.1	25144639	25145667	+	2	340
XR_003892323.1	115255774	LOC115255774	lncRNA	Annotated_lncRNA	NW_021837046.1	33118596	33119101	+	4	315
XR_002133513.2	109424383	LOC109424383	lncRNA	Annotated_lncRNA	NW_021837046.1	37601243	37601916	-	2	602
XR_003893148.1	109430534	LOC109430534	lncRNA	Annotated_lncRNA	NW_021837046.1	29968302	29969368	-	3	945
XR_003892764.1	109433150	LOC109433150	lncRNA	Annotated_lncRNA	NW_021837046.1	11108493	11123451	-	3	2439
XR_003892304.1	115255739	LOC115255739	lncRNA	Annotated_lncRNA	NW_021837046.1	25743369	25744755	-	3	1060
XR_003892354.1	109420054	LOC109420054	lncRNA	Annotated_lncRNA	NW_021837046.1	40611966	40612591	+	2	562
XR_003892255.1	115255648	LOC115255648	lncRNA	Annotated_lncRNA	NW_021837046.1	17833986	17834556	+	3	460
XR_003892225.1	115255542	LOC115255542	lncRNA	Annotated_lncRNA	NW_021837046.1	11986312	11987231	-	3	726
XR_003892364.1	115255863	LOC115255863	lncRNA	Annotated_lncRNA	NW_021837046.1	42589346	42590124	-	3	672
XR_003893704.1	115258598	LOC115258598	lncRNA	Annotated_lncRNA	NW_021837046.1	52452118	52565654	+	3	874
XR_003892254.1	115255645	LOC115255645	lncRNA	Annotated_lncRNA	NW_021837046.1	17567345	17567694	+	3	231
XR_002129831.3	109408630	LOC109408630	lncRNA	Annotated_lncRNA	NW_021837046.1	17618790	17620321	+	4	1355
XR_003892596.1	115256381	LOC115256381	lncRNA	Annotated_lncRNA	NW_021837046.1	3218786	3219899	-	2	1033
XR_003892813.1	115256821	LOC115256821	lncRNA	Annotated_lncRNA	NW_021837046.1	13986966	13992084	+	9	1944
XR_003892191.1	109428253	LOC109428253	lncRNA	Annotated_lncRNA	NW_021837046.1	2332587	2333429	+	4	645
XR_003892351.1	115255834	LOC115255834	lncRNA	Annotated_lncRNA	NW_021837046.1	40495588	40496058	-	4	275
XR_003893192.1	115257524	LOC115257524	lncRNA	Annotated_lncRNA	NW_021837046.1	31664072	31665067	-	3	871
XR_003892626.1	115256445	LOC115256445	lncRNA	Annotated_lncRNA	NW_021837046.1	4807998	4808158	-	2	116
XR_003893247.1	115257639	LOC115257639	lncRNA	Annotated_lncRNA	NW_021837046.1	33483532	33487484	+	2	670
XR_003893992.1	115259195	LOC115259195	lncRNA	Annotated_lncRNA	NW_021837046.1	62415237	62415900	-	2	595
XR_003893401.1	109407460	LOC109407460	lncRNA	Annotated_lncRNA	NW_021837046.1	39891546	39892253	+	2	650
XR_003892641.1	109433119	LOC109433119	lncRNA	Annotated_lncRNA	NW_021837046.1	5553029	5575716	-	3	1343
XR_002135083.2	109430910	LOC109430910	lncRNA	Annotated_lncRNA	NW_021837046.1	51452535	51453566	+	2	704
XR_003893242.1	115257622	LOC115257622	lncRNA	Annotated_lncRNA	NW_021837046.1	33270424	33270912	-	2	428
XR_003893510.1	115258108	LOC115258108	lncRNA	Annotated_lncRNA	NW_021837046.1	44280911	44291444	-	2	376
XR_003893026.1	109411061	LOC109411061	lncRNA	Annotated_lncRNA	NW_021837046.1	23874678	23875962	+	3	1140
XR_003892349.1	115255829	LOC115255829	lncRNA	Annotated_lncRNA	NW_021837046.1	40436718	40437231	-	2	443
XR_002133233.2	109423246	LOC109423246	lncRNA	Annotated_lncRNA	NW_021837046.1	42132697	42133239	-	4	315
XR_003893237.1	115257612	LOC115257612	lncRNA	Annotated_lncRNA	NW_021837046.1	33244245	33246383	+	3	1015
XR_003893188.1	115257521	LOC115257521	lncRNA	Annotated_lncRNA	NW_021837046.1	31440103	31441655	-	5	1325
XR_003894011.1	115259216	LOC115259216	lncRNA	Annotated_lncRNA	NW_021837046.1	63590027	63592435	+	3	2275
XR_002134404.2	109428174	LOC109428174	lncRNA	Annotated_lncRNA	NW_021837046.1	58436862	58438226	+	2	1267
XR_002133026.2	109422548	LOC109422548	lncRNA	Annotated_lncRNA	NW_021837046.1	29713368	29720475	+	3	1276
XR_003893150.1	109430534	LOC109430534	lncRNA	Annotated_lncRNA	NW_021837046.1	29968302	29969368	-	4	881
XR_003892202.1	115255460	LOC115255460	lncRNA	Annotated_lncRNA	NW_021837046.1	4320634	4321177	+	3	427
XR_003892418.1	115255935	LOC115255935	lncRNA	Annotated_lncRNA	NW_021837046.1	54799956	54800570	-	3	486
XR_003892297.1	115255724	LOC115255724	lncRNA	Annotated_lncRNA	NW_021837046.1	25147967	25148984	+	2	330
XR_003892201.1	109411418	LOC109411418	lncRNA	Annotated_lncRNA	NW_021837046.1	4317768	4318309	-	3	425
XR_003892957.1	115257099	LOC115257099	lncRNA	Annotated_lncRNA	NW_021837046.1	21516012	21517890	+	4	1662
XR_003892393.1	115255893	LOC115255893	lncRNA	Annotated_lncRNA	NW_021837046.1	47216185	47216762	-	2	515
XR_003892710.1	115256600	LOC115256600	lncRNA	Annotated_lncRNA	NW_021837046.1	9348146	9348808	+	2	603
XR_003893123.1	115257404	LOC115257404	lncRNA	Annotated_lncRNA	NW_021837046.1	28370063	28370832	+	3	648
XR_003893966.1	109432115	LOC109432115	lncRNA	Annotated_lncRNA	NW_021837046.1	61318910	61319811	+	3	754
XR_003892203.1	115255475	LOC115255475	lncRNA	Annotated_lncRNA	NW_021837046.1	4482714	4483677	+	2	907
XR_003892305.1	115255739	LOC115255739	lncRNA	Annotated_lncRNA	NW_021837046.1	25743369	25744755	-	3	1054
XR_003892433.1	115255953	LOC115255953	lncRNA	Annotated_lncRNA	NW_021837046.1	60031305	60031773	+	3	353
XR_003893219.1	109403428	LOC109403428	lncRNA	Annotated_lncRNA	NW_021837046.1	32579916	32580733	+	2	755
XR_003893504.1	109413579	LOC109413579	lncRNA	Annotated_lncRNA	NW_021837046.1	44298335	44299927	-	5	1266
XR_003892332.1	115255797	LOC115255797	lncRNA	Annotated_lncRNA	NW_021837046.1	35605055	35605659	+	2	550
XR_002134522.2	109428606	LOC109428606	lncRNA	Annotated_lncRNA	NW_021837046.1	40352496	40353343	+	3	704
XR_003893193.1	109412180	LOC109412180	lncRNA	Annotated_lncRNA	NW_021837046.1	31657885	31658476	-	3	472
XR_003892253.1	109408990	LOC109408990	lncRNA	Annotated_lncRNA	NW_021837046.1	17554644	17554993	+	3	231
XR_002128054.2	109401850	LOC109401850	lncRNA	Annotated_lncRNA	NW_021837046.1	7474293	7474789	-	3	369
XR_002131865.2	109417336	LOC109417336	lncRNA	Annotated_lncRNA	NW_021837046.1	10055783	10057298	+	3	1405
XR_003892602.1	109623215	LOC109623215	lncRNA	Annotated_lncRNA	NW_021837046.1	3544823	3546370	+	2	432
XR_002135193.2	109431447	LOC109431447	lncRNA	Annotated_lncRNA	NW_021837046.1	55366866	55367476	+	2	536
XR_003892308.1	115255745	LOC115255745	lncRNA	Annotated_lncRNA	NW_021837046.1	26291957	26292636	+	2	620
XR_002202168.2	109622907	LOC109622907	lncRNA	Annotated_lncRNA	NW_021837046.1	28376721	28377286	+	4	388
XR_003893943.1	115258959	LOC115258959	lncRNA	Annotated_lncRNA	NW_021837046.1	57819377	57821176	-	2	1702
XR_002130792.2	109413026	LOC109413026	lncRNA	Annotated_lncRNA	NW_021837046.1	21465889	21467066	-	2	1058
XR_002128474.2	109403639	LOC109403639	lncRNA	Annotated_lncRNA	NW_021837046.1	22406784	22408151	-	2	1306
XR_003892426.1	109422273	LOC109422273	lncRNA	Annotated_lncRNA	NW_021837046.1	57809439	57809706	-	2	211
XR_003892809.1	115256821	LOC115256821	lncRNA	Annotated_lncRNA	NW_021837046.1	13986966	14002927	+	10	2017
XR_003892815.1	115256821	LOC115256821	lncRNA	Annotated_lncRNA	NW_021837046.1	13986966	13996755	+	9	1715
XR_003893507.1	115258103	LOC115258103	lncRNA	Annotated_lncRNA	NW_021837046.1	44292317	44293135	+	2	664
XR_003892200.1	115255449	LOC115255449	lncRNA	Annotated_lncRNA	NW_021837046.1	4272543	4273278	-	3	612
XR_003893732.1	115258643	LOC115258643	lncRNA	Annotated_lncRNA	NW_021837046.1	54417095	54485312	-	3	1764
XR_003892199.1	109425077	LOC109425077	lncRNA	Annotated_lncRNA	NW_021837046.1	3664674	3666601	+	3	644
XR_003893130.1	109406129	LOC109406129	lncRNA	Annotated_lncRNA	NW_021837046.1	28834186	28835753	-	5	1346
XR_003893384.1	109431462	LOC109431462	lncRNA	Annotated_lncRNA	NW_021837046.1	38618515	38619950	-	3	1318
XR_003892213.1	115255533	LOC115255533	lncRNA	Annotated_lncRNA	NW_021837046.1	11150387	11156748	+	2	201
XR_003892207.1	115255516	LOC115255516	lncRNA	Annotated_lncRNA	NW_021837046.1	10857440	10858081	-	2	586
XR_002127003.2	109397235	LOC109397235	lncRNA	Annotated_lncRNA	NW_021837046.1	54910996	54911755	-	3	630
XR_003893668.1	109409532	LOC109409532	lncRNA	Annotated_lncRNA	NW_021837046.1	49560009	49564775	+	4	664
XR_002135361.2	109432111	LOC109432111	lncRNA	Annotated_lncRNA	NW_021837046.1	61307140	61307745	+	3	458
XR_003892211.1	115255528	LOC115255528	lncRNA	Annotated_lncRNA	NW_021837046.1	11083844	11084778	+	2	847
XR_003894007.1	109427624	LOC109427624	lncRNA	Annotated_lncRNA	NW_021837046.1	63244737	63245115	-	3	256
XR_003892175.1	115255383	LOC115255383	lncRNA	Annotated_lncRNA	NW_021837046.1	182827	183055	-	2	172
XR_003893374.1	115257794	LOC115257794	lncRNA	Annotated_lncRNA	NW_021837046.1	37472040	37475904	-	2	975
XR_003893872.1	109410136	LOC109410136	lncRNA	Annotated_lncRNA	NW_021837046.1	55281408	55295214	-	3	889
XR_003892289.1	115255716	LOC115255716	lncRNA	Annotated_lncRNA	NW_021837046.1	23254788	23260282	+	3	530
XR_003892328.1	115255789	LOC115255789	lncRNA	Annotated_lncRNA	NW_021837046.1	35216541	35217289	+	2	691
XR_003892336.1	115255802	LOC115255802	lncRNA	Annotated_lncRNA	NW_021837046.1	37924252	37924831	-	2	516
XR_003892959.1	115257101	LOC115257101	lncRNA	Annotated_lncRNA	NW_021837046.1	20796455	20819082	-	2	1553
XR_003892261.1	115255654	LOC115255654	lncRNA	Annotated_lncRNA	NW_021837046.1	19149739	19150482	-	3	600
XR_002127894.2	109401109	LOC109401109	lncRNA	Annotated_lncRNA	NW_021837046.1	46909263	46909791	+	3	375
XR_003892884.1	109417871	LOC109417871	lncRNA	Annotated_lncRNA	NW_021837046.1	17609223	17610754	+	4	1355
XR_003893878.1	115258861	LOC115258861	lncRNA	Annotated_lncRNA	NW_021837046.1	55507710	55507998	+	3	166
XR_003893985.1	109405367	LOC109405367	lncRNA	Annotated_lncRNA	NW_021837046.1	62630949	62631372	+	3	315
XR_002128473.2	109403639	LOC109403639	lncRNA	Annotated_lncRNA	NW_021837046.1	22406784	22408151	-	2	1323
XR_003892763.1	115256690	LOC115256690	lncRNA	Annotated_lncRNA	NW_021837046.1	10599315	10600057	-	2	680
XR_003892369.1	115255866	LOC115255866	lncRNA	Annotated_lncRNA	NW_021837046.1	45148007	45149571	+	3	574
XR_003893731.1	115258643	LOC115258643	lncRNA	Annotated_lncRNA	NW_021837046.1	54247658	54485312	-	3	2098
XR_003892854.1	115256890	LOC115256890	lncRNA	Annotated_lncRNA	NW_021837046.1	15976427	15978350	+	2	1548
XR_003892249.1	115255631	LOC115255631	lncRNA	Annotated_lncRNA	NW_021837046.1	16058035	16058314	-	2	224
XR_003892334.1	115255799	LOC115255799	lncRNA	Annotated_lncRNA	NW_021837046.1	35762359	35763156	+	3	676
XR_003892808.1	115256821	LOC115256821	lncRNA	Annotated_lncRNA	NW_021837046.1	13986965	14002927	+	10	2041
XR_003893506.1	109413579	LOC109413579	lncRNA	Annotated_lncRNA	NW_021837046.1	44298335	44299932	-	5	1274
XR_003892565.1	109622101	LOC109622101	lncRNA	Annotated_lncRNA	NW_021837046.1	1955600	1956229	-	3	513
XR_003892198.1	109425077	LOC109425077	lncRNA	Annotated_lncRNA	NW_021837046.1	3664752	3666601	+	3	504
XR_002135564.2	109433000	LOC109433000	lncRNA	Annotated_lncRNA	NW_021837046.1	20192832	20193415	-	3	463
XR_003892357.1	115255849	LOC115255849	lncRNA	Annotated_lncRNA	NW_021837046.1	41923428	41924494	-	4	882
XR_003893359.1	115257782	LOC115257782	lncRNA	Annotated_lncRNA	NW_021837046.1	37448244	37449833	+	2	1336
XR_003893950.1	115259023	LOC115259023	lncRNA	Annotated_lncRNA	NW_021837046.1	58215384	58216551	-	2	1087
XR_003892588.1	115256365	LOC115256365	lncRNA	Annotated_lncRNA	NW_021837046.1	2958609	2959512	-	3	788
XR_003892237.1	109401981	LOC109401981	lncRNA	Annotated_lncRNA	NW_021837046.1	12746874	12757936	-	3	1081
XR_003893151.1	115257465	LOC115257465	lncRNA	Annotated_lncRNA	NW_021837046.1	29960648	29961702	-	3	932
XR_003893989.1	115259189	LOC115259189	lncRNA	Annotated_lncRNA	NW_021837046.1	62284992	62286423	-	2	1334
XR_003892311.1	115255756	LOC115255756	lncRNA	Annotated_lncRNA	NW_021837046.1	26721037	26722442	-	2	414
XR_003892992.1	109413285	LOC109413285	lncRNA	Annotated_lncRNA	NW_021837046.1	22841999	22844692	+	2	2632
XR_003892398.1	115255895	LOC115255895	lncRNA	Annotated_lncRNA	NW_021837046.1	47541045	47541475	-	2	339
XR_003892634.1	115256460	LOC115256460	lncRNA	Annotated_lncRNA	NW_021837046.1	5243072	5258453	-	3	457
XR_003893079.1	115257331	LOC115257331	lncRNA	Annotated_lncRNA	NW_021837046.1	25853994	25854382	+	2	329
XR_003893467.1	115258026	LOC115258026	lncRNA	Annotated_lncRNA	NW_021837046.1	43101206	43101550	+	2	284
XR_003893126.1	109622907	LOC109622907	lncRNA	Annotated_lncRNA	NW_021837046.1	28376723	28377280	+	3	435
XR_003892262.1	115255659	LOC115255659	lncRNA	Annotated_lncRNA	NW_021837046.1	19329542	19330049	+	3	390
XR_003892236.1	109401981	LOC109401981	lncRNA	Annotated_lncRNA	NW_021837046.1	12746874	12757936	-	3	1366
XR_002128326.2	109403002	LOC109403002	lncRNA	Annotated_lncRNA	NW_021837046.1	55466613	55468619	+	3	719
XR_003893734.1	115258643	LOC115258643	lncRNA	Annotated_lncRNA	NW_021837046.1	54378240	54485312	-	3	1717
XR_002132537.2	109420273	LOC109420273	lncRNA	Annotated_lncRNA	NW_021837046.1	5082607	5091548	-	2	286
XR_003892752.1	115256672	LOC115256672	lncRNA	Annotated_lncRNA	NW_021837046.1	10250166	10342047	+	3	1115
XR_002134202.2	109427455	LOC109427455	lncRNA	Annotated_lncRNA	NW_021837046.1	12064672	12065118	-	2	383
XR_003893208.1	115257549	LOC115257549	lncRNA	Annotated_lncRNA	NW_021837046.1	32213524	32214082	+	2	492
XR_003892195.1	109405246	LOC109405246	lncRNA	Annotated_lncRNA	NW_021837046.1	3571732	3572493	-	2	681
XR_003892403.1	115255906	LOC115255906	lncRNA	Annotated_lncRNA	NW_021837046.1	52790774	52791902	+	6	828
XR_003893951.1	115259032	LOC115259032	lncRNA	Annotated_lncRNA	NW_021837046.1	58157106	58157589	+	3	333
XR_003893703.1	115258598	LOC115258598	lncRNA	Annotated_lncRNA	NW_021837046.1	52452118	52532118	+	3	867
XR_003892431.1	115255946	LOC115255946	lncRNA	Annotated_lncRNA	NW_021837046.1	59632859	59633326	-	2	412
XR_003892564.1	115256321	LOC115256321	lncRNA	Annotated_lncRNA	NW_021837046.1	1796954	1797556	-	2	538
XR_003892372.1	115255873	LOC115255873	lncRNA	Annotated_lncRNA	NW_021837046.1	46014641	46015209	+	4	371
XR_003892751.1	115256672	LOC115256672	lncRNA	Annotated_lncRNA	NW_021837046.1	10250166	10387361	+	3	1571
XR_003893698.1	109623262	LOC109623262	lncRNA	Annotated_lncRNA	NW_021837046.1	52049204	52050896	+	5	1455
XR_003892652.1	109425356	LOC109425356	lncRNA	Annotated_lncRNA	NW_021837046.1	6298658	6300034	+	3	1241
XR_003893696.1	115258580	LOC115258580	lncRNA	Annotated_lncRNA	NW_021837046.1	52042460	52043435	+	3	862
XR_003892419.1	115255936	LOC115255936	lncRNA	Annotated_lncRNA	NW_021837046.1	56563825	56564321	-	2	354
XR_003892934.1	109403745	LOC109403745	lncRNA	Annotated_lncRNA	NW_021837046.1	19700633	19702323	-	3	1302
XR_003894009.1	115259215	LOC115259215	lncRNA	Annotated_lncRNA	NW_021837046.1	63177065	63177425	+	2	290
XR_003892411.1	115255919	LOC115255919	lncRNA	Annotated_lncRNA	NW_021837046.1	53165039	53165914	-	2	820
TCONS_00023541	XLOC_017605	XLOC_017605	novel	Novel_lncRNA	NW_021837046.1	37467618	37469184	+	4	1275
TCONS_00021565	XLOC_016167	XLOC_016167	novel	Novel_lncRNA	NW_021837046.1	1407102	1408605	+	2	1443
TCONS_00021563	XLOC_016165	XLOC_016165	novel	Novel_lncRNA	NW_021837046.1	1395574	1400076	+	2	823
TCONS_00021560	109420934	LOC109420934	protein_coding	Novel_lncRNA	NW_021837046.1	1377143	1387179	+	4	1339
TCONS_00023309	109408320	LOC109408320	protein_coding	Novel_lncRNA	NW_021837046.1	32601958	32723486	+	3	2205
TCONS_00023301	XLOC_017436	XLOC_017436	novel	Novel_lncRNA	NW_021837046.1	32582607	32583053	+	2	213
TCONS_00026240	XLOC_019631	XLOC_019631	novel	Novel_lncRNA	NW_021837046.1	23284089	23290305	-	2	1091
TCONS_00025074	XLOC_018769	XLOC_018769	novel	Novel_lncRNA	NW_021837046.1	440495	465087	-	2	929
TCONS_00024307	XLOC_018137	XLOC_018137	novel	Novel_lncRNA	NW_021837046.1	49234787	49235541	+	2	350
TCONS_00021795	109401713	LOC109401713	protein_coding	Novel_lncRNA	NW_021837046.1	5081740	5091548	+	2	1153
TCONS_00021791	XLOC_016312	XLOC_016312	novel	Novel_lncRNA	NW_021837046.1	4939499	4940125	+	2	564
TCONS_00027027	XLOC_020171	XLOC_020171	novel	Novel_lncRNA	NW_021837046.1	35062386	35062955	-	2	475
TCONS_00026261	XLOC_019645	XLOC_019645	novel	Novel_lncRNA	NW_021837046.1	23891403	23917487	-	6	24950
TCONS_00026262	XLOC_019645	XLOC_019645	novel	Novel_lncRNA	NW_021837046.1	23891403	23917487	-	4	25132
TCONS_00026263	XLOC_019645	XLOC_019645	novel	Novel_lncRNA	NW_021837046.1	23891403	23917487	-	4	25014
TCONS_00026264	XLOC_019645	XLOC_019645	novel	Novel_lncRNA	NW_021837046.1	23891403	23917487	-	3	25906
TCONS_00025538	XLOC_019086	XLOC_019086	novel	Novel_lncRNA	NW_021837046.1	9896990	9897377	-	2	319
TCONS_00022815	109621400	LOC109621400	protein_coding	Novel_lncRNA	NW_021837046.1	23269566	23281511	+	2	499
TCONS_00021543	XLOC_016147	XLOC_016147	novel	Novel_lncRNA	NW_021837046.1	1254200	1259743	+	2	727
TCONS_00023360	XLOC_017466	XLOC_017466	novel	Novel_lncRNA	NW_021837046.1	33500879	33502448	+	2	632
TCONS_00023367	XLOC_017473	XLOC_017473	novel	Novel_lncRNA	NW_021837046.1	33837445	33837952	+	2	398
TCONS_00023805	XLOC_017826	XLOC_017826	novel	Novel_lncRNA	NW_021837046.1	42261150	42294780	+	2	1093
TCONS_00023652	XLOC_017696	XLOC_017696	novel	Novel_lncRNA	NW_021837046.1	38759953	38762002	+	2	2011
TCONS_00026204	XLOC_019597	XLOC_019597	novel	Novel_lncRNA	NW_021837046.1	22875381	22897144	-	4	2728
TCONS_00027912	XLOC_020786	XLOC_020786	novel	Novel_lncRNA	NW_021837046.1	51915006	51915276	-	2	223
TCONS_00022235	XLOC_016626	XLOC_016626	novel	Novel_lncRNA	NW_021837046.1	12758199	12760036	+	2	1760
TCONS_00022239	XLOC_016629	XLOC_016629	novel	Novel_lncRNA	NW_021837046.1	12809774	12817701	+	2	888
TCONS_00022238	XLOC_016629	XLOC_016629	novel	Novel_lncRNA	NW_021837046.1	12809705	12817701	+	2	957
TCONS_00028469	109427861	LOC109427861	protein_coding	Novel_lncRNA	NW_021837046.1	61245316	61338457	-	2	2994
TCONS_00028429	XLOC_021184	XLOC_021184	novel	Novel_lncRNA	NW_021837046.1	59667082	59667415	-	2	207
TCONS_00026227	XLOC_019622	XLOC_019622	novel	Novel_lncRNA	NW_021837046.1	23078275	23097061	-	2	930
TCONS_00026228	XLOC_019622	XLOC_019622	novel	Novel_lncRNA	NW_021837046.1	23078275	23097092	-	2	855
TCONS_00027663	XLOC_020621	XLOC_020621	novel	Novel_lncRNA	NW_021837046.1	48042353	48048386	-	2	611
TCONS_00022252	115255583	LOC115255583	protein_coding	Novel_lncRNA	NW_021837046.1	13040373	13041051	+	2	585
TCONS_00027598	115258222	LOC115258222	protein_coding	Novel_lncRNA	NW_021837046.1	46624825	46835220	-	2	1134
TCONS_00027593	115258222	LOC115258222	protein_coding	Novel_lncRNA	NW_021837046.1	46550930	46759237	-	2	2275
TCONS_00027595	115258222	LOC115258222	protein_coding	Novel_lncRNA	NW_021837046.1	46575802	46787000	-	2	2648
TCONS_00027594	115258222	LOC115258222	protein_coding	Novel_lncRNA	NW_021837046.1	46572490	46782103	-	2	532
TCONS_00027597	115258222	LOC115258222	protein_coding	Novel_lncRNA	NW_021837046.1	46613610	46821678	-	2	592
TCONS_00027596	115258222	LOC115258222	protein_coding	Novel_lncRNA	NW_021837046.1	46581573	46796045	-	2	462
TCONS_00021503	115259237	LOC115259237	protein_coding	Novel_lncRNA	NW_021837046.1	298004	598519	+	2	671
TCONS_00028488	XLOC_021239	XLOC_021239	novel	Novel_lncRNA	NW_021837046.1	61601611	61602120	-	2	336
TCONS_00028489	XLOC_021240	XLOC_021240	novel	Novel_lncRNA	NW_021837046.1	61617055	61622022	-	2	369
TCONS_00022410	XLOC_016752	XLOC_016752	novel	Novel_lncRNA	NW_021837046.1	16101921	16106363	+	2	403
TCONS_00022733	XLOC_017025	XLOC_017025	novel	Novel_lncRNA	NW_021837046.1	21643579	21819102	+	2	2727
TCONS_00022734	109432882	LOC109432882	protein_coding	Novel_lncRNA	NW_021837046.1	21643579	21861526	+	2	777
TCONS_00026414	XLOC_019742	XLOC_019742	novel	Novel_lncRNA	NW_021837046.1	25734187	25735453	-	3	1079
TCONS_00028105	XLOC_020921	XLOC_020921	novel	Novel_lncRNA	NW_021837046.1	55306344	55307594	-	2	608
TCONS_00027437	115258065	LOC115258065	protein_coding	Novel_lncRNA	NW_021837046.1	43788175	43848835	-	2	1045
TCONS_00027952	XLOC_020822	XLOC_020822	novel	Novel_lncRNA	NW_021837046.1	52821577	52821902	-	2	213
TCONS_00027609	XLOC_020570	XLOC_020570	novel	Novel_lncRNA	NW_021837046.1	46736978	46738079	-	2	652
TCONS_00026959	XLOC_020134	XLOC_020134	novel	Novel_lncRNA	NW_021837046.1	33897363	33905691	-	2	2958
TCONS_00027386	109622862	LOC109622862	protein_coding	Novel_lncRNA	NW_021837046.1	43030101	43032897	-	2	364
TCONS_00024838	XLOC_018568	XLOC_018568	novel	Novel_lncRNA	NW_021837046.1	58329174	58335154	+	2	511
TCONS_00027417	XLOC_020459	XLOC_020459	novel	Novel_lncRNA	NW_021837046.1	43480422	43488263	-	2	332
TCONS_00023657	109407802	LOC109407802	protein_coding	Novel_lncRNA	NW_021837046.1	38809265	38837140	+	2	1583
TCONS_00022299	XLOC_016672	XLOC_016672	novel	Novel_lncRNA	NW_021837046.1	13957405	13959192	+	4	818
TCONS_00024446	109622898	LOC109622898	protein_coding	Novel_lncRNA	NW_021837046.1	52154100	52218583	+	2	1820
TCONS_00025728	XLOC_019251	XLOC_019251	novel	Novel_lncRNA	NW_021837046.1	12486055	12487451	-	2	235
TCONS_00022330	XLOC_016692	XLOC_016692	novel	Novel_lncRNA	NW_021837046.1	14211874	14212331	+	2	396
TCONS_00023885	XLOC_017844	XLOC_017844	novel	Novel_lncRNA	NW_021837046.1	43274474	43275584	+	2	1021
TCONS_00023266	109401076	LOC109401076	protein_coding	Novel_lncRNA	NW_021837046.1	31345200	31425927	+	2	1918
TCONS_00027199	XLOC_020324	XLOC_020324	novel	Novel_lncRNA	NW_021837046.1	38759931	38761850	-	3	1494
TCONS_00024460	XLOC_018271	XLOC_018271	novel	Novel_lncRNA	NW_021837046.1	52619782	52620414	+	2	513
TCONS_00027200	XLOC_020324	XLOC_020324	novel	Novel_lncRNA	NW_021837046.1	38759931	38761932	-	2	1963
TCONS_00027203	109407802	LOC109407802	protein_coding	Novel_lncRNA	NW_021837046.1	38809254	38837114	-	2	1568
TCONS_00023193	109401084	LOC109401084	protein_coding	Novel_lncRNA	NW_021837046.1	29733833	30009481	+	2	432
TCONS_00023195	115257438	LOC115257438	protein_coding	Novel_lncRNA	NW_021837046.1	29755365	29762386	+	2	297
TCONS_00027835	XLOC_020723	XLOC_020723	novel	Novel_lncRNA	NW_021837046.1	50271379	50271913	-	2	476
TCONS_00025698	109422029	LOC109422029	protein_coding	Novel_lncRNA	NW_021837046.1	12196586	12276045	-	2	1181
TCONS_00025693	XLOC_019218	XLOC_019218	novel	Novel_lncRNA	NW_021837046.1	12106843	12107530	-	3	337
TCONS_00022316	XLOC_016684	XLOC_016684	novel	Novel_lncRNA	NW_021837046.1	14122961	14132565	+	2	464
TCONS_00024253	XLOC_018119	XLOC_018119	novel	Novel_lncRNA	NW_021837046.1	49070185	49070702	+	2	416
TCONS_00023201	109401084	LOC109401084	protein_coding	Novel_lncRNA	NW_021837046.1	29839868	30064600	+	2	1664
TCONS_00026668	115257438	LOC115257438	protein_coding	Novel_lncRNA	NW_021837046.1	29680434	29959448	-	2	1220
TCONS_00026663	115257428	LOC115257428	protein_coding	Novel_lncRNA	NW_021837046.1	29630799	29667545	-	2	1831
TCONS_00026935	XLOC_020087	XLOC_020087	novel	Novel_lncRNA	NW_021837046.1	33678163	33720859	-	2	3147
TCONS_00027224	109403182	LOC109403182	protein_coding	Novel_lncRNA	NW_021837046.1	39487363	39491993	-	2	997
TCONS_00022943	109412364	LOC109412364	protein_coding	Novel_lncRNA	NW_021837046.1	24905414	24986345	+	2	1456
TCONS_00027818	XLOC_020708	XLOC_020708	novel	Novel_lncRNA	NW_021837046.1	49911317	49911872	-	2	495
TCONS_00022813	109621400	LOC109621400	protein_coding	Novel_lncRNA	NW_021837046.1	23260380	23262230	+	2	982
TCONS_00026497	XLOC_019798	XLOC_019798	novel	Novel_lncRNA	NW_021837046.1	26809887	26817513	-	2	575
TCONS_00026495	XLOC_019798	XLOC_019798	novel	Novel_lncRNA	NW_021837046.1	26749123	26817516	-	2	573
TCONS_00024231	XLOC_018106	XLOC_018106	novel	Novel_lncRNA	NW_021837046.1	48797468	48798292	+	2	245
TCONS_00024236	109427910	LOC109427910	protein_coding	Novel_lncRNA	NW_021837046.1	48825572	48953499	+	2	442
TCONS_00028237	XLOC_021029	XLOC_021029	novel	Novel_lncRNA	NW_021837046.1	57013107	57028458	-	3	351
TCONS_00025089	115256267	LOC115256267	protein_coding	Novel_lncRNA	NW_021837046.1	763474	855234	-	3	1432
TCONS_00026683	115255972	LOC115255972	protein_coding	Novel_lncRNA	NW_021837046.1	29839884	29918177	-	2	251
TCONS_00025335	XLOC_018935	XLOC_018935	novel	Novel_lncRNA	NW_021837046.1	4939528	4939887	-	2	297
TCONS_00027793	XLOC_020685	XLOC_020685	novel	Novel_lncRNA	NW_021837046.1	49209334	49223295	-	6	2294
TCONS_00027792	XLOC_020685	XLOC_020685	novel	Novel_lncRNA	NW_021837046.1	49208925	49223295	-	6	2270
TCONS_00027791	XLOC_020685	XLOC_020685	novel	Novel_lncRNA	NW_021837046.1	49208925	49223295	-	6	2273
TCONS_00027790	XLOC_020685	XLOC_020685	novel	Novel_lncRNA	NW_021837046.1	49208839	49223295	-	6	2269
TCONS_00023152	109400958	LOC109400958	protein_coding	Novel_lncRNA	NW_021837046.1	28903022	29046174	+	2	212
TCONS_00023159	115257432	LOC115257432	protein_coding	Novel_lncRNA	NW_021837046.1	29166593	29446512	+	2	4547
TCONS_00022518	XLOC_016844	XLOC_016844	novel	Novel_lncRNA	NW_021837046.1	18403270	18406238	+	2	1983
TCONS_00026515	XLOC_019828	XLOC_019828	novel	Novel_lncRNA	NW_021837046.1	27081141	27081658	-	3	409
TCONS_00027545	109622886	LOC109622886	protein_coding	Novel_lncRNA	NW_021837046.1	45704852	45800861	-	2	2936
TCONS_00027858	115258551	LOC115258551	protein_coding	Novel_lncRNA	NW_021837046.1	50841441	51035949	-	3	962
TCONS_00027859	115258551	LOC115258551	protein_coding	Novel_lncRNA	NW_021837046.1	50905180	51035949	-	3	804
TCONS_00027857	115258551	LOC115258551	protein_coding	Novel_lncRNA	NW_021837046.1	50754008	50813032	-	2	433
TCONS_00028055	XLOC_020888	XLOC_020888	novel	Novel_lncRNA	NW_021837046.1	54700815	54704067	-	2	2846
TCONS_00022530	XLOC_016854	XLOC_016854	novel	Novel_lncRNA	NW_021837046.1	18533257	18533763	+	3	392
TCONS_00023721	XLOC_017752	XLOC_017752	novel	Novel_lncRNA	NW_021837046.1	40029196	40036825	+	2	461
TCONS_00026534	XLOC_019819	XLOC_019819	novel	Novel_lncRNA	NW_021837046.1	27241975	27313112	-	2	1202
TCONS_00028574	XLOC_021300	XLOC_021300	novel	Novel_lncRNA	NW_021837046.1	62670074	62671596	-	3	1389
TCONS_00027204	109407802	LOC109407802	protein_coding	Novel_lncRNA	NW_021837046.1	38809254	38854041	-	2	1531
TCONS_00025377	109433090	LOC109433090	protein_coding	Novel_lncRNA	NW_021837046.1	5634748	5639885	-	2	1823
TCONS_00023119	109416192	LOC109416192	protein_coding	Novel_lncRNA	NW_021837046.1	28197578	28255490	+	5	1143
TCONS_00023118	109416192	LOC109416192	protein_coding	Novel_lncRNA	NW_021837046.1	28197578	28254721	+	5	1205
TCONS_00025617	XLOC_019146	XLOC_019146	novel	Novel_lncRNA	NW_021837046.1	11196999	11234294	-	2	1361
TCONS_00022398	XLOC_016740	XLOC_016740	novel	Novel_lncRNA	NW_021837046.1	16052337	16056593	+	2	334
TCONS_00024700	XLOC_018449	XLOC_018449	novel	Novel_lncRNA	NW_021837046.1	56019332	56019661	+	2	272
TCONS_00023661	109407802	LOC109407802	protein_coding	Novel_lncRNA	NW_021837046.1	38809265	38954919	+	2	1709
TCONS_00022882	115257249	LOC115257249	protein_coding	Novel_lncRNA	NW_021837046.1	24054621	24067920	+	2	229
TCONS_00027546	109622886	LOC109622886	protein_coding	Novel_lncRNA	NW_021837046.1	45872056	45884697	-	2	1712
TCONS_00023707	XLOC_017740	XLOC_017740	novel	Novel_lncRNA	NW_021837046.1	39912267	39913270	+	2	775
TCONS_00023702	109397798	LOC109397798	protein_coding	Novel_lncRNA	NW_021837046.1	39794542	39846413	+	3	272
TCONS_00026125	109432877	LOC109432877	protein_coding	Novel_lncRNA	NW_021837046.1	20808906	20810074	-	2	299
TCONS_00028011	109433229	LOC109433229	protein_coding	Novel_lncRNA	NW_021837046.1	54114358	54415176	-	2	844
TCONS_00028013	109433229	LOC109433229	protein_coding	Novel_lncRNA	NW_021837046.1	54127944	54426822	-	2	619
TCONS_00028012	109433229	LOC109433229	protein_coding	Novel_lncRNA	NW_021837046.1	54119853	54420182	-	2	643
TCONS_00028014	109433229	LOC109433229	protein_coding	Novel_lncRNA	NW_021837046.1	54127944	54426823	-	2	624
TCONS_00025230	XLOC_018887	XLOC_018887	novel	Novel_lncRNA	NW_021837046.1	3621267	3622613	-	2	1288
TCONS_00025690	XLOC_019216	XLOC_019216	novel	Novel_lncRNA	NW_021837046.1	12072803	12083333	-	2	537
TCONS_00026576	XLOC_019877	XLOC_019877	novel	Novel_lncRNA	NW_021837046.1	27987440	27991611	-	2	370
TCONS_00026570	115259498	LOC115259498	protein_coding	Novel_lncRNA	NW_021837046.1	27785504	27990692	-	3	2642
TCONS_00026573	115259493	LOC115259493	protein_coding	Novel_lncRNA	NW_021837046.1	27906480	27911159	-	2	712
TCONS_00027716	115258271	LOC115258271	protein_coding	Novel_lncRNA	NW_021837046.1	48781561	48932219	-	3	741
TCONS_00028601	XLOC_021323	XLOC_021323	novel	Novel_lncRNA	NW_021837046.1	63530518	63538870	-	2	372
TCONS_00028350	XLOC_021110	XLOC_021110	novel	Novel_lncRNA	NW_021837046.1	57984818	58099957	-	2	2000
TCONS_00025921	XLOC_019391	XLOC_019391	novel	Novel_lncRNA	NW_021837046.1	15499188	15503983	-	2	2754
TCONS_00025924	XLOC_019394	XLOC_019394	novel	Novel_lncRNA	NW_021837046.1	15556313	15558184	-	3	1701
TCONS_00025925	XLOC_019394	XLOC_019394	novel	Novel_lncRNA	NW_021837046.1	15556313	15558192	-	3	1705
TCONS_00022849	XLOC_017100	XLOC_017100	novel	Novel_lncRNA	NW_021837046.1	23879784	23887611	+	5	1398
TCONS_00027509	115258170	LOC115258170	protein_coding	Novel_lncRNA	NW_021837046.1	45003961	45017627	-	2	827
TCONS_00027171	109622513	LOC109622513	protein_coding	Novel_lncRNA	NW_021837046.1	38242011	38243229	-	2	708
TCONS_00027177	115256015	LOC115256015	protein_coding	Novel_lncRNA	NW_021837046.1	38291177	38294218	-	4	914
TCONS_00027175	XLOC_020300	XLOC_020300	novel	Novel_lncRNA	NW_021837046.1	38288156	38288864	-	2	642
TCONS_00023071	XLOC_017273	XLOC_017273	novel	Novel_lncRNA	NW_021837046.1	27569772	27573225	+	2	473
TCONS_00023079	XLOC_017281	XLOC_017281	novel	Novel_lncRNA	NW_021837046.1	27661483	27663017	+	3	875
TCONS_00025023	XLOC_018723	XLOC_018723	novel	Novel_lncRNA	NW_021837046.1	62528450	62530452	+	2	312
TCONS_00028372	XLOC_021132	XLOC_021132	novel	Novel_lncRNA	NW_021837046.1	58700254	58707074	-	4	761
TCONS_00024088	XLOC_017968	XLOC_017968	novel	Novel_lncRNA	NW_021837046.1	46878362	46901262	+	3	1549
TCONS_00025841	115256840	LOC115256840	protein_coding	Novel_lncRNA	NW_021837046.1	14159016	14168533	-	2	1383
TCONS_00025840	115256840	LOC115256840	protein_coding	Novel_lncRNA	NW_021837046.1	14159016	14162667	-	2	957
TCONS_00022829	109432867	LOC109432867	protein_coding	Novel_lncRNA	NW_021837046.1	23626877	23628333	+	2	1168
TCONS_00023053	XLOC_017255	XLOC_017255	novel	Novel_lncRNA	NW_021837046.1	26887197	26887648	+	2	395
TCONS_00023059	XLOC_017261	XLOC_017261	novel	Novel_lncRNA	NW_021837046.1	27073972	27081636	+	2	384
TCONS_00026468	109416198	LOC109416198	protein_coding	Novel_lncRNA	NW_021837046.1	26318368	26523306	-	3	1032
TCONS_00027759	115258271	LOC115258271	protein_coding	Novel_lncRNA	NW_021837046.1	48857738	48996535	-	2	371
TCONS_00028468	109427861	LOC109427861	protein_coding	Novel_lncRNA	NW_021837046.1	61148374	61338457	-	2	3131
TCONS_00023832	109622862	LOC109622862	protein_coding	Novel_lncRNA	NW_021837046.1	42620215	42740751	+	3	1430
TCONS_00023833	109622862	LOC109622862	protein_coding	Novel_lncRNA	NW_021837046.1	42620215	42858259	+	3	1136
TCONS_00023831	109622862	LOC109622862	protein_coding	Novel_lncRNA	NW_021837046.1	42620215	42692887	+	3	1087
TCONS_00021781	XLOC_016305	XLOC_016305	novel	Novel_lncRNA	NW_021837046.1	4499222	4499584	+	2	226
TCONS_00027032	115257747	LOC115257747	protein_coding	Novel_lncRNA	NW_021837046.1	35220277	35268429	-	2	1720
TCONS_00027033	115257747	LOC115257747	protein_coding	Novel_lncRNA	NW_021837046.1	35220277	35333055	-	2	1834
TCONS_00026254	109432867	LOC109432867	protein_coding	Novel_lncRNA	NW_021837046.1	23745531	23779047	-	3	1443
TCONS_00026251	109401384	LOC109401384	protein_coding	Novel_lncRNA	NW_021837046.1	23626927	23628363	-	2	1148
TCONS_00027608	XLOC_020569	XLOC_020569	novel	Novel_lncRNA	NW_021837046.1	46702219	46702667	-	2	388
TCONS_00025524	115259298	LOC115259298	protein_coding	Novel_lncRNA	NW_021837046.1	9766242	9788435	-	2	296
TCONS_00025525	115259298	LOC115259298	protein_coding	Novel_lncRNA	NW_021837046.1	9767712	9792154	-	2	1401
TCONS_00023784	XLOC_017806	XLOC_017806	novel	Novel_lncRNA	NW_021837046.1	41184918	41206122	+	2	762
TCONS_00023780	115257956	LOC115257956	protein_coding	Novel_lncRNA	NW_021837046.1	41119585	41397296	+	3	1117
TCONS_00023814	XLOC_017834	XLOC_017834	novel	Novel_lncRNA	NW_021837046.1	42511258	42511724	+	2	401
TCONS_00026936	XLOC_020087	XLOC_020087	novel	Novel_lncRNA	NW_021837046.1	33690637	33720859	-	2	1522
TCONS_00026434	XLOC_019756	XLOC_019756	novel	Novel_lncRNA	NW_021837046.1	26076274	26079949	-	2	3557
TCONS_00021553	XLOC_016156	XLOC_016156	novel	Novel_lncRNA	NW_021837046.1	1288209	1292378	+	2	438
TCONS_00026422	XLOC_019744	XLOC_019744	novel	Novel_lncRNA	NW_021837046.1	25746085	25747319	-	2	713
TCONS_00026428	XLOC_019750	XLOC_019750	novel	Novel_lncRNA	NW_021837046.1	26013489	26076070	-	2	5219
TCONS_00026847	109408318	LOC109408318	protein_coding	Novel_lncRNA	NW_021837046.1	32686684	32892260	-	2	367
TCONS_00026840	XLOC_020039	XLOC_020039	novel	Novel_lncRNA	NW_021837046.1	32583514	32583980	-	2	355
TCONS_00027705	115258262	LOC115258262	protein_coding	Novel_lncRNA	NW_021837046.1	48684782	48691344	-	2	694
TCONS_00025296	109420353	LOC109420353	protein_coding	Novel_lncRNA	NW_021837046.1	4163738	4270265	-	4	2213
TCONS_00027581	115258222	LOC115258222	protein_coding	Novel_lncRNA	NW_021837046.1	46534053	46732503	-	2	255
TCONS_00027584	115258222	LOC115258222	protein_coding	Novel_lncRNA	NW_021837046.1	46542365	46828230	-	3	694
TCONS_00021535	109411298	LOC109411298	protein_coding	Novel_lncRNA	NW_021837046.1	1183344	1211164	+	2	2759
TCONS_00021536	109411298	LOC109411298	protein_coding	Novel_lncRNA	NW_021837046.1	1183344	1211164	+	2	2756
TCONS_00028479	XLOC_021230	XLOC_021230	novel	Novel_lncRNA	NW_021837046.1	61467315	61468865	-	2	1441
TCONS_00023434	115257747	LOC115257747	protein_coding	Novel_lncRNA	NW_021837046.1	35220253	35333433	+	2	2236
TCONS_00023435	115257747	LOC115257747	protein_coding	Novel_lncRNA	NW_021837046.1	35220253	35362376	+	2	2749
TCONS_00025767	XLOC_019287	XLOC_019287	novel	Novel_lncRNA	NW_021837046.1	12809757	12817207	-	2	411
TCONS_00024493	109433275	LOC109433275	protein_coding	Novel_lncRNA	NW_021837046.1	53187972	53201265	+	3	744
TCONS_00025540	XLOC_019088	XLOC_019088	novel	Novel_lncRNA	NW_021837046.1	9901329	9902220	-	2	818
TCONS_00024140	XLOC_018021	XLOC_018021	novel	Novel_lncRNA	NW_021837046.1	47699649	47701333	+	2	255
TCONS_00025678	XLOC_019205	XLOC_019205	novel	Novel_lncRNA	NW_021837046.1	11998183	12002825	-	2	1195
TCONS_00026394	109401364	LOC109401364	protein_coding	Novel_lncRNA	NW_021837046.1	25460045	25588794	-	2	1395
TCONS_00026396	109401364	LOC109401364	protein_coding	Novel_lncRNA	NW_021837046.1	25494532	25619900	-	2	807
TCONS_00026393	109401364	LOC109401364	protein_coding	Novel_lncRNA	NW_021837046.1	25457311	25586214	-	2	1032
TCONS_00024829	XLOC_018559	XLOC_018559	novel	Novel_lncRNA	NW_021837046.1	58100133	58130467	+	2	337
TCONS_00027426	115257965	LOC115257965	protein_coding	Novel_lncRNA	NW_021837046.1	43539739	43547619	-	2	484
TCONS_00021700	XLOC_016243	XLOC_016243	novel	Novel_lncRNA	NW_021837046.1	3567708	3568152	+	2	354
TCONS_00028570	115259178	LOC115259178	protein_coding	Novel_lncRNA	NW_021837046.1	62481483	62489242	-	2	337
TCONS_00023391	109412018	LOC109412018	protein_coding	Novel_lncRNA	NW_021837046.1	34432855	34513749	+	4	898
TCONS_00022444	109430491	LOC109430491	protein_coding	Novel_lncRNA	NW_021837046.1	16591444	16713553	+	7	1189
TCONS_00022446	109432890	LOC109432890	protein_coding	Novel_lncRNA	NW_021837046.1	16641030	16658365	+	2	450
TCONS_00022440	XLOC_016773	XLOC_016773	novel	Novel_lncRNA	NW_021837046.1	16548689	16549098	+	2	278
TCONS_00027392	115258009	LOC115258009	protein_coding	Novel_lncRNA	NW_021837046.1	43105158	43356300	-	8	4259
TCONS_00021938	109411296	LOC109411296	protein_coding	Novel_lncRNA	NW_021837046.1	7976036	8054620	+	3	1931
TCONS_00023436	115257747	LOC115257747	protein_coding	Novel_lncRNA	NW_021837046.1	35220253	35412674	+	2	5489
TCONS_00026758	XLOC_019984	XLOC_019984	novel	Novel_lncRNA	NW_021837046.1	30929053	30931443	-	2	2172
TCONS_00023433	115257747	LOC115257747	protein_coding	Novel_lncRNA	NW_021837046.1	35220253	35268710	+	2	2025
TCONS_00026113	XLOC_019536	XLOC_019536	novel	Novel_lncRNA	NW_021837046.1	19782520	19808669	-	2	492
TCONS_00023471	XLOC_017553	XLOC_017553	novel	Novel_lncRNA	NW_021837046.1	36310723	36311975	+	2	967
TCONS_00024264	109428225	LOC109428225	protein_coding	Novel_lncRNA	NW_021837046.1	49116589	49117457	+	2	729
TCONS_00024262	109428225	LOC109428225	protein_coding	Novel_lncRNA	NW_021837046.1	49116554	49117457	+	2	636
TCONS_00027408	XLOC_020455	XLOC_020455	novel	Novel_lncRNA	NW_021837046.1	43391842	43394085	-	2	1208
TCONS_00027402	115256044	LOC115256044	protein_coding	Novel_lncRNA	NW_021837046.1	43362630	43363421	-	2	345
TCONS_00023898	XLOC_017853	XLOC_017853	novel	Novel_lncRNA	NW_021837046.1	43480297	43488298	+	2	492
TCONS_00026562	XLOC_019865	XLOC_019865	novel	Novel_lncRNA	NW_021837046.1	27629475	27636602	-	2	364
TCONS_00028513	XLOC_021264	XLOC_021264	novel	Novel_lncRNA	NW_021837046.1	61774468	61813112	-	2	1067
TCONS_00026634	115257432	LOC115257432	protein_coding	Novel_lncRNA	NW_021837046.1	29170525	29446273	-	2	376
TCONS_00024672	115258886	LOC115258886	protein_coding	Novel_lncRNA	NW_021837046.1	55808748	55821188	+	3	2070
TCONS_00027216	XLOC_020336	XLOC_020336	novel	Novel_lncRNA	NW_021837046.1	39287057	39287653	-	2	530
TCONS_00023186	109401084	LOC109401084	protein_coding	Novel_lncRNA	NW_021837046.1	29702116	30007701	+	4	376
TCONS_00023184	109401084	LOC109401084	protein_coding	Novel_lncRNA	NW_021837046.1	29681556	30007701	+	6	988
TCONS_00023185	109401084	LOC109401084	protein_coding	Novel_lncRNA	NW_021837046.1	29701506	29994546	+	2	371
TCONS_00026358	109412364	LOC109412364	protein_coding	Novel_lncRNA	NW_021837046.1	24844236	24986993	-	2	2138
TCONS_00026359	109412364	LOC109412364	protein_coding	Novel_lncRNA	NW_021837046.1	24905414	24986993	-	2	2104
TCONS_00026741	XLOC_019974	XLOC_019974	novel	Novel_lncRNA	NW_021837046.1	30775655	30776777	-	2	829
TCONS_00023140	115259506	LOC115259506	protein_coding	Novel_lncRNA	NW_021837046.1	28394494	28500164	+	2	1492
TCONS_00023457	XLOC_017539	XLOC_017539	novel	Novel_lncRNA	NW_021837046.1	36007445	36137716	+	2	2768
TCONS_00024868	XLOC_018592	XLOC_018592	novel	Novel_lncRNA	NW_021837046.1	58777928	58778566	+	2	548
TCONS_00023663	109407802	LOC109407802	protein_coding	Novel_lncRNA	NW_021837046.1	38809265	39049048	+	2	3023
TCONS_00023660	109407802	LOC109407802	protein_coding	Novel_lncRNA	NW_021837046.1	38809265	38924370	+	2	1872
TCONS_00022138	XLOC_016532	XLOC_016532	novel	Novel_lncRNA	NW_021837046.1	11277454	11282164	+	2	379
TCONS_00026651	115257432	LOC115257432	protein_coding	Novel_lncRNA	NW_021837046.1	29216582	29478802	-	2	415
TCONS_00026656	XLOC_019923	XLOC_019923	novel	Novel_lncRNA	NW_021837046.1	29317568	29318364	-	2	504
TCONS_00027827	XLOC_020715	XLOC_020715	novel	Novel_lncRNA	NW_021837046.1	50185917	50190586	-	2	401
TCONS_00022306	XLOC_016674	XLOC_016674	novel	Novel_lncRNA	NW_021837046.1	14007707	14008331	+	2	535
TCONS_00025461	XLOC_019024	XLOC_019024	novel	Novel_lncRNA	NW_021837046.1	8053624	8110386	-	4	1110
TCONS_00024226	109427910	LOC109427910	protein_coding	Novel_lncRNA	NW_021837046.1	48766367	48914372	+	2	314
TCONS_00024227	109427910	LOC109427910	protein_coding	Novel_lncRNA	NW_021837046.1	48777464	48920176	+	2	409
TCONS_00024228	XLOC_018103	XLOC_018103	novel	Novel_lncRNA	NW_021837046.1	48778306	48781088	+	2	711
TCONS_00024229	109427910	LOC109427910	protein_coding	Novel_lncRNA	NW_021837046.1	48781242	48931978	+	3	837
TCONS_00023943	115258065	LOC115258065	protein_coding	Novel_lncRNA	NW_021837046.1	43822431	43823607	+	2	1148
TCONS_00027789	XLOC_020685	XLOC_020685	novel	Novel_lncRNA	NW_021837046.1	49208782	49223295	-	6	2285
TCONS_00027337	XLOC_020429	XLOC_020429	novel	Novel_lncRNA	NW_021837046.1	42261197	42294764	-	2	1030
TCONS_00021958	XLOC_016399	XLOC_016399	novel	Novel_lncRNA	NW_021837046.1	8154979	8156468	+	2	761
TCONS_00026141	XLOC_019554	XLOC_019554	novel	Novel_lncRNA	NW_021837046.1	21619065	21619377	-	2	253
TCONS_00026314	XLOC_019657	XLOC_019657	novel	Novel_lncRNA	NW_021837046.1	24074178	24107748	-	4	821
TCONS_00026313	XLOC_019657	XLOC_019657	novel	Novel_lncRNA	NW_021837046.1	24074178	24107367	-	2	840
TCONS_00027243	XLOC_020360	XLOC_020360	novel	Novel_lncRNA	NW_021837046.1	39912267	39912755	-	2	260
TCONS_00023499	109420067	LOC109420067	protein_coding	Novel_lncRNA	NW_021837046.1	36530519	36553522	+	2	2802
TCONS_00025661	XLOC_019189	XLOC_019189	novel	Novel_lncRNA	NW_021837046.1	11632143	11754478	-	2	2016
TCONS_00025662	XLOC_019189	XLOC_019189	novel	Novel_lncRNA	NW_021837046.1	11697975	11754469	-	2	999
TCONS_00022366	109401393	LOC109401393	protein_coding	Novel_lncRNA	NW_021837046.1	14798824	14921007	+	7	1296
TCONS_00024202	115258243	LOC115258243	protein_coding	Novel_lncRNA	NW_021837046.1	48074114	48075653	+	2	1436
TCONS_00024203	115258243	LOC115258243	protein_coding	Novel_lncRNA	NW_021837046.1	48074114	48089368	+	2	979
TCONS_00024431	XLOC_018247	XLOC_018247	novel	Novel_lncRNA	NW_021837046.1	51977961	52016303	+	3	2672
TCONS_00027317	115257956	LOC115257956	protein_coding	Novel_lncRNA	NW_021837046.1	41119551	41245750	-	2	739
TCONS_00027316	115257956	LOC115257956	protein_coding	Novel_lncRNA	NW_021837046.1	41119551	41245750	-	2	739
TCONS_00027315	XLOC_020412	XLOC_020412	novel	Novel_lncRNA	NW_021837046.1	41119551	41153590	-	2	1300
TCONS_00027319	115257956	LOC115257956	protein_coding	Novel_lncRNA	NW_021837046.1	41119551	41434839	-	3	1146
TCONS_00027318	115257956	LOC115257956	protein_coding	Novel_lncRNA	NW_021837046.1	41119551	41397219	-	3	1074
TCONS_00024515	109433229	LOC109433229	protein_coding	Novel_lncRNA	NW_021837046.1	54189143	54485298	+	3	2099
TCONS_00025028	XLOC_018728	XLOC_018728	novel	Novel_lncRNA	NW_021837046.1	62670424	62671414	+	3	857
TCONS_00027861	115258551	LOC115258551	protein_coding	Novel_lncRNA	NW_021837046.1	51034842	51035949	-	2	467
TCONS_00027860	115258551	LOC115258551	protein_coding	Novel_lncRNA	NW_021837046.1	50957817	51035949	-	3	808
TCONS_00025649	XLOC_019163	XLOC_019163	novel	Novel_lncRNA	NW_021837046.1	11502752	11504490	-	2	891
TCONS_00025644	XLOC_019174	XLOC_019174	novel	Novel_lncRNA	NW_021837046.1	11479913	11483926	-	2	2129
TCONS_00028046	XLOC_020880	XLOC_020880	novel	Novel_lncRNA	NW_021837046.1	54603239	54614756	-	5	1680
TCONS_00028598	115259211	LOC115259211	protein_coding	Novel_lncRNA	NW_021837046.1	63310736	63496306	-	2	2800
TCONS_00027043	XLOC_020183	XLOC_020183	novel	Novel_lncRNA	NW_021837046.1	35767294	35768759	-	2	1329
TCONS_00022503	115259404	LOC115259404	protein_coding	Novel_lncRNA	NW_021837046.1	18137272	18170254	+	2	609
TCONS_00026506	XLOC_019819	XLOC_019819	novel	Novel_lncRNA	NW_021837046.1	27030201	27313112	-	2	1178
TCONS_00026503	XLOC_019816	XLOC_019816	novel	Novel_lncRNA	NW_021837046.1	26931208	27000227	-	3	1186
TCONS_00026502	XLOC_019815	XLOC_019815	novel	Novel_lncRNA	NW_021837046.1	26886663	26886957	-	2	207
TCONS_00027290	XLOC_020387	XLOC_020387	novel	Novel_lncRNA	NW_021837046.1	40611497	40611955	-	2	321
TCONS_00022521	115257055	LOC115257055	protein_coding	Novel_lncRNA	NW_021837046.1	18454668	18591794	+	2	1354
TCONS_00026523	XLOC_019819	XLOC_019819	novel	Novel_lncRNA	NW_021837046.1	27171576	27313010	-	2	545
TCONS_00028400	XLOC_021155	XLOC_021155	novel	Novel_lncRNA	NW_021837046.1	59363443	59364119	-	2	317
TCONS_00021606	XLOC_016192	XLOC_016192	novel	Novel_lncRNA	NW_021837046.1	2308791	2310525	+	2	550
TCONS_00021605	XLOC_016191	XLOC_016191	novel	Novel_lncRNA	NW_021837046.1	2267961	2272764	+	2	211
TCONS_00026897	XLOC_020084	XLOC_020084	novel	Novel_lncRNA	NW_021837046.1	33501260	33503550	-	2	1358
TCONS_00026898	XLOC_020085	XLOC_020085	novel	Novel_lncRNA	NW_021837046.1	33508302	33510739	-	2	2194
TCONS_00023124	XLOC_017320	XLOC_017320	novel	Novel_lncRNA	NW_021837046.1	28310207	28324684	+	6	1188
TCONS_00025814	XLOC_019324	XLOC_019324	novel	Novel_lncRNA	NW_021837046.1	13865888	13868421	-	4	2267
TCONS_00025810	XLOC_019324	XLOC_019324	novel	Novel_lncRNA	NW_021837046.1	13810576	13842469	-	7	1133
TCONS_00022656	115259421	LOC115259421	protein_coding	Novel_lncRNA	NW_021837046.1	20110733	20395923	+	2	294
TCONS_00022652	115259421	LOC115259421	protein_coding	Novel_lncRNA	NW_021837046.1	20089580	20367915	+	3	717
TCONS_00026779	109416190	LOC109416190	protein_coding	Novel_lncRNA	NW_021837046.1	31143161	31184295	-	2	419
TCONS_00022380	XLOC_016727	XLOC_016727	novel	Novel_lncRNA	NW_021837046.1	15761778	15769112	+	2	331
TCONS_00022274	XLOC_016663	XLOC_016663	novel	Novel_lncRNA	NW_021837046.1	13692221	13692837	+	2	524
TCONS_00028008	109433229	LOC109433229	protein_coding	Novel_lncRNA	NW_021837046.1	54106688	54402787	-	2	636
TCONS_00028009	109433229	LOC109433229	protein_coding	Novel_lncRNA	NW_021837046.1	54106688	54403777	-	2	1461
TCONS_00028007	109433229	LOC109433229	protein_coding	Novel_lncRNA	NW_021837046.1	54090622	54386367	-	2	591
TCONS_00024739	XLOC_018479	XLOC_018479	novel	Novel_lncRNA	NW_021837046.1	56648394	56649297	+	2	850
TCONS_00027555	XLOC_020535	XLOC_020535	novel	Novel_lncRNA	NW_021837046.1	46168709	46171646	-	2	770
TCONS_00027556	XLOC_020535	XLOC_020535	novel	Novel_lncRNA	NW_021837046.1	46169750	46174045	-	2	3212
TCONS_00027146	XLOC_020273	XLOC_020273	novel	Novel_lncRNA	NW_021837046.1	38097123	38097764	-	2	464
TCONS_00026540	XLOC_019850	XLOC_019850	novel	Novel_lncRNA	NW_021837046.1	27315410	27315795	-	2	327
TCONS_00024948	XLOC_018651	XLOC_018651	novel	Novel_lncRNA	NW_021837046.1	61447763	61464750	+	2	863
TCONS_00025019	115259178	LOC115259178	protein_coding	Novel_lncRNA	NW_021837046.1	62481552	62489702	+	2	728
TCONS_00024054	XLOC_017944	XLOC_017944	novel	Novel_lncRNA	NW_021837046.1	46354337	46357469	+	3	3012
TCONS_00024500	109433229	LOC109433229	protein_coding	Novel_lncRNA	NW_021837046.1	53240720	53257054	+	2	782
TCONS_00025837	XLOC_019340	XLOC_019340	novel	Novel_lncRNA	NW_021837046.1	14145985	14146996	-	3	877
TCONS_00023169	XLOC_017342	XLOC_017342	novel	Novel_lncRNA	NW_021837046.1	29455384	29461513	+	2	633
TCONS_00027089	XLOC_020220	XLOC_020220	novel	Novel_lncRNA	NW_021837046.1	37465847	37469274	-	4	3136
[truncated: 19,416 more rows]
