# Supplementary material for: Systematic identification and characterization of long noncoding RNAs (lncRNAs) during Aedes albopictus development
Source: PLoS Negl Trop Dis. 2022 Apr 13;16(4):e0010245. doi: 10.1371/journal.pntd.0010245 (PMC9007367; doi:10.1371/journal.pntd.0010245)
Supplement: S4 Table — (XLS) [file pntd.0010245.s010.xls]

## Sheet: Table S4 Co-expressing lncRNAs 
S4_Table. Co-expressing lncRNAs and target mRNAs
lncRNA_ID	lncRNA_Gene_ID	lncRNA_Gene_Symbol	mRNA_Gene_ID	mRNA_Gene_Symbol	Pearson_correlation
TCONS_00267449	109406550	LOC109406550	109411339	LOC109411339	0.952765
TCONS_00267449	109406550	LOC109406550	109402069	LOC109402069	0.961083
TCONS_00267449	109406550	LOC109406550	115265054	LOC115265054	0.984185
TCONS_00267449	109406550	LOC109406550	109433403	LOC109433403	0.961566
TCONS_00267449	109406550	LOC109406550	109433041	LOC109433041	0.977195
TCONS_00267449	109406550	LOC109406550	115265051	LOC115265051	0.964121
TCONS_00267449	109406550	LOC109406550	XLOC_174611	XLOC_174611	0.9844
TCONS_00267449	109406550	LOC109406550	109401901	LOC109401901	0.962917
TCONS_00267449	109406550	LOC109406550	109421404	LOC109421404	0.950358
TCONS_00267449	109406550	LOC109406550	109421406	LOC109421406	0.97412
TCONS_00267449	109406550	LOC109406550	109421402	LOC109421402	0.974893
TCONS_00267449	109406550	LOC109406550	109422064	LOC109422064	0.952826
TCONS_00267449	109406550	LOC109406550	109433129	LOC109433129	0.981489
TCONS_00267449	109406550	LOC109406550	115265692	LOC115265692	0.974946
TCONS_00267449	109406550	LOC109406550	115265693	LOC115265693	0.963853
TCONS_00267449	109406550	LOC109406550	115263103	LOC115263103	0.95944
TCONS_00267449	109406550	LOC109406550	109400353	LOC109400353	0.984139
TCONS_00267449	109406550	LOC109406550	109400352	LOC109400352	0.981092
TCONS_00267449	109406550	LOC109406550	109622280	LOC109622280	0.978621
TCONS_00267449	109406550	LOC109406550	115267344	LOC115267344	0.957867
TCONS_00267449	109406550	LOC109406550	109408539	LOC109408539	0.980087
TCONS_00267449	109406550	LOC109406550	109403140	LOC109403140	0.960126
TCONS_00267449	109406550	LOC109406550	115267748	LOC115267748	0.954688
TCONS_00267449	109406550	LOC109406550	109410052	LOC109410052	0.971221
TCONS_00267449	109406550	LOC109406550	XLOC_111122	XLOC_111122	0.955115
TCONS_00267449	109406550	LOC109406550	115258728	LOC115258728	0.959603
TCONS_00267449	109406550	LOC109406550	109419860	LOC109419860	0.99034
TCONS_00267449	109406550	LOC109406550	109397936	LOC109397936	0.978391
TCONS_00267449	109406550	LOC109406550	109406556	LOC109406556	0.982598
TCONS_00267449	109406550	LOC109406550	109406550	LOC109406550	0.980056
TCONS_00267449	109406550	LOC109406550	109403257	LOC109403257	0.963052
TCONS_00267449	109406550	LOC109406550	109425561	LOC109425561	0.9608
TCONS_00267449	109406550	LOC109406550	XLOC_112551	XLOC_112551	0.984546
TCONS_00267449	109406550	LOC109406550	109428694	LOC109428694	0.961196
TCONS_00267449	109406550	LOC109406550	109398688	LOC109398688	0.966504
TCONS_00267449	109406550	LOC109406550	109404318	LOC109404318	0.973289
TCONS_00267449	109406550	LOC109406550	109420162	LOC109420162	0.963307
TCONS_00267449	109406550	LOC109406550	109420163	LOC109420163	0.964442
TCONS_00267449	109406550	LOC109406550	109398683	LOC109398683	0.972193
TCONS_00267449	109406550	LOC109406550	115255562	LOC115255562	0.960255
TCONS_00267449	109406550	LOC109406550	109417269	LOC109417269	0.9751
TCONS_00267449	109406550	LOC109406550	115253908	LOC115253908	0.953702
TCONS_00267449	109406550	LOC109406550	109430325	LOC109430325	0.972062
TCONS_00267449	109406550	LOC109406550	109429597	LOC109429597	0.960782
TCONS_00267449	109406550	LOC109406550	109413756	LOC109413756	0.975447
TCONS_00267449	109406550	LOC109406550	109405058	LOC109405058	0.980397
TCONS_00267449	109406550	LOC109406550	109426742	LOC109426742	0.982907
TCONS_00267449	109406550	LOC109406550	109426743	LOC109426743	0.964493
TCONS_00267449	109406550	LOC109406550	109410049	LOC109410049	0.97336
TCONS_00267449	109406550	LOC109406550	109400350	LOC109400350	0.972384
TCONS_00267449	109406550	LOC109406550	109420202	LOC109420202	0.961078
TCONS_00267449	109406550	LOC109406550	109418202	LOC109418202	0.960013
TCONS_00267449	109406550	LOC109406550	109408601	LOC109408601	0.950779
TCONS_00267449	109406550	LOC109406550	109423856	LOC109423856	0.958823
TCONS_00267449	109406550	LOC109406550	109432233	LOC109432233	0.958139
TCONS_00267449	109406550	LOC109406550	109405071	LOC109405071	0.95803
TCONS_00267449	109406550	LOC109406550	109403098	LOC109403098	0.980081
TCONS_00267449	109406550	LOC109406550	115263237	LOC115263237	0.963385
TCONS_00267449	109406550	LOC109406550	115263238	LOC115263238	0.960966
TCONS_00267449	109406550	LOC109406550	109418960	LOC109418960	0.961801
TCONS_00267449	109406550	LOC109406550	109404302	LOC109404302	0.977225
TCONS_00267449	109406550	LOC109406550	109416577	LOC109416577	0.953086
TCONS_00267449	109406550	LOC109406550	109404300	LOC109404300	0.964018
TCONS_00267449	109406550	LOC109406550	115256512	LOC115256512	0.950277
TCONS_00267449	109406550	LOC109406550	109429745	LOC109429745	0.962402
TCONS_00267449	109406550	LOC109406550	109411313	LOC109411313	0.976212
TCONS_00267449	109406550	LOC109406550	109400981	LOC109400981	0.960966
TCONS_00267449	109406550	LOC109406550	109430804	LOC109430804	0.960544
TCONS_00267449	109406550	LOC109406550	109425107	LOC109425107	0.985523
TCONS_00267449	109406550	LOC109406550	109418030	LOC109418030	0.959589
TCONS_00267449	109406550	LOC109406550	109430764	LOC109430764	0.965072
TCONS_00267449	109406550	LOC109406550	115255124	LOC115255124	0.952766
TCONS_00267449	109406550	LOC109406550	109429606	LOC109429606	0.968247
TCONS_00267449	109406550	LOC109406550	109429607	LOC109429607	0.973787
TCONS_00267449	109406550	LOC109406550	115263088	LOC115263088	0.951165
TCONS_00267449	109406550	LOC109406550	109429602	LOC109429602	0.98581
TCONS_00267449	109406550	LOC109406550	109429603	LOC109429603	0.977122
TCONS_00267449	109406550	LOC109406550	109431727	LOC109431727	0.954755
TCONS_00267449	109406550	LOC109406550	109421180	LOC109421180	0.953402
TCONS_00267449	109406550	LOC109406550	109432486	LOC109432486	0.955311
TCONS_00267449	109406550	LOC109406550	109427282	LOC109427282	0.975289
TCONS_00267449	109406550	LOC109406550	109623228	LOC109623228	0.96747
TCONS_00267449	109406550	LOC109406550	XLOC_169223	XLOC_169223	0.958798
TCONS_00267449	109406550	LOC109406550	109416192	LOC109416192	0.956196
TCONS_00267449	109406550	LOC109406550	109408562	LOC109408562	0.96716
TCONS_00267449	109406550	LOC109406550	109432228	LOC109432228	0.982722
TCONS_00267449	109406550	LOC109406550	109399249	LOC109399249	0.959225
TCONS_00267449	109406550	LOC109406550	109412431	LOC109412431	0.965215
TCONS_00267449	109406550	LOC109406550	109622234	LOC109622234	0.966389
TCONS_00267449	109406550	LOC109406550	109397011	LOC109397011	0.970641
TCONS_00267449	109406550	LOC109406550	109409808	LOC109409808	0.952666
TCONS_00267449	109406550	LOC109406550	115257855	LOC115257855	0.951975
TCONS_00267449	109406550	LOC109406550	109404330	LOC109404330	0.960451
TCONS_00267449	109406550	LOC109406550	109418736	LOC109418736	0.990144
TCONS_00267449	109406550	LOC109406550	115266814	LOC115266814	0.966124
TCONS_00267449	109406550	LOC109406550	109418733	LOC109418733	0.967018
TCONS_00267449	109406550	LOC109406550	115263094	LOC115263094	0.968535
TCONS_00267449	109406550	LOC109406550	109425112	LOC109425112	0.964228
TCONS_00267449	109406550	LOC109406550	109433067	LOC109433067	0.968021
TCONS_00267449	109406550	LOC109406550	109425111	LOC109425111	0.96301
TCONS_00267449	109406550	LOC109406550	115268118	LOC115268118	0.957842
TCONS_00267449	109406550	LOC109406550	115257757	LOC115257757	0.978581
TCONS_00267449	109406550	LOC109406550	109416176	LOC109416176	0.982833
TCONS_00267449	109406550	LOC109406550	109423269	LOC109423269	0.950041
TCONS_00267449	109406550	LOC109406550	109430221	LOC109430221	0.958929
TCONS_00267449	109406550	LOC109406550	109411861	LOC109411861	0.98235
TCONS_00267449	109406550	LOC109406550	115265802	LOC115265802	0.962359
TCONS_00267449	109406550	LOC109406550	XLOC_113458	XLOC_113458	0.964392
TCONS_00267449	109406550	LOC109406550	115268742	LOC115268742	0.985182
TCONS_00267449	109406550	LOC109406550	109432495	LOC109432495	0.972402
TCONS_00267449	109406550	LOC109406550	109408180	LOC109408180	0.964827
TCONS_00267449	109406550	LOC109406550	115262704	LOC115262704	0.980481
TCONS_00267449	109406550	LOC109406550	XLOC_026464	XLOC_026464	0.97697
TCONS_00267449	109406550	LOC109406550	109409755	LOC109409755	0.972417
TCONS_00267449	109406550	LOC109406550	109399502	LOC109399502	0.973742
TCONS_00267449	109406550	LOC109406550	109397392	LOC109397392	0.97584
TCONS_00267449	109406550	LOC109406550	109423266	LOC109423266	0.959732
TCONS_00267449	109406550	LOC109406550	115269903	LOC115269903	0.979026
TCONS_00267449	109406550	LOC109406550	109623022	LOC109623022	0.95501
TCONS_00267449	109406550	LOC109406550	109432251	LOC109432251	0.962847
TCONS_00267449	109406550	LOC109406550	109402189	LOC109402189	0.969085
TCONS_00267449	109406550	LOC109406550	109423268	LOC109423268	0.954143
TCONS_00267449	109406550	LOC109406550	109623382	LOC109623382	0.959606
TCONS_00267449	109406550	LOC109406550	115265011	LOC115265011	0.9537
TCONS_00267449	109406550	LOC109406550	109413996	LOC109413996	0.981674
TCONS_00267449	109406550	LOC109406550	109413995	LOC109413995	0.971262
TCONS_00267449	109406550	LOC109406550	XLOC_194673	XLOC_194673	0.953133
TCONS_00267449	109406550	LOC109406550	109424137	LOC109424137	0.985751
TCONS_00267449	109406550	LOC109406550	109409014	LOC109409014	0.984931
TCONS_00267449	109406550	LOC109406550	115264075	LOC115264075	0.969651
TCONS_00267449	109406550	LOC109406550	109420609	LOC109420609	0.950291
TCONS_00267449	109406550	LOC109406550	115253489	LOC115253489	0.973
TCONS_00267449	109406550	LOC109406550	109426655	LOC109426655	0.95452
TCONS_00267449	109406550	LOC109406550	109426657	LOC109426657	0.957304
TCONS_00267449	109406550	LOC109406550	109399459	LOC109399459	0.977332
TCONS_00267449	109406550	LOC109406550	109398505	LOC109398505	0.970595
TCONS_00267449	109406550	LOC109406550	109410711	LOC109410711	0.959271
TCONS_00267449	109406550	LOC109406550	XLOC_080697	XLOC_080697	0.968763
TCONS_00267449	109406550	LOC109406550	115269815	LOC115269815	0.961316
TCONS_00267449	109406550	LOC109406550	109410051	LOC109410051	0.965468
TCONS_00267449	109406550	LOC109406550	109409089	LOC109409089	0.973885
TCONS_00267449	109406550	LOC109406550	109420716	LOC109420716	0.981643
TCONS_00267449	109406550	LOC109406550	115256762	LOC115256762	0.958962
TCONS_00267449	109406550	LOC109406550	109398504	LOC109398504	0.979541
TCONS_00267449	109406550	LOC109406550	109416156	LOC109416156	0.959311
TCONS_00267449	109406550	LOC109406550	115254862	LOC115254862	0.969211
TCONS_00267449	109406550	LOC109406550	109404117	LOC109404117	0.972045
TCONS_00267449	109406550	LOC109406550	109416311	LOC109416311	0.981817
TCONS_00267449	109406550	LOC109406550	XLOC_015648	XLOC_015648	0.979558
TCONS_00267449	109406550	LOC109406550	109400303	LOC109400303	0.967885
TCONS_00267449	109406550	LOC109406550	109416798	LOC109416798	0.956872
TCONS_00267449	109406550	LOC109406550	109406559	LOC109406559	0.975272
TCONS_00267449	109406550	LOC109406550	109421236	LOC109421236	0.957535
TCONS_00267449	109406550	LOC109406550	109420610	LOC109420610	0.972226
TCONS_00267449	109406550	LOC109406550	109397937	LOC109397937	0.979396
TCONS_00267449	109406550	LOC109406550	109420320	LOC109420320	0.964834
TCONS_00267449	109406550	LOC109406550	109411179	LOC109411179	0.955615
TCONS_00267449	109406550	LOC109406550	115254558	LOC115254558	0.97527
TCONS_00267449	109406550	LOC109406550	109403113	LOC109403113	0.9808
TCONS_00267449	109406550	LOC109406550	109403111	LOC109403111	0.983662
TCONS_00267449	109406550	LOC109406550	109426625	LOC109426625	0.981826
TCONS_00267449	109406550	LOC109406550	109419837	LOC109419837	0.975294
TCONS_00267449	109406550	LOC109406550	115257064	LOC115257064	0.96694
TCONS_00267449	109406550	LOC109406550	109396995	LOC109396995	0.971003
TCONS_00267449	109406550	LOC109406550	115256860	LOC115256860	0.953046
TCONS_00267449	109406550	LOC109406550	115265700	LOC115265700	0.978835
TCONS_00267449	109406550	LOC109406550	109396996	LOC109396996	0.955663
TCONS_00267449	109406550	LOC109406550	109404321	LOC109404321	0.99022
TCONS_00267449	109406550	LOC109406550	109411276	LOC109411276	0.972984
TCONS_00267449	109406550	LOC109406550	115265099	LOC115265099	0.981216
TCONS_00267449	109406550	LOC109406550	109425203	LOC109425203	0.972934
TCONS_00267449	109406550	LOC109406550	109425201	LOC109425201	0.969631
TCONS_00267449	109406550	LOC109406550	XLOC_002899	XLOC_002899	0.963893
TCONS_00267449	109406550	LOC109406550	109406016	LOC109406016	0.961024
TCONS_00267449	109406550	LOC109406550	115268370	LOC115268370	0.959067
TCONS_00267449	109406550	LOC109406550	XLOC_033421	XLOC_033421	0.977823
TCONS_00267449	109406550	LOC109406550	XLOC_080689	XLOC_080689	0.991031
TCONS_00267449	109406550	LOC109406550	XLOC_070627	XLOC_070627	0.961905
TCONS_00267449	109406550	LOC109406550	109421387	LOC109421387	0.975911
TCONS_00267449	109406550	LOC109406550	115256778	LOC115256778	0.983612
TCONS_00267449	109406550	LOC109406550	109432507	LOC109432507	0.981285
TCONS_00267449	109406550	LOC109406550	109432055	LOC109432055	0.962366
TCONS_00267449	109406550	LOC109406550	109419079	LOC109419079	0.964264
TCONS_00267449	109406550	LOC109406550	115265832	LOC115265832	0.96522
TCONS_00267449	109406550	LOC109406550	109430007	LOC109430007	0.951555
TCONS_00267449	109406550	LOC109406550	109425906	LOC109425906	0.981633
TCONS_00267449	109406550	LOC109406550	109402739	LOC109402739	0.953862
TCONS_00267449	109406550	LOC109406550	109405911	LOC109405911	0.956321
TCONS_00267449	109406550	LOC109406550	115257216	LOC115257216	0.970118
TCONS_00267449	109406550	LOC109406550	109425109	LOC109425109	0.977551
TCONS_00267449	109406550	LOC109406550	109431730	LOC109431730	0.95175
TCONS_00267449	109406550	LOC109406550	115260253	LOC115260253	0.964175
TCONS_00267449	109406550	LOC109406550	115260682	LOC115260682	0.973184
TCONS_00267449	109406550	LOC109406550	109419853	LOC109419853	0.970297
TCONS_00267449	109406550	LOC109406550	109426631	LOC109426631	0.966471
TCONS_00267449	109406550	LOC109406550	109411288	LOC109411288	0.955079
TCONS_00267449	109406550	LOC109406550	XLOC_129473	XLOC_129473	0.957469
TCONS_00267449	109406550	LOC109406550	115270001	LOC115270001	0.953828
TCONS_00267449	109406550	LOC109406550	115270000	LOC115270000	0.952633
TCONS_00267449	109406550	LOC109406550	109399717	LOC109399717	0.981044
TCONS_00267449	109406550	LOC109406550	XLOC_202330	XLOC_202330	0.9721
TCONS_00267449	109406550	LOC109406550	109422713	LOC109422713	0.956748
TCONS_00267449	109406550	LOC109406550	109413969	LOC109413969	0.979743
TCONS_00267449	109406550	LOC109406550	115265048	LOC115265048	0.981747
TCONS_00267449	109406550	LOC109406550	109430778	LOC109430778	0.957322
TCONS_00267449	109406550	LOC109406550	115258740	LOC115258740	0.966171
TCONS_00267449	109406550	LOC109406550	115268263	LOC115268263	0.978865
TCONS_00267449	109406550	LOC109406550	109409992	LOC109409992	0.96324
TCONS_00267449	109406550	LOC109406550	115268261	LOC115268261	0.964407
TCONS_00267449	109406550	LOC109406550	115266343	LOC115266343	0.951451
TCONS_00267449	109406550	LOC109406550	109415623	LOC109415623	0.957544
TCONS_00267449	109406550	LOC109406550	115262102	LOC115262102	0.965319
TCONS_00267449	109406550	LOC109406550	109409792	LOC109409792	0.973905
TCONS_00267449	109406550	LOC109406550	115263115	LOC115263115	0.96879
TCONS_00267449	109406550	LOC109406550	109420161	LOC109420161	0.970747
TCONS_00267449	109406550	LOC109406550	109405051	LOC109405051	0.980642
TCONS_00267449	109406550	LOC109406550	109426605	LOC109426605	0.955436
TCONS_00267449	109406550	LOC109406550	109426604	LOC109426604	0.964654
TCONS_00267449	109406550	LOC109406550	109414208	LOC109414208	0.956376
TCONS_00267449	109406550	LOC109406550	XLOC_038117	XLOC_038117	0.954541
TCONS_00267449	109406550	LOC109406550	109430380	LOC109430380	0.965647
TCONS_00267449	109406550	LOC109406550	109400289	LOC109400289	0.9856
TCONS_00267449	109406550	LOC109406550	109414356	LOC109414356	0.961352
TCONS_00267449	109406550	LOC109406550	109623168	LOC109623168	0.975572
TCONS_00267449	109406550	LOC109406550	109421398	LOC109421398	0.952544
TCONS_00267449	109406550	LOC109406550	109428540	LOC109428540	0.97276
TCONS_00267449	109406550	LOC109406550	109420181	LOC109420181	0.959671
TCONS_00061553	XLOC_046188	XLOC_046188	109432445	LOC109432445	0.958798
TCONS_00061553	XLOC_046188	XLOC_046188	109420647	LOC109420647	0.950411
TCONS_00061553	XLOC_046188	XLOC_046188	115260665	LOC115260665	0.967254
TCONS_00061553	XLOC_046188	XLOC_046188	109422559	LOC109422559	0.967884
TCONS_00061553	XLOC_046188	XLOC_046188	109422553	LOC109422553	0.954496
TCONS_00061553	XLOC_046188	XLOC_046188	109407507	LOC109407507	0.953022
TCONS_00061553	XLOC_046188	XLOC_046188	109419514	LOC109419514	0.968249
TCONS_00061553	XLOC_046188	XLOC_046188	109397930	LOC109397930	0.956308
TCONS_00061553	XLOC_046188	XLOC_046188	109621825	LOC109621825	0.960895
TCONS_00061553	XLOC_046188	XLOC_046188	109423208	LOC109423208	0.959602
TCONS_00061553	XLOC_046188	XLOC_046188	115261629	LOC115261629	0.95278
TCONS_00061553	XLOC_046188	XLOC_046188	XLOC_026845	XLOC_026845	0.962931
TCONS_00061553	XLOC_046188	XLOC_046188	115264624	LOC115264624	0.969964
TCONS_00061553	XLOC_046188	XLOC_046188	109409967	LOC109409967	0.95091
TCONS_00061553	XLOC_046188	XLOC_046188	109621480	LOC109621480	0.988228
TCONS_00061553	XLOC_046188	XLOC_046188	109430237	LOC109430237	0.955061
TCONS_00061553	XLOC_046188	XLOC_046188	109406602	LOC109406602	0.951481
TCONS_00061553	XLOC_046188	XLOC_046188	109430232	LOC109430232	0.96113
TCONS_00061553	XLOC_046188	XLOC_046188	109403057	LOC109403057	0.956428
TCONS_00061553	XLOC_046188	XLOC_046188	109397422	LOC109397422	0.961358
TCONS_00061553	XLOC_046188	XLOC_046188	115258403	LOC115258403	0.965821
TCONS_00061553	XLOC_046188	XLOC_046188	109623359	LOC109623359	0.959428
TCONS_00061553	XLOC_046188	XLOC_046188	115258514	LOC115258514	0.969881
TCONS_00061553	XLOC_046188	XLOC_046188	115267015	LOC115267015	0.957234
TCONS_00061553	XLOC_046188	XLOC_046188	109421345	LOC109421345	0.957154
TCONS_00061553	XLOC_046188	XLOC_046188	109424681	LOC109424681	0.95722
TCONS_00061553	XLOC_046188	XLOC_046188	XLOC_115653	XLOC_115653	0.974239
TCONS_00061553	XLOC_046188	XLOC_046188	115267405	LOC115267405	0.957592
TCONS_00061553	XLOC_046188	XLOC_046188	115259823	LOC115259823	0.970229
TCONS_00061553	XLOC_046188	XLOC_046188	XLOC_003707	XLOC_003707	0.989193
TCONS_00061553	XLOC_046188	XLOC_046188	XLOC_048594	XLOC_048594	0.970104
TCONS_00061553	XLOC_046188	XLOC_046188	115271101	LOC115271101	0.96642
TCONS_00061553	XLOC_046188	XLOC_046188	115260364	LOC115260364	0.955377
TCONS_00061553	XLOC_046188	XLOC_046188	109397888	LOC109397888	0.986483
TCONS_00061553	XLOC_046188	XLOC_046188	115255667	LOC115255667	0.962551
TCONS_00061553	XLOC_046188	XLOC_046188	109398518	LOC109398518	0.951426
TCONS_00061553	XLOC_046188	XLOC_046188	109406981	LOC109406981	0.964169
TCONS_00061553	XLOC_046188	XLOC_046188	109407455	LOC109407455	0.962679
TCONS_00061553	XLOC_046188	XLOC_046188	115264473	LOC115264473	0.951225
TCONS_00061553	XLOC_046188	XLOC_046188	109415375	LOC109415375	0.953081
TCONS_00061553	XLOC_046188	XLOC_046188	109425456	LOC109425456	0.985466
TCONS_00061553	XLOC_046188	XLOC_046188	109416300	LOC109416300	0.965039
TCONS_00061553	XLOC_046188	XLOC_046188	115268044	LOC115268044	0.967126
TCONS_00061553	XLOC_046188	XLOC_046188	109420227	LOC109420227	0.955363
TCONS_00061553	XLOC_046188	XLOC_046188	115267038	LOC115267038	0.956126
TCONS_00061553	XLOC_046188	XLOC_046188	109621915	LOC109621915	0.964346
TCONS_00061553	XLOC_046188	XLOC_046188	109421800	LOC109421800	0.965928
TCONS_00061553	XLOC_046188	XLOC_046188	XLOC_053178	XLOC_053178	0.950658
TCONS_00061553	XLOC_046188	XLOC_046188	109403702	LOC109403702	0.987045
TCONS_00061553	XLOC_046188	XLOC_046188	115263671	LOC115263671	0.97316
TCONS_00061553	XLOC_046188	XLOC_046188	109407639	LOC109407639	0.950078
TCONS_00061553	XLOC_046188	XLOC_046188	109398865	LOC109398865	0.963749
TCONS_00061553	XLOC_046188	XLOC_046188	109401491	LOC109401491	0.965729
TCONS_00061553	XLOC_046188	XLOC_046188	109398902	LOC109398902	0.952419
TCONS_00061553	XLOC_046188	XLOC_046188	115266883	LOC115266883	0.984646
TCONS_00061553	XLOC_046188	XLOC_046188	115257587	LOC115257587	0.975065
TCONS_00061553	XLOC_046188	XLOC_046188	109401310	LOC109401310	0.956333
TCONS_00061553	XLOC_046188	XLOC_046188	109424534	LOC109424534	0.969693
TCONS_00061553	XLOC_046188	XLOC_046188	109415271	LOC109415271	0.957248
TCONS_00061553	XLOC_046188	XLOC_046188	109622097	LOC109622097	0.974399
TCONS_00061553	XLOC_046188	XLOC_046188	109405564	LOC109405564	0.970167
TCONS_00061553	XLOC_046188	XLOC_046188	109432696	LOC109432696	0.960121
TCONS_00061553	XLOC_046188	XLOC_046188	109399845	LOC109399845	0.951758
TCONS_00061553	XLOC_046188	XLOC_046188	109398798	LOC109398798	0.960144
TCONS_00061553	XLOC_046188	XLOC_046188	XLOC_177963	XLOC_177963	0.959049
TCONS_00061553	XLOC_046188	XLOC_046188	109415593	LOC109415593	0.962886
TCONS_00061553	XLOC_046188	XLOC_046188	115264483	LOC115264483	0.955606
TCONS_00061553	XLOC_046188	XLOC_046188	109415596	LOC109415596	0.963425
TCONS_00061553	XLOC_046188	XLOC_046188	109426343	LOC109426343	0.953897
TCONS_00061553	XLOC_046188	XLOC_046188	115262576	LOC115262576	0.963198
TCONS_00061553	XLOC_046188	XLOC_046188	109432189	LOC109432189	0.976287
TCONS_00061553	XLOC_046188	XLOC_046188	109428491	LOC109428491	0.952128
TCONS_00061553	XLOC_046188	XLOC_046188	109415052	LOC109415052	0.951737
TCONS_00061553	XLOC_046188	XLOC_046188	XLOC_065710	XLOC_065710	0.978821
TCONS_00061553	XLOC_046188	XLOC_046188	115253804	LOC115253804	0.960668
TCONS_00061553	XLOC_046188	XLOC_046188	109409025	LOC109409025	0.969302
TCONS_00061553	XLOC_046188	XLOC_046188	115261404	LOC115261404	0.985269
TCONS_00061553	XLOC_046188	XLOC_046188	109417844	LOC109417844	0.978149
TCONS_00061553	XLOC_046188	XLOC_046188	109413407	LOC109413407	0.98294
TCONS_00061553	XLOC_046188	XLOC_046188	109421018	LOC109421018	0.955545
TCONS_00061553	XLOC_046188	XLOC_046188	109416430	LOC109416430	0.957964
TCONS_00061553	XLOC_046188	XLOC_046188	109428523	LOC109428523	0.953861
TCONS_00061553	XLOC_046188	XLOC_046188	109417311	LOC109417311	0.963442
TCONS_00061553	XLOC_046188	XLOC_046188	109404086	LOC109404086	0.953575
TCONS_00061553	XLOC_046188	XLOC_046188	109622350	LOC109622350	0.956077
TCONS_00061553	XLOC_046188	XLOC_046188	115269145	LOC115269145	0.961243
TCONS_00061553	XLOC_046188	XLOC_046188	109397047	LOC109397047	0.981728
TCONS_00061553	XLOC_046188	XLOC_046188	109428851	LOC109428851	0.956909
TCONS_00061553	XLOC_046188	XLOC_046188	115266126	LOC115266126	0.968342
TCONS_00061553	XLOC_046188	XLOC_046188	109426051	LOC109426051	0.978457
TCONS_00061553	XLOC_046188	XLOC_046188	115262051	LOC115262051	0.951041
TCONS_00061553	XLOC_046188	XLOC_046188	115255059	LOC115255059	0.99189
TCONS_00061553	XLOC_046188	XLOC_046188	XLOC_210171	XLOC_210171	0.958443
TCONS_00061553	XLOC_046188	XLOC_046188	115264258	LOC115264258	0.955408
TCONS_00061553	XLOC_046188	XLOC_046188	XLOC_194276	XLOC_194276	0.963055
TCONS_00061553	XLOC_046188	XLOC_046188	109418261	LOC109418261	0.955342
TCONS_00061553	XLOC_046188	XLOC_046188	115265104	LOC115265104	0.951672
TCONS_00061553	XLOC_046188	XLOC_046188	115264910	LOC115264910	0.957868
TCONS_00061553	XLOC_046188	XLOC_046188	109404013	LOC109404013	0.965378
TCONS_00061553	XLOC_046188	XLOC_046188	109422425	LOC109422425	0.958244
TCONS_00061553	XLOC_046188	XLOC_046188	109408995	LOC109408995	0.951886
TCONS_00061553	XLOC_046188	XLOC_046188	109416919	LOC109416919	0.969673
TCONS_00061553	XLOC_046188	XLOC_046188	109408443	LOC109408443	0.957923
TCONS_00061553	XLOC_046188	XLOC_046188	109425367	LOC109425367	0.950774
TCONS_00061553	XLOC_046188	XLOC_046188	109406680	LOC109406680	0.951974
TCONS_00061553	XLOC_046188	XLOC_046188	109415149	LOC109415149	0.968605
TCONS_00061553	XLOC_046188	XLOC_046188	109419331	LOC109419331	0.966736
TCONS_00061553	XLOC_046188	XLOC_046188	109419485	LOC109419485	0.960101
TCONS_00061553	XLOC_046188	XLOC_046188	109431601	LOC109431601	0.951644
TCONS_00061553	XLOC_046188	XLOC_046188	109412880	LOC109412880	0.95545
TCONS_00061553	XLOC_046188	XLOC_046188	109415489	LOC109415489	0.955481
TCONS_00061553	XLOC_046188	XLOC_046188	109428213	LOC109428213	0.955321
TCONS_00061553	XLOC_046188	XLOC_046188	115271112	LOC115271112	0.971708
TCONS_00061553	XLOC_046188	XLOC_046188	XLOC_054012	XLOC_054012	0.965944
TCONS_00061553	XLOC_046188	XLOC_046188	109424624	LOC109424624	0.956472
TCONS_00061553	XLOC_046188	XLOC_046188	115254065	LOC115254065	0.955008
TCONS_00061553	XLOC_046188	XLOC_046188	115254069	LOC115254069	0.972
TCONS_00061553	XLOC_046188	XLOC_046188	XLOC_198743	XLOC_198743	0.958994
TCONS_00061553	XLOC_046188	XLOC_046188	109414648	LOC109414648	0.981788
TCONS_00061553	XLOC_046188	XLOC_046188	115262824	LOC115262824	0.950629
TCONS_00061553	XLOC_046188	XLOC_046188	109421055	LOC109421055	0.955914
TCONS_00061553	XLOC_046188	XLOC_046188	109402284	LOC109402284	0.972571
TCONS_00061553	XLOC_046188	XLOC_046188	XLOC_064883	XLOC_064883	0.966526
TCONS_00061553	XLOC_046188	XLOC_046188	115264680	LOC115264680	0.964628
TCONS_00061553	XLOC_046188	XLOC_046188	115265496	LOC115265496	0.982389
TCONS_00061553	XLOC_046188	XLOC_046188	109397005	LOC109397005	0.952849
TCONS_00061553	XLOC_046188	XLOC_046188	109397006	LOC109397006	0.962057
TCONS_00061553	XLOC_046188	XLOC_046188	109422611	LOC109422611	0.972633
TCONS_00061553	XLOC_046188	XLOC_046188	109401142	LOC109401142	0.971847
TCONS_00061553	XLOC_046188	XLOC_046188	115266169	LOC115266169	0.965394
TCONS_00061553	XLOC_046188	XLOC_046188	109405232	LOC109405232	0.963141
TCONS_00061553	XLOC_046188	XLOC_046188	109430598	LOC109430598	0.956817
TCONS_00061553	XLOC_046188	XLOC_046188	115265812	LOC115265812	0.95449
TCONS_00061553	XLOC_046188	XLOC_046188	109407280	LOC109407280	0.965587
TCONS_00061553	XLOC_046188	XLOC_046188	109621351	LOC109621351	0.963252
TCONS_00061553	XLOC_046188	XLOC_046188	115261842	LOC115261842	0.968619
TCONS_00061553	XLOC_046188	XLOC_046188	XLOC_070163	XLOC_070163	0.96107
TCONS_00061553	XLOC_046188	XLOC_046188	109400713	LOC109400713	0.979589
TCONS_00061553	XLOC_046188	XLOC_046188	109411260	LOC109411260	0.981671
TCONS_00061553	XLOC_046188	XLOC_046188	115253572	LOC115253572	0.968515
TCONS_00061553	XLOC_046188	XLOC_046188	115269072	LOC115269072	0.96234
TCONS_00061553	XLOC_046188	XLOC_046188	109414182	LOC109414182	0.952141
TCONS_00061553	XLOC_046188	XLOC_046188	109419033	LOC109419033	0.990916
TCONS_00061553	XLOC_046188	XLOC_046188	109622251	LOC109622251	0.95902
TCONS_00061553	XLOC_046188	XLOC_046188	115268172	LOC115268172	0.957971
TCONS_00061553	XLOC_046188	XLOC_046188	109412043	LOC109412043	0.966767
TCONS_00061553	XLOC_046188	XLOC_046188	115266682	LOC115266682	0.954888
TCONS_00061553	XLOC_046188	XLOC_046188	109429145	LOC109429145	0.978351
TCONS_00061553	XLOC_046188	XLOC_046188	109433280	LOC109433280	0.97339
TCONS_00061553	XLOC_046188	XLOC_046188	109401660	LOC109401660	0.950313
TCONS_00061553	XLOC_046188	XLOC_046188	XLOC_046765	XLOC_046765	0.967185
TCONS_00061553	XLOC_046188	XLOC_046188	109408561	LOC109408561	0.979155
TCONS_00061553	XLOC_046188	XLOC_046188	109410464	LOC109410464	0.963361
TCONS_00061553	XLOC_046188	XLOC_046188	109397359	LOC109397359	0.950946
TCONS_00061553	XLOC_046188	XLOC_046188	109421874	LOC109421874	0.980142
TCONS_00061553	XLOC_046188	XLOC_046188	109406154	LOC109406154	0.954159
TCONS_00061553	XLOC_046188	XLOC_046188	109425431	LOC109425431	0.953157
TCONS_00061553	XLOC_046188	XLOC_046188	115260766	LOC115260766	0.951677
TCONS_00061553	XLOC_046188	XLOC_046188	109413360	LOC109413360	0.958398
TCONS_00061553	XLOC_046188	XLOC_046188	109421221	LOC109421221	0.967759
TCONS_00061553	XLOC_046188	XLOC_046188	115270125	LOC115270125	0.982415
TCONS_00061553	XLOC_046188	XLOC_046188	109409838	LOC109409838	0.967053
TCONS_00061553	XLOC_046188	XLOC_046188	109415039	LOC109415039	0.957085
TCONS_00061553	XLOC_046188	XLOC_046188	109398783	LOC109398783	0.964382
TCONS_00061553	XLOC_046188	XLOC_046188	115259801	LOC115259801	0.983618
TCONS_00061553	XLOC_046188	XLOC_046188	115268888	LOC115268888	0.96771
TCONS_00061553	XLOC_046188	XLOC_046188	XLOC_044722	XLOC_044722	0.955523
TCONS_00061553	XLOC_046188	XLOC_046188	109407496	LOC109407496	0.986441
TCONS_00061553	XLOC_046188	XLOC_046188	115253602	LOC115253602	0.971198
TCONS_00061553	XLOC_046188	XLOC_046188	109413093	LOC109413093	0.957956
TCONS_00061553	XLOC_046188	XLOC_046188	109413568	LOC109413568	0.957166
TCONS_00061553	XLOC_046188	XLOC_046188	109420936	LOC109420936	0.962842
TCONS_00061553	XLOC_046188	XLOC_046188	109421099	LOC109421099	0.957928
TCONS_00061553	XLOC_046188	XLOC_046188	109621892	LOC109621892	0.95597
TCONS_00061553	XLOC_046188	XLOC_046188	109621897	LOC109621897	0.983758
TCONS_00061553	XLOC_046188	XLOC_046188	109418413	LOC109418413	0.951811
TCONS_00061553	XLOC_046188	XLOC_046188	109411230	LOC109411230	0.952067
TCONS_00061553	XLOC_046188	XLOC_046188	109398026	LOC109398026	0.961068
TCONS_00061553	XLOC_046188	XLOC_046188	109417984	LOC109417984	0.952027
TCONS_00061553	XLOC_046188	XLOC_046188	XLOC_085503	XLOC_085503	0.953368
TCONS_00061553	XLOC_046188	XLOC_046188	109621255	LOC109621255	0.967126
TCONS_00061553	XLOC_046188	XLOC_046188	109417859	LOC109417859	0.963259
TCONS_00061553	XLOC_046188	XLOC_046188	115257132	LOC115257132	0.956403
TCONS_00061553	XLOC_046188	XLOC_046188	115256839	LOC115256839	0.950516
TCONS_00061553	XLOC_046188	XLOC_046188	109623079	LOC109623079	0.957531
TCONS_00061553	XLOC_046188	XLOC_046188	109425276	LOC109425276	0.954195
TCONS_00061553	XLOC_046188	XLOC_046188	115266762	LOC115266762	0.963928
TCONS_00061553	XLOC_046188	XLOC_046188	109408801	LOC109408801	0.980904
TCONS_00061553	XLOC_046188	XLOC_046188	109420413	LOC109420413	0.964029
TCONS_00061553	XLOC_046188	XLOC_046188	115256425	LOC115256425	0.957814
TCONS_00061553	XLOC_046188	XLOC_046188	115262129	LOC115262129	0.976566
TCONS_00061553	XLOC_046188	XLOC_046188	115266033	LOC115266033	0.95431
TCONS_00061553	XLOC_046188	XLOC_046188	115254240	LOC115254240	0.952801
TCONS_00061553	XLOC_046188	XLOC_046188	115264696	LOC115264696	0.973026
TCONS_00061553	XLOC_046188	XLOC_046188	109414426	LOC109414426	0.969962
TCONS_00061553	XLOC_046188	XLOC_046188	115263236	LOC115263236	0.961036
TCONS_00061553	XLOC_046188	XLOC_046188	109621635	LOC109621635	0.952234
TCONS_00061553	XLOC_046188	XLOC_046188	109622136	LOC109622136	0.95126
TCONS_00061553	XLOC_046188	XLOC_046188	109431680	LOC109431680	0.953121
TCONS_00061553	XLOC_046188	XLOC_046188	115268107	LOC115268107	0.95239
TCONS_00061553	XLOC_046188	XLOC_046188	109408242	LOC109408242	0.953996
TCONS_00061553	XLOC_046188	XLOC_046188	109420460	LOC109420460	0.950058
TCONS_00061553	XLOC_046188	XLOC_046188	109427016	LOC109427016	0.986367
TCONS_00061553	XLOC_046188	XLOC_046188	109411724	LOC109411724	0.962936
TCONS_00061553	XLOC_046188	XLOC_046188	109402178	LOC109402178	0.965738
TCONS_00061553	XLOC_046188	XLOC_046188	109432222	LOC109432222	0.961002
TCONS_00061553	XLOC_046188	XLOC_046188	115270378	LOC115270378	0.953885
TCONS_00061553	XLOC_046188	XLOC_046188	109417186	LOC109417186	0.952895
TCONS_00061553	XLOC_046188	XLOC_046188	109410556	LOC109410556	0.965702
TCONS_00061553	XLOC_046188	XLOC_046188	XLOC_219352	XLOC_219352	0.965268
TCONS_00061553	XLOC_046188	XLOC_046188	109422812	LOC109422812	0.951258
TCONS_00061553	XLOC_046188	XLOC_046188	109429842	LOC109429842	0.968983
TCONS_00061553	XLOC_046188	XLOC_046188	109431814	LOC109431814	0.968457
TCONS_00061553	XLOC_046188	XLOC_046188	109414950	LOC109414950	0.969443
TCONS_00061553	XLOC_046188	XLOC_046188	109397362	LOC109397362	0.961764
TCONS_00061553	XLOC_046188	XLOC_046188	109425050	LOC109425050	0.956424
TCONS_00061553	XLOC_046188	XLOC_046188	115262708	LOC115262708	0.959896
TCONS_00061553	XLOC_046188	XLOC_046188	109431619	LOC109431619	0.96835
TCONS_00061553	XLOC_046188	XLOC_046188	109405484	LOC109405484	0.956995
TCONS_00061553	XLOC_046188	XLOC_046188	115267498	LOC115267498	0.974809
TCONS_00061553	XLOC_046188	XLOC_046188	109400479	LOC109400479	0.955331
TCONS_00061553	XLOC_046188	XLOC_046188	109402342	LOC109402342	0.954736
TCONS_00061553	XLOC_046188	XLOC_046188	109428340	LOC109428340	0.95406
TCONS_00061553	XLOC_046188	XLOC_046188	115267771	LOC115267771	0.969407
TCONS_00061553	XLOC_046188	XLOC_046188	115255798	LOC115255798	0.969446
TCONS_00061553	XLOC_046188	XLOC_046188	109399823	LOC109399823	0.956469
TCONS_00061553	XLOC_046188	XLOC_046188	109405699	LOC109405699	0.979038
TCONS_00061553	XLOC_046188	XLOC_046188	109400888	LOC109400888	0.961618
TCONS_00061553	XLOC_046188	XLOC_046188	109432480	LOC109432480	0.979838
TCONS_00061553	XLOC_046188	XLOC_046188	115267782	LOC115267782	0.969065
TCONS_00061553	XLOC_046188	XLOC_046188	XLOC_003333	XLOC_003333	0.980983
TCONS_00061553	XLOC_046188	XLOC_046188	109416070	LOC109416070	0.963989
TCONS_00061553	XLOC_046188	XLOC_046188	109413927	LOC109413927	0.950198
TCONS_00061553	XLOC_046188	XLOC_046188	109412354	LOC109412354	0.962901
TCONS_00061553	XLOC_046188	XLOC_046188	115255970	LOC115255970	0.969319
TCONS_00061553	XLOC_046188	XLOC_046188	109423928	LOC109423928	0.955799
TCONS_00061553	XLOC_046188	XLOC_046188	109422744	LOC109422744	0.950711
TCONS_00061553	XLOC_046188	XLOC_046188	XLOC_021868	XLOC_021868	0.9848
TCONS_00061553	XLOC_046188	XLOC_046188	109407538	LOC109407538	0.962943
TCONS_00061553	XLOC_046188	XLOC_046188	115260910	LOC115260910	0.968783
TCONS_00061553	XLOC_046188	XLOC_046188	109423813	LOC109423813	0.962257
TCONS_00061553	XLOC_046188	XLOC_046188	109408086	LOC109408086	0.953098
TCONS_00061553	XLOC_046188	XLOC_046188	109621944	LOC109621944	0.951639
TCONS_00061553	XLOC_046188	XLOC_046188	109431768	LOC109431768	0.965501
TCONS_00061553	XLOC_046188	XLOC_046188	XLOC_122664	XLOC_122664	0.96837
TCONS_00061553	XLOC_046188	XLOC_046188	115253891	LOC115253891	0.967546
TCONS_00061553	XLOC_046188	XLOC_046188	109409131	LOC109409131	0.958762
TCONS_00061553	XLOC_046188	XLOC_046188	109405212	LOC109405212	0.961126
TCONS_00061553	XLOC_046188	XLOC_046188	115264575	LOC115264575	0.962138
TCONS_00061553	XLOC_046188	XLOC_046188	109429013	LOC109429013	0.962136
TCONS_00061553	XLOC_046188	XLOC_046188	109427482	LOC109427482	0.961906
TCONS_00061553	XLOC_046188	XLOC_046188	109414453	LOC109414453	0.963258
TCONS_00061553	XLOC_046188	XLOC_046188	115264256	LOC115264256	0.957345
TCONS_00061553	XLOC_046188	XLOC_046188	115265043	LOC115265043	0.953616
TCONS_00061553	XLOC_046188	XLOC_046188	109424548	LOC109424548	0.967342
TCONS_00061553	XLOC_046188	XLOC_046188	109425392	LOC109425392	0.957831
TCONS_00061553	XLOC_046188	XLOC_046188	XLOC_064487	XLOC_064487	0.958921
TCONS_00061553	XLOC_046188	XLOC_046188	109418066	LOC109418066	0.954253
TCONS_00061553	XLOC_046188	XLOC_046188	115260571	LOC115260571	0.958215
TCONS_00061553	XLOC_046188	XLOC_046188	109411618	LOC109411618	0.978873
TCONS_00061553	XLOC_046188	XLOC_046188	109423385	LOC109423385	0.971333
TCONS_00061553	XLOC_046188	XLOC_046188	109415181	LOC109415181	0.952851
TCONS_00061553	XLOC_046188	XLOC_046188	109406528	LOC109406528	0.955675
TCONS_00061553	XLOC_046188	XLOC_046188	115266199	LOC115266199	0.967368
TCONS_00061553	XLOC_046188	XLOC_046188	109405617	LOC109405617	0.983374
TCONS_00061553	XLOC_046188	XLOC_046188	109427590	LOC109427590	0.989859
TCONS_00061553	XLOC_046188	XLOC_046188	115265605	LOC115265605	0.958419
TCONS_00061553	XLOC_046188	XLOC_046188	109408423	LOC109408423	0.976056
TCONS_00061553	XLOC_046188	XLOC_046188	115265602	LOC115265602	0.951679
TCONS_00061553	XLOC_046188	XLOC_046188	109623345	LOC109623345	0.976343
TCONS_00061553	XLOC_046188	XLOC_046188	109410520	LOC109410520	0.958114
TCONS_00061553	XLOC_046188	XLOC_046188	109406960	LOC109406960	0.964104
TCONS_00061553	XLOC_046188	XLOC_046188	115253635	LOC115253635	0.953826
TCONS_00061553	XLOC_046188	XLOC_046188	115259336	LOC115259336	0.977709
TCONS_00061553	XLOC_046188	XLOC_046188	115270060	LOC115270060	0.961645
TCONS_00061553	XLOC_046188	XLOC_046188	115260961	LOC115260961	0.959836
TCONS_00061553	XLOC_046188	XLOC_046188	109429883	LOC109429883	0.956491
TCONS_00061553	XLOC_046188	XLOC_046188	109430840	LOC109430840	0.963579
TCONS_00061553	XLOC_046188	XLOC_046188	109399038	LOC109399038	0.95991
TCONS_00061553	XLOC_046188	XLOC_046188	109423795	LOC109423795	0.993028
TCONS_00061553	XLOC_046188	XLOC_046188	109428451	LOC109428451	0.961925
TCONS_00061553	XLOC_046188	XLOC_046188	109415647	LOC109415647	0.980519
TCONS_00061553	XLOC_046188	XLOC_046188	115254773	LOC115254773	0.955749
TCONS_00061553	XLOC_046188	XLOC_046188	XLOC_048888	XLOC_048888	0.955291
TCONS_00061553	XLOC_046188	XLOC_046188	115266336	LOC115266336	0.963693
TCONS_00061553	XLOC_046188	XLOC_046188	109406961	LOC109406961	0.950239
TCONS_00061553	XLOC_046188	XLOC_046188	109621530	LOC109621530	0.982132
TCONS_00061553	XLOC_046188	XLOC_046188	109408724	LOC109408724	0.973592
TCONS_00061553	XLOC_046188	XLOC_046188	109397532	LOC109397532	0.976597
TCONS_00061553	XLOC_046188	XLOC_046188	109622619	LOC109622619	0.951178
TCONS_00061553	XLOC_046188	XLOC_046188	115254287	LOC115254287	0.958418
TCONS_00061553	XLOC_046188	XLOC_046188	109421075	LOC109421075	0.96603
TCONS_00061553	XLOC_046188	XLOC_046188	109622340	LOC109622340	0.970293
TCONS_00061553	XLOC_046188	XLOC_046188	XLOC_057315	XLOC_057315	0.955226
TCONS_00061553	XLOC_046188	XLOC_046188	109412034	LOC109412034	0.959429
TCONS_00061553	XLOC_046188	XLOC_046188	109433666	LOC109433666	0.971438
TCONS_00061553	XLOC_046188	XLOC_046188	115253853	LOC115253853	0.959167
TCONS_00061553	XLOC_046188	XLOC_046188	109420511	LOC109420511	0.988155
TCONS_00061553	XLOC_046188	XLOC_046188	109410138	LOC109410138	0.953508
TCONS_00061553	XLOC_046188	XLOC_046188	XLOC_061918	XLOC_061918	0.957773
TCONS_00061553	XLOC_046188	XLOC_046188	XLOC_124786	XLOC_124786	0.952015
TCONS_00061553	XLOC_046188	XLOC_046188	109406990	LOC109406990	0.959211
TCONS_00061553	XLOC_046188	XLOC_046188	115270261	LOC115270261	0.964246
TCONS_00061553	XLOC_046188	XLOC_046188	115253557	LOC115253557	0.973369
TCONS_00061553	XLOC_046188	XLOC_046188	109397874	LOC109397874	0.964534
TCONS_00061553	XLOC_046188	XLOC_046188	109622537	LOC109622537	0.95044
TCONS_00061553	XLOC_046188	XLOC_046188	109404138	LOC109404138	0.962506
TCONS_00061553	XLOC_046188	XLOC_046188	115268112	LOC115268112	0.967209
TCONS_00061553	XLOC_046188	XLOC_046188	115263717	LOC115263717	0.967255
TCONS_00061553	XLOC_046188	XLOC_046188	109425740	LOC109425740	0.961292
TCONS_00061553	XLOC_046188	XLOC_046188	109397091	LOC109397091	0.96978
TCONS_00061553	XLOC_046188	XLOC_046188	115262623	LOC115262623	0.962468
TCONS_00061553	XLOC_046188	XLOC_046188	109425952	LOC109425952	0.959112
TCONS_00061553	XLOC_046188	XLOC_046188	115262143	LOC115262143	0.96513
TCONS_00061553	XLOC_046188	XLOC_046188	109430506	LOC109430506	0.978074
TCONS_00061553	XLOC_046188	XLOC_046188	109427674	LOC109427674	0.961662
TCONS_00061553	XLOC_046188	XLOC_046188	109406561	LOC109406561	0.978072
TCONS_00061553	XLOC_046188	XLOC_046188	109418989	LOC109418989	0.955581
TCONS_00061553	XLOC_046188	XLOC_046188	109410769	LOC109410769	0.985413
TCONS_00061553	XLOC_046188	XLOC_046188	109424345	LOC109424345	0.958849
TCONS_00061553	XLOC_046188	XLOC_046188	XLOC_036487	XLOC_036487	0.954322
TCONS_00061553	XLOC_046188	XLOC_046188	109422825	LOC109422825	0.967166
TCONS_00061553	XLOC_046188	XLOC_046188	XLOC_077304	XLOC_077304	0.969198
TCONS_00061553	XLOC_046188	XLOC_046188	115263148	LOC115263148	0.957202
TCONS_00061553	XLOC_046188	XLOC_046188	109397278	LOC109397278	0.98145
TCONS_00061553	XLOC_046188	XLOC_046188	109426288	LOC109426288	0.982813
TCONS_00061553	XLOC_046188	XLOC_046188	115266517	LOC115266517	0.962121
TCONS_00061553	XLOC_046188	XLOC_046188	109430065	LOC109430065	0.961071
TCONS_00061553	XLOC_046188	XLOC_046188	115266455	LOC115266455	0.986586
TCONS_00061553	XLOC_046188	XLOC_046188	XLOC_031859	XLOC_031859	0.952924
TCONS_00061553	XLOC_046188	XLOC_046188	109409281	LOC109409281	0.959759
TCONS_00061553	XLOC_046188	XLOC_046188	109430754	LOC109430754	0.966623
TCONS_00061553	XLOC_046188	XLOC_046188	115266893	LOC115266893	0.975642
TCONS_00061553	XLOC_046188	XLOC_046188	109399457	LOC109399457	0.960242
TCONS_00061553	XLOC_046188	XLOC_046188	109401302	LOC109401302	0.956982
TCONS_00061553	XLOC_046188	XLOC_046188	109430616	LOC109430616	0.959533
TCONS_00061553	XLOC_046188	XLOC_046188	XLOC_054033	XLOC_054033	0.957515
TCONS_00061553	XLOC_046188	XLOC_046188	XLOC_204674	XLOC_204674	0.957958
TCONS_00061553	XLOC_046188	XLOC_046188	109405102	LOC109405102	0.959606
TCONS_00061553	XLOC_046188	XLOC_046188	XLOC_034643	XLOC_034643	0.993009
TCONS_00061553	XLOC_046188	XLOC_046188	XLOC_149609	XLOC_149609	0.961518
TCONS_00061553	XLOC_046188	XLOC_046188	109427250	LOC109427250	0.971407
TCONS_00061553	XLOC_046188	XLOC_046188	115266200	LOC115266200	0.953578
TCONS_00061553	XLOC_046188	XLOC_046188	109412364	LOC109412364	0.981487
TCONS_00061553	XLOC_046188	XLOC_046188	109428483	LOC109428483	0.966576
TCONS_00061553	XLOC_046188	XLOC_046188	109400411	LOC109400411	0.967302
TCONS_00061553	XLOC_046188	XLOC_046188	115260699	LOC115260699	0.972693
TCONS_00061553	XLOC_046188	XLOC_046188	XLOC_161592	XLOC_161592	0.952537
TCONS_00061553	XLOC_046188	XLOC_046188	109413918	LOC109413918	0.961466
TCONS_00061553	XLOC_046188	XLOC_046188	115260691	LOC115260691	0.970551
TCONS_00061553	XLOC_046188	XLOC_046188	115256846	LOC115256846	0.968263
TCONS_00061553	XLOC_046188	XLOC_046188	109416121	LOC109416121	0.950022
TCONS_00061553	XLOC_046188	XLOC_046188	109424657	LOC109424657	0.952305
TCONS_00061553	XLOC_046188	XLOC_046188	109408718	LOC109408718	0.97402
TCONS_00061553	XLOC_046188	XLOC_046188	115258141	LOC115258141	0.956627
TCONS_00061553	XLOC_046188	XLOC_046188	109404080	LOC109404080	0.950461
TCONS_00061553	XLOC_046188	XLOC_046188	109404291	LOC109404291	0.951148
TCONS_00061553	XLOC_046188	XLOC_046188	109421148	LOC109421148	0.965889
TCONS_00061553	XLOC_046188	XLOC_046188	109410191	LOC109410191	0.963273
TCONS_00061553	XLOC_046188	XLOC_046188	109422486	LOC109422486	0.961735
TCONS_00061553	XLOC_046188	XLOC_046188	109622374	LOC109622374	0.97421
TCONS_00061553	XLOC_046188	XLOC_046188	109404273	LOC109404273	0.964425
TCONS_00061553	XLOC_046188	XLOC_046188	115257528	LOC115257528	0.959682
TCONS_00061553	XLOC_046188	XLOC_046188	115262668	LOC115262668	0.956602
TCONS_00061553	XLOC_046188	XLOC_046188	109408862	LOC109408862	0.95334
TCONS_00061553	XLOC_046188	XLOC_046188	109423773	LOC109423773	0.965288
TCONS_00061553	XLOC_046188	XLOC_046188	109423677	LOC109423677	0.954548
TCONS_00061553	XLOC_046188	XLOC_046188	109425229	LOC109425229	0.966132
TCONS_00061553	XLOC_046188	XLOC_046188	XLOC_139129	XLOC_139129	0.968564
TCONS_00061553	XLOC_046188	XLOC_046188	115253445	LOC115253445	0.956373
TCONS_00061553	XLOC_046188	XLOC_046188	109409711	LOC109409711	0.966396
TCONS_00061553	XLOC_046188	XLOC_046188	109400469	LOC109400469	0.951109
TCONS_00061553	XLOC_046188	XLOC_046188	109427538	LOC109427538	0.951501
XR_002130746.2	109412770	LOC109412770	115256322	LOC115256322	0.951533
XR_003898813.1	115269582	LOC115269582	109407216	LOC109407216	0.995513
XR_003898813.1	115269582	LOC115269582	XLOC_055153	XLOC_055153	0.997614
XR_003898813.1	115269582	LOC115269582	109431829	LOC109431829	0.953547
XR_003898813.1	115269582	LOC115269582	115269100	LOC115269100	0.988087
XR_003898813.1	115269582	LOC115269582	109403768	LOC109403768	0.997635
XR_003898813.1	115269582	LOC115269582	XLOC_209640	XLOC_209640	0.998367
XR_003898813.1	115269582	LOC115269582	109425719	LOC109425719	0.98844
XR_003898813.1	115269582	LOC115269582	109433251	LOC109433251	0.972728
XR_003898813.1	115269582	LOC115269582	XLOC_077112	XLOC_077112	0.978882
XR_003898813.1	115269582	LOC115269582	109424658	LOC109424658	0.980004
XR_003898813.1	115269582	LOC115269582	XLOC_077111	XLOC_077111	0.989405
XR_003898813.1	115269582	LOC115269582	109423279	LOC109423279	0.95326
XR_003898813.1	115269582	LOC115269582	XLOC_094214	XLOC_094214	0.973116
XR_003898813.1	115269582	LOC115269582	115254626	LOC115254626	0.99607
XR_003898813.1	115269582	LOC115269582	115260768	LOC115260768	0.990855
XR_003898813.1	115269582	LOC115269582	115255730	LOC115255730	0.965412
XR_003898813.1	115269582	LOC115269582	109407760	LOC109407760	0.986041
XR_003898813.1	115269582	LOC115269582	109407763	LOC109407763	0.976605
XR_003898813.1	115269582	LOC115269582	109426636	LOC109426636	0.996624
XR_003898813.1	115269582	LOC115269582	109417827	LOC109417827	0.965272
XR_003898813.1	115269582	LOC115269582	115256617	LOC115256617	0.958054
XR_003898813.1	115269582	LOC115269582	115266121	LOC115266121	0.980408
XR_003898813.1	115269582	LOC115269582	115257981	LOC115257981	0.950062
XR_003898813.1	115269582	LOC115269582	115265321	LOC115265321	0.978723
XR_003898813.1	115269582	LOC115269582	109407352	LOC109407352	0.983596
XR_003898813.1	115269582	LOC115269582	109409297	LOC109409297	0.995428
XR_003898813.1	115269582	LOC115269582	109414222	LOC109414222	0.95427
XR_003898813.1	115269582	LOC115269582	109400775	LOC109400775	0.99232
XR_003898813.1	115269582	LOC115269582	115259393	LOC115259393	0.95301
XR_003898813.1	115269582	LOC115269582	XLOC_224011	XLOC_224011	0.998312
XR_003898813.1	115269582	LOC115269582	109407373	LOC109407373	0.971024
XR_003898813.1	115269582	LOC115269582	109426634	LOC109426634	0.99615
XR_003898813.1	115269582	LOC115269582	109428607	LOC109428607	0.994672
XR_003898813.1	115269582	LOC115269582	115262417	LOC115262417	0.974248
XR_003898813.1	115269582	LOC115269582	109423902	LOC109423902	0.961371
XR_003898813.1	115269582	LOC115269582	109426670	LOC109426670	0.996848
XR_003898813.1	115269582	LOC115269582	109431628	LOC109431628	0.977655
XR_003898813.1	115269582	LOC115269582	109421068	LOC109421068	0.980499
XR_003898813.1	115269582	LOC115269582	109421140	LOC109421140	0.955799
XR_003898813.1	115269582	LOC115269582	109410530	LOC109410530	0.993518
XR_003898813.1	115269582	LOC115269582	109410531	LOC109410531	0.979442
XR_003898813.1	115269582	LOC115269582	109427258	LOC109427258	0.967518
XR_003898813.1	115269582	LOC115269582	109421073	LOC109421073	0.993848
XR_003898813.1	115269582	LOC115269582	115265688	LOC115265688	0.997155
XR_003898813.1	115269582	LOC115269582	115267812	LOC115267812	0.979565
XR_003898813.1	115269582	LOC115269582	115267289	LOC115267289	0.997918
XR_003898813.1	115269582	LOC115269582	115268303	LOC115268303	0.989575
XR_003898813.1	115269582	LOC115269582	115269052	LOC115269052	0.951266
XR_003898813.1	115269582	LOC115269582	109409675	LOC109409675	0.99195
XR_003898813.1	115269582	LOC115269582	109420036	LOC109420036	0.991749
XR_003898813.1	115269582	LOC115269582	109419202	LOC109419202	0.981147
XR_003898813.1	115269582	LOC115269582	109418799	LOC109418799	0.957609
XR_003898813.1	115269582	LOC115269582	109418802	LOC109418802	0.971569
XR_003898813.1	115269582	LOC115269582	115257836	LOC115257836	0.990098
XR_003898813.1	115269582	LOC115269582	115266444	LOC115266444	0.961096
XR_003898813.1	115269582	LOC115269582	109431954	LOC109431954	0.977319
XR_003898813.1	115269582	LOC115269582	109432606	LOC109432606	0.981319
XR_003898813.1	115269582	LOC115269582	109398941	LOC109398941	0.984859
XR_003898813.1	115269582	LOC115269582	109407364	LOC109407364	0.99547
XR_003898813.1	115269582	LOC115269582	115265434	LOC115265434	0.998393
XR_003898813.1	115269582	LOC115269582	109427981	LOC109427981	0.967957
XR_003898813.1	115269582	LOC115269582	115258792	LOC115258792	0.96116
XR_003898813.1	115269582	LOC115269582	115268662	LOC115268662	0.998776
XR_003898813.1	115269582	LOC115269582	XLOC_001496	XLOC_001496	0.95085
XR_003898813.1	115269582	LOC115269582	109432593	LOC109432593	0.986455
XR_003898813.1	115269582	LOC115269582	109425891	LOC109425891	0.953094
XR_003898813.1	115269582	LOC115269582	109411887	LOC109411887	0.97128
XR_003898813.1	115269582	LOC115269582	115267239	LOC115267239	0.95903
XR_003898813.1	115269582	LOC115269582	115258774	LOC115258774	0.968862
XR_003898813.1	115269582	LOC115269582	109623044	LOC109623044	0.998393
XR_003898813.1	115269582	LOC115269582	XLOC_008334	XLOC_008334	0.968904
XR_003898813.1	115269582	LOC115269582	115259570	LOC115259570	0.991237
XR_003898813.1	115269582	LOC115269582	109426284	LOC109426284	0.980643
XR_003898813.1	115269582	LOC115269582	109421592	LOC109421592	0.974218
XR_003898813.1	115269582	LOC115269582	109401619	LOC109401619	0.975602
XR_003898813.1	115269582	LOC115269582	115264514	LOC115264514	0.976483
XR_003898813.1	115269582	LOC115269582	109421072	LOC109421072	0.998783
XR_003898813.1	115269582	LOC115269582	115267753	LOC115267753	0.96561
XR_003898813.1	115269582	LOC115269582	109424223	LOC109424223	0.951802
XR_003898813.1	115269582	LOC115269582	109429235	LOC109429235	0.968032
XR_003898813.1	115269582	LOC115269582	115264180	LOC115264180	0.987884
XR_003898813.1	115269582	LOC115269582	109419528	LOC109419528	0.996326
XR_003898813.1	115269582	LOC115269582	115264044	LOC115264044	0.996917
XR_003898813.1	115269582	LOC115269582	109623003	LOC109623003	0.960115
TCONS_00267447	XLOC_201015	XLOC_201015	115264388	LOC115264388	0.954323
TCONS_00223180	XLOC_167841	XLOC_167841	109419203	LOC109419203	0.954687
TCONS_00223180	XLOC_167841	XLOC_167841	115270914	LOC115270914	0.96496
TCONS_00223180	XLOC_167841	XLOC_167841	109397128	LOC109397128	0.959257
TCONS_00223180	XLOC_167841	XLOC_167841	109419054	LOC109419054	0.952618
TCONS_00223180	XLOC_167841	XLOC_167841	109416104	LOC109416104	0.950122
TCONS_00223180	XLOC_167841	XLOC_167841	109428767	LOC109428767	0.950039
TCONS_00223180	XLOC_167841	XLOC_167841	XLOC_133483	XLOC_133483	0.958149
TCONS_00223180	XLOC_167841	XLOC_167841	109421248	LOC109421248	0.955978
TCONS_00223180	XLOC_167841	XLOC_167841	109420451	LOC109420451	0.954648
TCONS_00223180	XLOC_167841	XLOC_167841	115254031	LOC115254031	0.974057
TCONS_00223180	XLOC_167841	XLOC_167841	109418298	LOC109418298	0.967329
TCONS_00223180	XLOC_167841	XLOC_167841	XLOC_051710	XLOC_051710	0.980921
TCONS_00223180	XLOC_167841	XLOC_167841	109426361	LOC109426361	0.954985
TCONS_00223180	XLOC_167841	XLOC_167841	109407316	LOC109407316	0.951705
TCONS_00223180	XLOC_167841	XLOC_167841	115260236	LOC115260236	0.97341
TCONS_00223180	XLOC_167841	XLOC_167841	115254340	LOC115254340	0.952499
TCONS_00223180	XLOC_167841	XLOC_167841	XLOC_108929	XLOC_108929	0.972513
TCONS_00223180	XLOC_167841	XLOC_167841	109412663	LOC109412663	0.955908
TCONS_00223180	XLOC_167841	XLOC_167841	109410801	LOC109410801	0.984367
TCONS_00223180	XLOC_167841	XLOC_167841	109431626	LOC109431626	0.968792
TCONS_00223180	XLOC_167841	XLOC_167841	109431620	LOC109431620	0.956813
TCONS_00223180	XLOC_167841	XLOC_167841	109398250	LOC109398250	0.953642
TCONS_00223180	XLOC_167841	XLOC_167841	115257139	LOC115257139	0.962551
TCONS_00223180	XLOC_167841	XLOC_167841	109621335	LOC109621335	0.958225
TCONS_00223180	XLOC_167841	XLOC_167841	109412253	LOC109412253	0.960698
TCONS_00223180	XLOC_167841	XLOC_167841	109406499	LOC109406499	0.977896
TCONS_00223180	XLOC_167841	XLOC_167841	115265204	LOC115265204	0.951095
TCONS_00223180	XLOC_167841	XLOC_167841	115269636	LOC115269636	0.960072
TCONS_00223180	XLOC_167841	XLOC_167841	115263978	LOC115263978	0.96373
TCONS_00223180	XLOC_167841	XLOC_167841	109410535	LOC109410535	0.964367
TCONS_00223180	XLOC_167841	XLOC_167841	109422707	LOC109422707	0.98093
TCONS_00223180	XLOC_167841	XLOC_167841	XLOC_170392	XLOC_170392	0.966082
TCONS_00223180	XLOC_167841	XLOC_167841	109426588	LOC109426588	0.968185
TCONS_00223180	XLOC_167841	XLOC_167841	109427211	LOC109427211	0.969127
TCONS_00223180	XLOC_167841	XLOC_167841	115263862	LOC115263862	0.951633
TCONS_00223180	XLOC_167841	XLOC_167841	109431031	LOC109431031	0.968391
TCONS_00223180	XLOC_167841	XLOC_167841	109429752	LOC109429752	0.966228
TCONS_00223180	XLOC_167841	XLOC_167841	109431973	LOC109431973	0.967268
TCONS_00223180	XLOC_167841	XLOC_167841	115266332	LOC115266332	0.95071
TCONS_00223180	XLOC_167841	XLOC_167841	109622024	LOC109622024	0.96776
TCONS_00223180	XLOC_167841	XLOC_167841	109623194	LOC109623194	0.970708
TCONS_00223180	XLOC_167841	XLOC_167841	109623195	LOC109623195	0.980407
TCONS_00223180	XLOC_167841	XLOC_167841	XLOC_179676	XLOC_179676	0.960815
TCONS_00223180	XLOC_167841	XLOC_167841	115260659	LOC115260659	0.962135
TCONS_00223180	XLOC_167841	XLOC_167841	109429069	LOC109429069	0.961552
TCONS_00223180	XLOC_167841	XLOC_167841	109407168	LOC109407168	0.965939
TCONS_00223180	XLOC_167841	XLOC_167841	109399894	LOC109399894	0.963295
TCONS_00223180	XLOC_167841	XLOC_167841	109420900	LOC109420900	0.960534
TCONS_00223180	XLOC_167841	XLOC_167841	109423281	LOC109423281	0.95165
TCONS_00223180	XLOC_167841	XLOC_167841	115253509	LOC115253509	0.953802
TCONS_00223180	XLOC_167841	XLOC_167841	109406426	LOC109406426	0.964266
TCONS_00223180	XLOC_167841	XLOC_167841	109429513	LOC109429513	0.980044
TCONS_00223180	XLOC_167841	XLOC_167841	115263207	LOC115263207	0.965344
TCONS_00223180	XLOC_167841	XLOC_167841	109408520	LOC109408520	0.954028
TCONS_00223180	XLOC_167841	XLOC_167841	109405027	LOC109405027	0.969952
TCONS_00223180	XLOC_167841	XLOC_167841	109414782	LOC109414782	0.97202
TCONS_00223180	XLOC_167841	XLOC_167841	115254769	LOC115254769	0.950195
TCONS_00223180	XLOC_167841	XLOC_167841	XLOC_172073	XLOC_172073	0.962275
TCONS_00223180	XLOC_167841	XLOC_167841	109419404	LOC109419404	0.95387
TCONS_00223180	XLOC_167841	XLOC_167841	115268029	LOC115268029	0.957387
TCONS_00223180	XLOC_167841	XLOC_167841	109419038	LOC109419038	0.969967
TCONS_00223180	XLOC_167841	XLOC_167841	109427876	LOC109427876	0.958412
TCONS_00223180	XLOC_167841	XLOC_167841	XLOC_143957	XLOC_143957	0.950435
TCONS_00223180	XLOC_167841	XLOC_167841	XLOC_141020	XLOC_141020	0.970588
TCONS_00223180	XLOC_167841	XLOC_167841	115262973	LOC115262973	0.965715
TCONS_00223180	XLOC_167841	XLOC_167841	109411810	LOC109411810	0.954537
TCONS_00223180	XLOC_167841	XLOC_167841	115266148	LOC115266148	0.957031
TCONS_00223180	XLOC_167841	XLOC_167841	XLOC_000916	XLOC_000916	0.968555
TCONS_00223180	XLOC_167841	XLOC_167841	109412111	LOC109412111	0.958482
TCONS_00223180	XLOC_167841	XLOC_167841	115262034	LOC115262034	0.954371
TCONS_00223180	XLOC_167841	XLOC_167841	115256633	LOC115256633	0.975685
TCONS_00223180	XLOC_167841	XLOC_167841	115269354	LOC115269354	0.954656
TCONS_00223180	XLOC_167841	XLOC_167841	115258557	LOC115258557	0.964752
TCONS_00223180	XLOC_167841	XLOC_167841	109622035	LOC109622035	0.96537
TCONS_00223180	XLOC_167841	XLOC_167841	109401042	LOC109401042	0.976796
TCONS_00223180	XLOC_167841	XLOC_167841	109409340	LOC109409340	0.974599
TCONS_00223180	XLOC_167841	XLOC_167841	109423435	LOC109423435	0.950893
TCONS_00223180	XLOC_167841	XLOC_167841	109408055	LOC109408055	0.976536
TCONS_00223180	XLOC_167841	XLOC_167841	XLOC_061999	XLOC_061999	0.963326
TCONS_00223180	XLOC_167841	XLOC_167841	115259212	LOC115259212	0.957605
TCONS_00223180	XLOC_167841	XLOC_167841	109622580	LOC109622580	0.969271
TCONS_00223180	XLOC_167841	XLOC_167841	109416877	LOC109416877	0.961205
TCONS_00223180	XLOC_167841	XLOC_167841	109408196	LOC109408196	0.954676
TCONS_00223180	XLOC_167841	XLOC_167841	109404781	LOC109404781	0.958263
TCONS_00223180	XLOC_167841	XLOC_167841	XLOC_075252	XLOC_075252	0.973573
TCONS_00223180	XLOC_167841	XLOC_167841	109429208	LOC109429208	0.957796
TCONS_00223180	XLOC_167841	XLOC_167841	109424444	LOC109424444	0.955337
TCONS_00223180	XLOC_167841	XLOC_167841	115265776	LOC115265776	0.960281
TCONS_00223180	XLOC_167841	XLOC_167841	109399127	LOC109399127	0.964543
TCONS_00223180	XLOC_167841	XLOC_167841	XLOC_015800	XLOC_015800	0.966745
TCONS_00223180	XLOC_167841	XLOC_167841	109621931	LOC109621931	0.952502
TCONS_00223180	XLOC_167841	XLOC_167841	109429138	LOC109429138	0.952344
TCONS_00223180	XLOC_167841	XLOC_167841	115270293	LOC115270293	0.968443
TCONS_00223180	XLOC_167841	XLOC_167841	115266819	LOC115266819	0.971525
TCONS_00223180	XLOC_167841	XLOC_167841	109427935	LOC109427935	0.951641
TCONS_00223180	XLOC_167841	XLOC_167841	109433268	LOC109433268	0.95999
TCONS_00223180	XLOC_167841	XLOC_167841	109410413	LOC109410413	0.959144
TCONS_00223180	XLOC_167841	XLOC_167841	109418730	LOC109418730	0.960864
TCONS_00223180	XLOC_167841	XLOC_167841	109407867	LOC109407867	0.952782
TCONS_00223180	XLOC_167841	XLOC_167841	109420023	LOC109420023	0.974811
TCONS_00223180	XLOC_167841	XLOC_167841	115261373	LOC115261373	0.979772
TCONS_00223180	XLOC_167841	XLOC_167841	115265241	LOC115265241	0.96392
TCONS_00223180	XLOC_167841	XLOC_167841	109428922	LOC109428922	0.969101
TCONS_00223180	XLOC_167841	XLOC_167841	109407861	LOC109407861	0.953459
TCONS_00223180	XLOC_167841	XLOC_167841	109413212	LOC109413212	0.96293
TCONS_00223180	XLOC_167841	XLOC_167841	115253928	LOC115253928	0.98211
TCONS_00223180	XLOC_167841	XLOC_167841	109425615	LOC109425615	0.959019
TCONS_00223180	XLOC_167841	XLOC_167841	115268054	LOC115268054	0.974831
TCONS_00223180	XLOC_167841	XLOC_167841	115263445	LOC115263445	0.980031
TCONS_00223180	XLOC_167841	XLOC_167841	109425616	LOC109425616	0.958685
TCONS_00223180	XLOC_167841	XLOC_167841	109423146	LOC109423146	0.970517
TCONS_00223180	XLOC_167841	XLOC_167841	109410901	LOC109410901	0.969516
TCONS_00223180	XLOC_167841	XLOC_167841	109423211	LOC109423211	0.964092
TCONS_00223180	XLOC_167841	XLOC_167841	109420474	LOC109420474	0.952086
TCONS_00223180	XLOC_167841	XLOC_167841	109420020	LOC109420020	0.980573
TCONS_00223180	XLOC_167841	XLOC_167841	109431193	LOC109431193	0.955114
TCONS_00223180	XLOC_167841	XLOC_167841	115261687	LOC115261687	0.954
TCONS_00223180	XLOC_167841	XLOC_167841	115269713	LOC115269713	0.985395
TCONS_00223180	XLOC_167841	XLOC_167841	109404423	LOC109404423	0.954511
TCONS_00223180	XLOC_167841	XLOC_167841	109428138	LOC109428138	0.950545
TCONS_00223180	XLOC_167841	XLOC_167841	115259612	LOC115259612	0.959199
TCONS_00223180	XLOC_167841	XLOC_167841	109404936	LOC109404936	0.956335
TCONS_00223180	XLOC_167841	XLOC_167841	109431517	LOC109431517	0.967312
TCONS_00223180	XLOC_167841	XLOC_167841	115262421	LOC115262421	0.954897
TCONS_00223180	XLOC_167841	XLOC_167841	115259168	LOC115259168	0.953972
TCONS_00223180	XLOC_167841	XLOC_167841	115256041	LOC115256041	0.974091
TCONS_00223180	XLOC_167841	XLOC_167841	109412699	LOC109412699	0.950558
TCONS_00223180	XLOC_167841	XLOC_167841	109402684	LOC109402684	0.963221
TCONS_00223180	XLOC_167841	XLOC_167841	109410996	LOC109410996	0.980072
TCONS_00223180	XLOC_167841	XLOC_167841	109417616	LOC109417616	0.969345
TCONS_00223180	XLOC_167841	XLOC_167841	109405017	LOC109405017	0.961499
TCONS_00223180	XLOC_167841	XLOC_167841	115254074	LOC115254074	0.968269
TCONS_00223180	XLOC_167841	XLOC_167841	XLOC_094499	XLOC_094499	0.963579
TCONS_00223180	XLOC_167841	XLOC_167841	109621699	LOC109621699	0.956492
TCONS_00223180	XLOC_167841	XLOC_167841	109422965	LOC109422965	0.953583
TCONS_00223180	XLOC_167841	XLOC_167841	109427463	LOC109427463	0.962085
TCONS_00223180	XLOC_167841	XLOC_167841	115256891	LOC115256891	0.970089
TCONS_00223180	XLOC_167841	XLOC_167841	109403297	LOC109403297	0.952788
TCONS_00223180	XLOC_167841	XLOC_167841	109401063	LOC109401063	0.975009
TCONS_00223180	XLOC_167841	XLOC_167841	109405236	LOC109405236	0.962689
TCONS_00223180	XLOC_167841	XLOC_167841	115267788	LOC115267788	0.967599
TCONS_00223180	XLOC_167841	XLOC_167841	109406833	LOC109406833	0.957947
TCONS_00223180	XLOC_167841	XLOC_167841	115269493	LOC115269493	0.968705
TCONS_00223180	XLOC_167841	XLOC_167841	115263294	LOC115263294	0.952256
TCONS_00223180	XLOC_167841	XLOC_167841	109430871	LOC109430871	0.958689
TCONS_00223180	XLOC_167841	XLOC_167841	XLOC_060611	XLOC_060611	0.953257
TCONS_00223180	XLOC_167841	XLOC_167841	115257608	LOC115257608	0.973946
TCONS_00223180	XLOC_167841	XLOC_167841	109415519	LOC109415519	0.974839
TCONS_00223180	XLOC_167841	XLOC_167841	XLOC_143132	XLOC_143132	0.951592
TCONS_00223180	XLOC_167841	XLOC_167841	115263304	LOC115263304	0.976399
TCONS_00223180	XLOC_167841	XLOC_167841	115268057	LOC115268057	0.966707
TCONS_00223180	XLOC_167841	XLOC_167841	109401575	LOC109401575	0.959048
TCONS_00223180	XLOC_167841	XLOC_167841	109621910	LOC109621910	0.98382
TCONS_00223180	XLOC_167841	XLOC_167841	109398506	LOC109398506	0.974588
TCONS_00223180	XLOC_167841	XLOC_167841	109623333	LOC109623333	0.980405
TCONS_00223180	XLOC_167841	XLOC_167841	109402508	LOC109402508	0.970818
TCONS_00223180	XLOC_167841	XLOC_167841	109402354	LOC109402354	0.953805
TCONS_00223180	XLOC_167841	XLOC_167841	109397910	LOC109397910	0.965628
TCONS_00223180	XLOC_167841	XLOC_167841	109411748	LOC109411748	0.966442
TCONS_00223180	XLOC_167841	XLOC_167841	115266110	LOC115266110	0.963567
TCONS_00223180	XLOC_167841	XLOC_167841	109403684	LOC109403684	0.957867
TCONS_00223180	XLOC_167841	XLOC_167841	109427001	LOC109427001	0.95896
TCONS_00223180	XLOC_167841	XLOC_167841	XLOC_107033	XLOC_107033	0.966359
TCONS_00223180	XLOC_167841	XLOC_167841	109412825	LOC109412825	0.961527
TCONS_00223180	XLOC_167841	XLOC_167841	109401015	LOC109401015	0.962663
TCONS_00223180	XLOC_167841	XLOC_167841	109432827	LOC109432827	0.965725
TCONS_00223180	XLOC_167841	XLOC_167841	115266071	LOC115266071	0.964671
TCONS_00223180	XLOC_167841	XLOC_167841	115266070	LOC115266070	0.975973
TCONS_00223180	XLOC_167841	XLOC_167841	109405124	LOC109405124	0.958096
TCONS_00223180	XLOC_167841	XLOC_167841	109402623	LOC109402623	0.97848
TCONS_00223180	XLOC_167841	XLOC_167841	115268383	LOC115268383	0.953684
TCONS_00223180	XLOC_167841	XLOC_167841	109425876	LOC109425876	0.977135
TCONS_00223180	XLOC_167841	XLOC_167841	XLOC_203154	XLOC_203154	0.966796
TCONS_00223180	XLOC_167841	XLOC_167841	115270935	LOC115270935	0.953881
TCONS_00223180	XLOC_167841	XLOC_167841	109408409	LOC109408409	0.979635
TCONS_00223180	XLOC_167841	XLOC_167841	XLOC_070378	XLOC_070378	0.976649
TCONS_00223180	XLOC_167841	XLOC_167841	109411915	LOC109411915	0.962003
TCONS_00223180	XLOC_167841	XLOC_167841	109411777	LOC109411777	0.961246
TCONS_00223180	XLOC_167841	XLOC_167841	XLOC_110658	XLOC_110658	0.956532
TCONS_00223180	XLOC_167841	XLOC_167841	115271090	LOC115271090	0.971612
TCONS_00223180	XLOC_167841	XLOC_167841	109432886	LOC109432886	0.970487
TCONS_00223180	XLOC_167841	XLOC_167841	109429555	LOC109429555	0.960143
TCONS_00223180	XLOC_167841	XLOC_167841	115260123	LOC115260123	0.954786
TCONS_00223180	XLOC_167841	XLOC_167841	109414980	LOC109414980	0.960661
TCONS_00223180	XLOC_167841	XLOC_167841	109429084	LOC109429084	0.978851
TCONS_00223180	XLOC_167841	XLOC_167841	109421875	LOC109421875	0.964118
TCONS_00223180	XLOC_167841	XLOC_167841	115256107	LOC115256107	0.960498
TCONS_00223180	XLOC_167841	XLOC_167841	115267593	LOC115267593	0.951331
TCONS_00223180	XLOC_167841	XLOC_167841	115263830	LOC115263830	0.966177
TCONS_00223180	XLOC_167841	XLOC_167841	XLOC_131842	XLOC_131842	0.951141
TCONS_00223180	XLOC_167841	XLOC_167841	109418171	LOC109418171	0.965777
TCONS_00223180	XLOC_167841	XLOC_167841	115264355	LOC115264355	0.956687
TCONS_00223180	XLOC_167841	XLOC_167841	109424326	LOC109424326	0.961088
TCONS_00223180	XLOC_167841	XLOC_167841	109432059	LOC109432059	0.972141
TCONS_00223180	XLOC_167841	XLOC_167841	115253782	LOC115253782	0.983745
TCONS_00223180	XLOC_167841	XLOC_167841	XLOC_176783	XLOC_176783	0.96076
TCONS_00223180	XLOC_167841	XLOC_167841	115260601	LOC115260601	0.955483
TCONS_00223180	XLOC_167841	XLOC_167841	109405215	LOC109405215	0.967303
TCONS_00223180	XLOC_167841	XLOC_167841	109419888	LOC109419888	0.968632
TCONS_00223180	XLOC_167841	XLOC_167841	109419765	LOC109419765	0.965212
TCONS_00223180	XLOC_167841	XLOC_167841	XLOC_172332	XLOC_172332	0.967897
TCONS_00223180	XLOC_167841	XLOC_167841	115255300	LOC115255300	0.963471
TCONS_00223180	XLOC_167841	XLOC_167841	109408715	LOC109408715	0.979328
TCONS_00223180	XLOC_167841	XLOC_167841	115255630	LOC115255630	0.965592
TCONS_00223180	XLOC_167841	XLOC_167841	109407701	LOC109407701	0.972905
TCONS_00223180	XLOC_167841	XLOC_167841	109405913	LOC109405913	0.950016
TCONS_00223180	XLOC_167841	XLOC_167841	109411450	LOC109411450	0.972369
TCONS_00223180	XLOC_167841	XLOC_167841	109431086	LOC109431086	0.972905
TCONS_00223180	XLOC_167841	XLOC_167841	XLOC_184435	XLOC_184435	0.959972
TCONS_00223180	XLOC_167841	XLOC_167841	XLOC_055248	XLOC_055248	0.968996
TCONS_00223180	XLOC_167841	XLOC_167841	109432260	LOC109432260	0.969341
TCONS_00223180	XLOC_167841	XLOC_167841	109408410	LOC109408410	0.975467
TCONS_00223180	XLOC_167841	XLOC_167841	109433105	LOC109433105	0.974332
TCONS_00223180	XLOC_167841	XLOC_167841	115258388	LOC115258388	0.971541
TCONS_00223180	XLOC_167841	XLOC_167841	109414012	LOC109414012	0.974221
TCONS_00223180	XLOC_167841	XLOC_167841	109426306	LOC109426306	0.977339
TCONS_00223180	XLOC_167841	XLOC_167841	115258648	LOC115258648	0.970634
TCONS_00223180	XLOC_167841	XLOC_167841	109399710	LOC109399710	0.96871
TCONS_00223180	XLOC_167841	XLOC_167841	XLOC_087383	XLOC_087383	0.965007
TCONS_00223180	XLOC_167841	XLOC_167841	XLOC_181082	XLOC_181082	0.958987
TCONS_00223180	XLOC_167841	XLOC_167841	115258593	LOC115258593	0.977239
TCONS_00223180	XLOC_167841	XLOC_167841	109424252	LOC109424252	0.953168
TCONS_00223180	XLOC_167841	XLOC_167841	109400861	LOC109400861	0.963234
TCONS_00223180	XLOC_167841	XLOC_167841	115254144	LOC115254144	0.953338
TCONS_00223180	XLOC_167841	XLOC_167841	115269290	LOC115269290	0.982883
TCONS_00223180	XLOC_167841	XLOC_167841	109428777	LOC109428777	0.953686
TCONS_00223180	XLOC_167841	XLOC_167841	109398885	LOC109398885	0.972303
TCONS_00223180	XLOC_167841	XLOC_167841	115262823	LOC115262823	0.965144
TCONS_00223180	XLOC_167841	XLOC_167841	109426993	LOC109426993	0.981654
TCONS_00223180	XLOC_167841	XLOC_167841	XLOC_103302	XLOC_103302	0.951912
TCONS_00223180	XLOC_167841	XLOC_167841	109420148	LOC109420148	0.963395
TCONS_00223180	XLOC_167841	XLOC_167841	109417127	LOC109417127	0.959234
TCONS_00223180	XLOC_167841	XLOC_167841	109433130	LOC109433130	0.957753
TCONS_00223180	XLOC_167841	XLOC_167841	115259653	LOC115259653	0.958462
TCONS_00223180	XLOC_167841	XLOC_167841	109422407	LOC109422407	0.981442
TCONS_00223180	XLOC_167841	XLOC_167841	109432964	LOC109432964	0.971409
TCONS_00223180	XLOC_167841	XLOC_167841	109418945	LOC109418945	0.966369
TCONS_00223180	XLOC_167841	XLOC_167841	109426047	LOC109426047	0.958565
TCONS_00223180	XLOC_167841	XLOC_167841	109409795	LOC109409795	0.968947
TCONS_00223180	XLOC_167841	XLOC_167841	109426048	LOC109426048	0.961887
TCONS_00223180	XLOC_167841	XLOC_167841	109414288	LOC109414288	0.968194
TCONS_00223180	XLOC_167841	XLOC_167841	109411959	LOC109411959	0.958968
TCONS_00223180	XLOC_167841	XLOC_167841	115259710	LOC115259710	0.953501
TCONS_00223180	XLOC_167841	XLOC_167841	115261132	LOC115261132	0.976194
TCONS_00223180	XLOC_167841	XLOC_167841	109423830	LOC109423830	0.954028
TCONS_00223180	XLOC_167841	XLOC_167841	109422167	LOC109422167	0.964694
TCONS_00223180	XLOC_167841	XLOC_167841	109421015	LOC109421015	0.964285
TCONS_00223180	XLOC_167841	XLOC_167841	109411422	LOC109411422	0.953299
TCONS_00223180	XLOC_167841	XLOC_167841	115264596	LOC115264596	0.966578
TCONS_00223180	XLOC_167841	XLOC_167841	115266197	LOC115266197	0.951523
TCONS_00223180	XLOC_167841	XLOC_167841	109416435	LOC109416435	0.957795
TCONS_00223181	XLOC_167850	XLOC_167850	109419203	LOC109419203	0.969999
TCONS_00223181	XLOC_167850	XLOC_167850	109417981	LOC109417981	0.965439
TCONS_00223181	XLOC_167850	XLOC_167850	109404256	LOC109404256	0.955394
TCONS_00223181	XLOC_167850	XLOC_167850	115253442	LOC115253442	0.964201
TCONS_00223181	XLOC_167850	XLOC_167850	XLOC_110658	XLOC_110658	0.952826
TCONS_00223181	XLOC_167850	XLOC_167850	109423456	LOC109423456	0.962479
TCONS_00223181	XLOC_167850	XLOC_167850	XLOC_236267	XLOC_236267	0.978565
TCONS_00223181	XLOC_167850	XLOC_167850	109425645	LOC109425645	0.951288
TCONS_00223181	XLOC_167850	XLOC_167850	109423112	LOC109423112	0.963145
TCONS_00223181	XLOC_167850	XLOC_167850	109432827	LOC109432827	0.958451
TCONS_00223181	XLOC_167850	XLOC_167850	109410284	LOC109410284	0.95299
TCONS_00223181	XLOC_167850	XLOC_167850	109431862	LOC109431862	0.982261
TCONS_00223181	XLOC_167850	XLOC_167850	XLOC_019322	XLOC_019322	0.956544
TCONS_00223181	XLOC_167850	XLOC_167850	109426361	LOC109426361	0.953321
TCONS_00223181	XLOC_167850	XLOC_167850	109407316	LOC109407316	0.973032
TCONS_00223181	XLOC_167850	XLOC_167850	XLOC_201238	XLOC_201238	0.952412
TCONS_00223181	XLOC_167850	XLOC_167850	109429171	LOC109429171	0.955243
TCONS_00223181	XLOC_167850	XLOC_167850	109423211	LOC109423211	0.970788
TCONS_00223181	XLOC_167850	XLOC_167850	109414254	LOC109414254	0.968218
TCONS_00223181	XLOC_167850	XLOC_167850	109418584	LOC109418584	0.960143
TCONS_00223181	XLOC_167850	XLOC_167850	109621959	LOC109621959	0.977909
TCONS_00223181	XLOC_167850	XLOC_167850	109401423	LOC109401423	0.964077
TCONS_00223181	XLOC_167850	XLOC_167850	109431620	LOC109431620	0.963466
TCONS_00223181	XLOC_167850	XLOC_167850	109428992	LOC109428992	0.990871
TCONS_00223181	XLOC_167850	XLOC_167850	115270414	LOC115270414	0.975703
TCONS_00223181	XLOC_167850	XLOC_167850	109430734	LOC109430734	0.953521
TCONS_00223181	XLOC_167850	XLOC_167850	109401182	LOC109401182	0.960049
TCONS_00223181	XLOC_167850	XLOC_167850	109401180	LOC109401180	0.96084
TCONS_00223181	XLOC_167850	XLOC_167850	109414138	LOC109414138	0.970831
TCONS_00223181	XLOC_167850	XLOC_167850	115264355	LOC115264355	0.957531
TCONS_00223181	XLOC_167850	XLOC_167850	109433555	LOC109433555	0.951455
TCONS_00223181	XLOC_167850	XLOC_167850	109405410	LOC109405410	0.951746
TCONS_00223181	XLOC_167850	XLOC_167850	115261195	LOC115261195	0.95394
TCONS_00223181	XLOC_167850	XLOC_167850	109422707	LOC109422707	0.953311
TCONS_00223181	XLOC_167850	XLOC_167850	109411327	LOC109411327	0.966495
TCONS_00223181	XLOC_167850	XLOC_167850	XLOC_018754	XLOC_018754	0.958319
TCONS_00223181	XLOC_167850	XLOC_167850	109426588	LOC109426588	0.980009
TCONS_00223181	XLOC_167850	XLOC_167850	109426589	LOC109426589	0.974894
TCONS_00223181	XLOC_167850	XLOC_167850	109423361	LOC109423361	0.96072
TCONS_00223181	XLOC_167850	XLOC_167850	115263862	LOC115263862	0.950474
TCONS_00223181	XLOC_167850	XLOC_167850	109431031	LOC109431031	0.951446
TCONS_00223181	XLOC_167850	XLOC_167850	115260655	LOC115260655	0.968534
TCONS_00223181	XLOC_167850	XLOC_167850	XLOC_022724	XLOC_022724	0.956565
TCONS_00223181	XLOC_167850	XLOC_167850	109399710	LOC109399710	0.973297
TCONS_00223181	XLOC_167850	XLOC_167850	115260659	LOC115260659	0.953907
TCONS_00223181	XLOC_167850	XLOC_167850	115266332	LOC115266332	0.96747
TCONS_00223181	XLOC_167850	XLOC_167850	109623194	LOC109623194	0.980408
TCONS_00223181	XLOC_167850	XLOC_167850	109420563	LOC109420563	0.967089
TCONS_00223181	XLOC_167850	XLOC_167850	XLOC_179676	XLOC_179676	0.968499
TCONS_00223181	XLOC_167850	XLOC_167850	115261297	LOC115261297	0.963201
TCONS_00223181	XLOC_167850	XLOC_167850	109420362	LOC109420362	0.959258
TCONS_00223181	XLOC_167850	XLOC_167850	109399730	LOC109399730	0.972192
TCONS_00223181	XLOC_167850	XLOC_167850	109429069	LOC109429069	0.98357
TCONS_00223181	XLOC_167850	XLOC_167850	109423850	LOC109423850	0.956732
TCONS_00223181	XLOC_167850	XLOC_167850	115264992	LOC115264992	0.974214
TCONS_00223181	XLOC_167850	XLOC_167850	109411130	LOC109411130	0.982464
TCONS_00223181	XLOC_167850	XLOC_167850	115258528	LOC115258528	0.967446
TCONS_00223181	XLOC_167850	XLOC_167850	109403710	LOC109403710	0.981542
TCONS_00223181	XLOC_167850	XLOC_167850	115267843	LOC115267843	0.97471
TCONS_00223181	XLOC_167850	XLOC_167850	XLOC_065854	XLOC_065854	0.979436
TCONS_00223181	XLOC_167850	XLOC_167850	XLOC_172073	XLOC_172073	0.976167
TCONS_00223181	XLOC_167850	XLOC_167850	109422965	LOC109422965	0.961441
TCONS_00223181	XLOC_167850	XLOC_167850	109421248	LOC109421248	0.963402
TCONS_00223181	XLOC_167850	XLOC_167850	109400861	LOC109400861	0.961969
TCONS_00223181	XLOC_167850	XLOC_167850	XLOC_141020	XLOC_141020	0.95848
TCONS_00223181	XLOC_167850	XLOC_167850	109431254	LOC109431254	0.951301
TCONS_00223181	XLOC_167850	XLOC_167850	109407532	LOC109407532	0.957839
TCONS_00223181	XLOC_167850	XLOC_167850	115253782	LOC115253782	0.964032
TCONS_00223181	XLOC_167850	XLOC_167850	109398951	LOC109398951	0.951644
TCONS_00223181	XLOC_167850	XLOC_167850	109426171	LOC109426171	0.976
TCONS_00223181	XLOC_167850	XLOC_167850	109409340	LOC109409340	0.951212
TCONS_00223181	XLOC_167850	XLOC_167850	115260746	LOC115260746	0.962792
TCONS_00223181	XLOC_167850	XLOC_167850	109621335	LOC109621335	0.952084
TCONS_00223181	XLOC_167850	XLOC_167850	109622262	LOC109622262	0.968342
TCONS_00223181	XLOC_167850	XLOC_167850	XLOC_087383	XLOC_087383	0.965293
TCONS_00223181	XLOC_167850	XLOC_167850	115265343	LOC115265343	0.960371
TCONS_00223181	XLOC_167850	XLOC_167850	109409178	LOC109409178	0.959022
TCONS_00223181	XLOC_167850	XLOC_167850	109418298	LOC109418298	0.985372
TCONS_00223181	XLOC_167850	XLOC_167850	109428777	LOC109428777	0.990726
TCONS_00223181	XLOC_167850	XLOC_167850	XLOC_075252	XLOC_075252	0.959314
TCONS_00223181	XLOC_167850	XLOC_167850	109401442	LOC109401442	0.954949
TCONS_00223181	XLOC_167850	XLOC_167850	109414796	LOC109414796	0.964776
TCONS_00223181	XLOC_167850	XLOC_167850	XLOC_133483	XLOC_133483	0.976619
TCONS_00223181	XLOC_167850	XLOC_167850	109399127	LOC109399127	0.959958
TCONS_00223181	XLOC_167850	XLOC_167850	XLOC_015800	XLOC_015800	0.969618
TCONS_00223181	XLOC_167850	XLOC_167850	115259068	LOC115259068	0.951172
TCONS_00223181	XLOC_167850	XLOC_167850	XLOC_011057	XLOC_011057	0.978322
TCONS_00223181	XLOC_167850	XLOC_167850	115270293	LOC115270293	0.96349
TCONS_00223181	XLOC_167850	XLOC_167850	115266819	LOC115266819	0.951265
TCONS_00223181	XLOC_167850	XLOC_167850	XLOC_145027	XLOC_145027	0.971252
TCONS_00223181	XLOC_167850	XLOC_167850	XLOC_185062	XLOC_185062	0.950163
TCONS_00223181	XLOC_167850	XLOC_167850	109410413	LOC109410413	0.96174
TCONS_00223181	XLOC_167850	XLOC_167850	109433305	LOC109433305	0.95252
TCONS_00223181	XLOC_167850	XLOC_167850	109418730	LOC109418730	0.95588
TCONS_00223181	XLOC_167850	XLOC_167850	109407867	LOC109407867	0.965864
TCONS_00223181	XLOC_167850	XLOC_167850	109419157	LOC109419157	0.961506
TCONS_00223181	XLOC_167850	XLOC_167850	115256649	LOC115256649	0.952102
TCONS_00223181	XLOC_167850	XLOC_167850	115265241	LOC115265241	0.961647
TCONS_00223181	XLOC_167850	XLOC_167850	109428922	LOC109428922	0.966551
TCONS_00223181	XLOC_167850	XLOC_167850	109414483	LOC109414483	0.966883
TCONS_00223181	XLOC_167850	XLOC_167850	109400361	LOC109400361	0.955975
TCONS_00223181	XLOC_167850	XLOC_167850	109413212	LOC109413212	0.964843
TCONS_00223181	XLOC_167850	XLOC_167850	115253928	LOC115253928	0.963645
TCONS_00223181	XLOC_167850	XLOC_167850	115260735	LOC115260735	0.954428
TCONS_00223181	XLOC_167850	XLOC_167850	115263445	LOC115263445	0.955523
TCONS_00223181	XLOC_167850	XLOC_167850	109425616	LOC109425616	0.952586
TCONS_00223181	XLOC_167850	XLOC_167850	109402623	LOC109402623	0.95671
TCONS_00223181	XLOC_167850	XLOC_167850	115254797	LOC115254797	0.956754
TCONS_00223181	XLOC_167850	XLOC_167850	109400579	LOC109400579	0.963581
TCONS_00223181	XLOC_167850	XLOC_167850	109397551	LOC109397551	0.954087
TCONS_00223181	XLOC_167850	XLOC_167850	109398923	LOC109398923	0.965379
TCONS_00223181	XLOC_167850	XLOC_167850	XLOC_108929	XLOC_108929	0.954702
TCONS_00223181	XLOC_167850	XLOC_167850	109411915	LOC109411915	0.984833
TCONS_00223181	XLOC_167850	XLOC_167850	109420023	LOC109420023	0.96099
TCONS_00223181	XLOC_167850	XLOC_167850	109404423	LOC109404423	0.975941
TCONS_00223181	XLOC_167850	XLOC_167850	109428138	LOC109428138	0.959147
TCONS_00223181	XLOC_167850	XLOC_167850	109400676	LOC109400676	0.971167
TCONS_00223181	XLOC_167850	XLOC_167850	109405124	LOC109405124	0.952952
TCONS_00223181	XLOC_167850	XLOC_167850	109404936	LOC109404936	0.957575
TCONS_00223181	XLOC_167850	XLOC_167850	115269290	LOC115269290	0.966236
TCONS_00223181	XLOC_167850	XLOC_167850	109410283	LOC109410283	0.973005
TCONS_00223181	XLOC_167850	XLOC_167850	109403571	LOC109403571	0.96277
TCONS_00223181	XLOC_167850	XLOC_167850	115259168	LOC115259168	0.957291
TCONS_00223181	XLOC_167850	XLOC_167850	115270426	LOC115270426	0.955745
TCONS_00223181	XLOC_167850	XLOC_167850	109416667	LOC109416667	0.957941
TCONS_00223181	XLOC_167850	XLOC_167850	109410996	LOC109410996	0.958751
TCONS_00223181	XLOC_167850	XLOC_167850	109410760	LOC109410760	0.957417
TCONS_00223181	XLOC_167850	XLOC_167850	109407861	LOC109407861	0.951771
TCONS_00223181	XLOC_167850	XLOC_167850	109420900	LOC109420900	0.955513
TCONS_00223181	XLOC_167850	XLOC_167850	109421796	LOC109421796	0.970016
TCONS_00223181	XLOC_167850	XLOC_167850	109404990	LOC109404990	0.951936
TCONS_00223181	XLOC_167850	XLOC_167850	109406426	LOC109406426	0.982743
TCONS_00223181	XLOC_167850	XLOC_167850	109421196	LOC109421196	0.958983
TCONS_00223181	XLOC_167850	XLOC_167850	109419141	LOC109419141	0.958855
TCONS_00223181	XLOC_167850	XLOC_167850	115256656	LOC115256656	0.963093
TCONS_00223181	XLOC_167850	XLOC_167850	109412111	LOC109412111	0.975494
TCONS_00223181	XLOC_167850	XLOC_167850	109401063	LOC109401063	0.972635
TCONS_00223181	XLOC_167850	XLOC_167850	109405236	LOC109405236	0.956046
TCONS_00223181	XLOC_167850	XLOC_167850	109423435	LOC109423435	0.97142
TCONS_00223181	XLOC_167850	XLOC_167850	109406833	LOC109406833	0.966264
TCONS_00223181	XLOC_167850	XLOC_167850	115263510	LOC115263510	0.966091
TCONS_00223181	XLOC_167850	XLOC_167850	109414513	LOC109414513	0.965802
TCONS_00223181	XLOC_167850	XLOC_167850	115263095	LOC115263095	0.978892
TCONS_00223181	XLOC_167850	XLOC_167850	109432845	LOC109432845	0.954748
TCONS_00223181	XLOC_167850	XLOC_167850	109417365	LOC109417365	0.959414
TCONS_00223181	XLOC_167850	XLOC_167850	109421327	LOC109421327	0.950838
TCONS_00223181	XLOC_167850	XLOC_167850	109621910	LOC109621910	0.962096
TCONS_00223181	XLOC_167850	XLOC_167850	109431507	LOC109431507	0.950064
TCONS_00223181	XLOC_167850	XLOC_167850	XLOC_087107	XLOC_087107	0.976039
TCONS_00223181	XLOC_167850	XLOC_167850	109398506	LOC109398506	0.97835
TCONS_00223181	XLOC_167850	XLOC_167850	115265569	LOC115265569	0.967907
TCONS_00223181	XLOC_167850	XLOC_167850	109623333	LOC109623333	0.963227
TCONS_00223181	XLOC_167850	XLOC_167850	109402508	LOC109402508	0.954586
TCONS_00223181	XLOC_167850	XLOC_167850	109423925	LOC109423925	0.952084
TCONS_00223181	XLOC_167850	XLOC_167850	109397910	LOC109397910	0.98824
TCONS_00223181	XLOC_167850	XLOC_167850	109428790	LOC109428790	0.990399
TCONS_00223181	XLOC_167850	XLOC_167850	109428080	LOC109428080	0.954501
TCONS_00223181	XLOC_167850	XLOC_167850	109407419	LOC109407419	0.973506
TCONS_00223181	XLOC_167850	XLOC_167850	109418923	LOC109418923	0.953742
TCONS_00223181	XLOC_167850	XLOC_167850	109398250	LOC109398250	0.959071
TCONS_00223181	XLOC_167850	XLOC_167850	109432886	LOC109432886	0.971721
TCONS_00223181	XLOC_167850	XLOC_167850	109430200	LOC109430200	0.956245
TCONS_00223181	XLOC_167850	XLOC_167850	115256666	LOC115256666	0.979206
TCONS_00223181	XLOC_167850	XLOC_167850	109400309	LOC109400309	0.965021
TCONS_00223181	XLOC_167850	XLOC_167850	109410901	LOC109410901	0.983357
TCONS_00223181	XLOC_167850	XLOC_167850	109408842	LOC109408842	0.970164
TCONS_00223181	XLOC_167850	XLOC_167850	XLOC_001224	XLOC_001224	0.969675
TCONS_00223181	XLOC_167850	XLOC_167850	109431517	LOC109431517	0.973245
TCONS_00223181	XLOC_167850	XLOC_167850	109416958	LOC109416958	0.984607
TCONS_00223181	XLOC_167850	XLOC_167850	109420521	LOC109420521	0.965239
TCONS_00223181	XLOC_167850	XLOC_167850	115268054	LOC115268054	0.963567
TCONS_00223181	XLOC_167850	XLOC_167850	115264061	LOC115264061	0.959371
TCONS_00223181	XLOC_167850	XLOC_167850	115258569	LOC115258569	0.965047
TCONS_00223181	XLOC_167850	XLOC_167850	109414074	LOC109414074	0.971085
TCONS_00223181	XLOC_167850	XLOC_167850	109427799	LOC109427799	0.961506
TCONS_00223181	XLOC_167850	XLOC_167850	115262218	LOC115262218	0.957231
TCONS_00223181	XLOC_167850	XLOC_167850	109414262	LOC109414262	0.96724
TCONS_00223181	XLOC_167850	XLOC_167850	109406499	LOC109406499	0.957098
TCONS_00223181	XLOC_167850	XLOC_167850	109408409	LOC109408409	0.960898
TCONS_00223181	XLOC_167850	XLOC_167850	XLOC_212249	XLOC_212249	0.97545
TCONS_00223181	XLOC_167850	XLOC_167850	109422878	LOC109422878	0.974027
TCONS_00223181	XLOC_167850	XLOC_167850	115259303	LOC115259303	0.977525
TCONS_00223181	XLOC_167850	XLOC_167850	109406888	LOC109406888	0.95277
TCONS_00223181	XLOC_167850	XLOC_167850	109422560	LOC109422560	0.950918
TCONS_00223181	XLOC_167850	XLOC_167850	109405633	LOC109405633	0.966082
TCONS_00223181	XLOC_167850	XLOC_167850	109429555	LOC109429555	0.954879
TCONS_00223181	XLOC_167850	XLOC_167850	115260123	LOC115260123	0.955408
TCONS_00223181	XLOC_167850	XLOC_167850	109433350	LOC109433350	0.96358
TCONS_00223181	XLOC_167850	XLOC_167850	109429084	LOC109429084	0.952035
TCONS_00223181	XLOC_167850	XLOC_167850	109403733	LOC109403733	0.962731
TCONS_00223181	XLOC_167850	XLOC_167850	109421875	LOC109421875	0.956865
TCONS_00223181	XLOC_167850	XLOC_167850	115256107	LOC115256107	0.971893
TCONS_00223181	XLOC_167850	XLOC_167850	109408910	LOC109408910	0.964149
TCONS_00223181	XLOC_167850	XLOC_167850	109411214	LOC109411214	0.960377
TCONS_00223181	XLOC_167850	XLOC_167850	109400761	LOC109400761	0.981654
TCONS_00223181	XLOC_167850	XLOC_167850	109418171	LOC109418171	0.954762
TCONS_00223181	XLOC_167850	XLOC_167850	109433445	LOC109433445	0.96192
TCONS_00223181	XLOC_167850	XLOC_167850	115262034	LOC115262034	0.975157
TCONS_00223181	XLOC_167850	XLOC_167850	115253509	LOC115253509	0.977235
TCONS_00223181	XLOC_167850	XLOC_167850	109409873	LOC109409873	0.956989
TCONS_00223181	XLOC_167850	XLOC_167850	109405215	LOC109405215	0.950677
TCONS_00223181	XLOC_167850	XLOC_167850	109419888	LOC109419888	0.964746
TCONS_00223181	XLOC_167850	XLOC_167850	109409301	LOC109409301	0.953512
TCONS_00223181	XLOC_167850	XLOC_167850	109412825	LOC109412825	0.956325
TCONS_00223181	XLOC_167850	XLOC_167850	109433105	LOC109433105	0.964506
TCONS_00223181	XLOC_167850	XLOC_167850	XLOC_172332	XLOC_172332	0.952605
TCONS_00223181	XLOC_167850	XLOC_167850	115255300	LOC115255300	0.978875
TCONS_00223181	XLOC_167850	XLOC_167850	115266345	LOC115266345	0.985012
TCONS_00223181	XLOC_167850	XLOC_167850	109408715	LOC109408715	0.971502
TCONS_00223181	XLOC_167850	XLOC_167850	109407701	LOC109407701	0.977813
TCONS_00223181	XLOC_167850	XLOC_167850	109421548	LOC109421548	0.96114
TCONS_00223181	XLOC_167850	XLOC_167850	109411450	LOC109411450	0.95005
TCONS_00223181	XLOC_167850	XLOC_167850	115255388	LOC115255388	0.962676
TCONS_00223181	XLOC_167850	XLOC_167850	109431086	LOC109431086	0.960229
TCONS_00223181	XLOC_167850	XLOC_167850	109431137	LOC109431137	0.952954
TCONS_00223181	XLOC_167850	XLOC_167850	XLOC_184435	XLOC_184435	0.960094
TCONS_00223181	XLOC_167850	XLOC_167850	XLOC_055248	XLOC_055248	0.959294
TCONS_00223181	XLOC_167850	XLOC_167850	109408410	LOC109408410	0.972365
TCONS_00223181	XLOC_167850	XLOC_167850	109433516	LOC109433516	0.954403
TCONS_00223181	XLOC_167850	XLOC_167850	109398078	LOC109398078	0.957247
TCONS_00223181	XLOC_167850	XLOC_167850	109418363	LOC109418363	0.953804
TCONS_00223181	XLOC_167850	XLOC_167850	109399478	LOC109399478	0.952134
TCONS_00223181	XLOC_167850	XLOC_167850	109401042	LOC109401042	0.972859
TCONS_00223181	XLOC_167850	XLOC_167850	109426907	LOC109426907	0.967007
TCONS_00223181	XLOC_167850	XLOC_167850	109408909	LOC109408909	0.96798
TCONS_00223181	XLOC_167850	XLOC_167850	109417616	LOC109417616	0.958766
TCONS_00223181	XLOC_167850	XLOC_167850	109428976	LOC109428976	0.952696
TCONS_00223181	XLOC_167850	XLOC_167850	109412645	LOC109412645	0.959436
TCONS_00223181	XLOC_167850	XLOC_167850	115269493	LOC115269493	0.973452
TCONS_00223181	XLOC_167850	XLOC_167850	115269713	LOC115269713	0.952933
TCONS_00223181	XLOC_167850	XLOC_167850	109429805	LOC109429805	0.970897
TCONS_00223181	XLOC_167850	XLOC_167850	115262469	LOC115262469	0.969722
TCONS_00223181	XLOC_167850	XLOC_167850	XLOC_103302	XLOC_103302	0.981026
TCONS_00223181	XLOC_167850	XLOC_167850	109420148	LOC109420148	0.991546
TCONS_00223181	XLOC_167850	XLOC_167850	109433130	LOC109433130	0.981147
TCONS_00223181	XLOC_167850	XLOC_167850	109400206	LOC109400206	0.968415
TCONS_00223181	XLOC_167850	XLOC_167850	115266110	LOC115266110	0.970263
TCONS_00223181	XLOC_167850	XLOC_167850	109411422	LOC109411422	0.973648
TCONS_00223181	XLOC_167850	XLOC_167850	109401338	LOC109401338	0.972144
TCONS_00223181	XLOC_167850	XLOC_167850	109426047	LOC109426047	0.967992
TCONS_00223181	XLOC_167850	XLOC_167850	115256332	LOC115256332	0.952798
TCONS_00223181	XLOC_167850	XLOC_167850	109418152	LOC109418152	0.958404
TCONS_00223181	XLOC_167850	XLOC_167850	109426048	LOC109426048	0.953777
TCONS_00223181	XLOC_167850	XLOC_167850	109414288	LOC109414288	0.960216
TCONS_00223181	XLOC_167850	XLOC_167850	109414353	LOC109414353	0.955965
TCONS_00223181	XLOC_167850	XLOC_167850	109426372	LOC109426372	0.958029
TCONS_00223181	XLOC_167850	XLOC_167850	115259710	LOC115259710	0.959285
TCONS_00223181	XLOC_167850	XLOC_167850	109430837	LOC109430837	0.963845
TCONS_00223181	XLOC_167850	XLOC_167850	115267516	LOC115267516	0.986316
TCONS_00223181	XLOC_167850	XLOC_167850	109421015	LOC109421015	0.953127
TCONS_00223181	XLOC_167850	XLOC_167850	109413873	LOC109413873	0.974194
TCONS_00223181	XLOC_167850	XLOC_167850	109413874	LOC109413874	0.966869
TCONS_00223181	XLOC_167850	XLOC_167850	115266197	LOC115266197	0.957334
TCONS_00223181	XLOC_167850	XLOC_167850	109408420	LOC109408420	0.983325
TCONS_00263700	XLOC_198034	XLOC_198034	115268592	LOC115268592	0.95492
TCONS_00263700	XLOC_198034	XLOC_198034	109430901	LOC109430901	0.961004
TCONS_00263700	XLOC_198034	XLOC_198034	115265116	LOC115265116	0.955009
TCONS_00263700	XLOC_198034	XLOC_198034	109621772	LOC109621772	0.952471
TCONS_00263700	XLOC_198034	XLOC_198034	115268599	LOC115268599	0.964868
TCONS_00263700	XLOC_198034	XLOC_198034	115270912	LOC115270912	0.951687
TCONS_00263700	XLOC_198034	XLOC_198034	XLOC_014947	XLOC_014947	0.968058
TCONS_00263700	XLOC_198034	XLOC_198034	109409155	LOC109409155	0.952568
TCONS_00263700	XLOC_198034	XLOC_198034	115268069	LOC115268069	0.958429
TCONS_00263700	XLOC_198034	XLOC_198034	109432976	LOC109432976	0.953338
TCONS_00263700	XLOC_198034	XLOC_198034	109433660	LOC109433660	0.954849
TCONS_00263700	XLOC_198034	XLOC_198034	109423748	LOC109423748	0.952976
TCONS_00263700	XLOC_198034	XLOC_198034	109423866	LOC109423866	0.953564
TCONS_00263700	XLOC_198034	XLOC_198034	109398559	LOC109398559	0.955249
TCONS_00263700	XLOC_198034	XLOC_198034	115254468	LOC115254468	0.955089
TCONS_00263700	XLOC_198034	XLOC_198034	115262322	LOC115262322	0.969891
TCONS_00263700	XLOC_198034	XLOC_198034	109621314	LOC109621314	0.951197
TCONS_00263700	XLOC_198034	XLOC_198034	109429500	LOC109429500	0.954941
TCONS_00263700	XLOC_198034	XLOC_198034	109421347	LOC109421347	0.963366
TCONS_00263700	XLOC_198034	XLOC_198034	109621718	LOC109621718	0.970925
TCONS_00263700	XLOC_198034	XLOC_198034	109427748	LOC109427748	0.955214
TCONS_00263700	XLOC_198034	XLOC_198034	109419840	LOC109419840	0.953712
TCONS_00263700	XLOC_198034	XLOC_198034	109433434	LOC109433434	0.95589
TCONS_00263700	XLOC_198034	XLOC_198034	XLOC_221207	XLOC_221207	0.963213
TCONS_00263700	XLOC_198034	XLOC_198034	XLOC_004726	XLOC_004726	0.957579
TCONS_00263700	XLOC_198034	XLOC_198034	XLOC_007903	XLOC_007903	0.955188
TCONS_00263700	XLOC_198034	XLOC_198034	109413869	LOC109413869	0.955585
TCONS_00263700	XLOC_198034	XLOC_198034	109422214	LOC109422214	0.950492
TCONS_00263700	XLOC_198034	XLOC_198034	109431036	LOC109431036	0.950836
TCONS_00263700	XLOC_198034	XLOC_198034	109621368	LOC109621368	0.951986
TCONS_00263700	XLOC_198034	XLOC_198034	115260046	LOC115260046	0.952229
TCONS_00263700	XLOC_198034	XLOC_198034	109422212	LOC109422212	0.959047
TCONS_00263700	XLOC_198034	XLOC_198034	115266726	LOC115266726	0.958343
TCONS_00263700	XLOC_198034	XLOC_198034	109420564	LOC109420564	0.966089
TCONS_00263700	XLOC_198034	XLOC_198034	XLOC_173622	XLOC_173622	0.9591
TCONS_00263700	XLOC_198034	XLOC_198034	109416093	LOC109416093	0.962492
TCONS_00263700	XLOC_198034	XLOC_198034	109398096	LOC109398096	0.966106
TCONS_00263700	XLOC_198034	XLOC_198034	115265146	LOC115265146	0.95241
TCONS_00263700	XLOC_198034	XLOC_198034	109622842	LOC109622842	0.954982
TCONS_00263700	XLOC_198034	XLOC_198034	109422468	LOC109422468	0.959125
TCONS_00263700	XLOC_198034	XLOC_198034	109407411	LOC109407411	0.951873
TCONS_00263700	XLOC_198034	XLOC_198034	109413503	LOC109413503	0.953273
TCONS_00263700	XLOC_198034	XLOC_198034	109423650	LOC109423650	0.953727
TCONS_00263700	XLOC_198034	XLOC_198034	109410581	LOC109410581	0.952661
TCONS_00263700	XLOC_198034	XLOC_198034	115268850	LOC115268850	0.952038
TCONS_00263700	XLOC_198034	XLOC_198034	109426789	LOC109426789	0.962144
TCONS_00263700	XLOC_198034	XLOC_198034	115258527	LOC115258527	0.972494
TCONS_00263700	XLOC_198034	XLOC_198034	109623069	LOC109623069	0.962409
TCONS_00263700	XLOC_198034	XLOC_198034	109409490	LOC109409490	0.960393
XR_003898866.1	115269700	LOC115269700	115262806	LOC115262806	0.976322
TCONS_00204848	109405121	LOC109405121	109407087	LOC109407087	0.983504
TCONS_00204848	109405121	LOC109405121	XLOC_054267	XLOC_054267	0.954561
TCONS_00204848	109405121	LOC109405121	XLOC_236267	XLOC_236267	0.957924
TCONS_00204848	109405121	LOC109405121	109413958	LOC109413958	0.963797
TCONS_00204848	109405121	LOC109405121	109408873	LOC109408873	0.960297
TCONS_00204848	109405121	LOC109405121	XLOC_160096	XLOC_160096	0.959806
TCONS_00204848	109405121	LOC109405121	109433128	LOC109433128	0.961176
TCONS_00204848	109405121	LOC109405121	109398951	LOC109398951	0.961852
TCONS_00204848	109405121	LOC109405121	109404244	LOC109404244	0.96899
TCONS_00204848	109405121	LOC109405121	109431862	LOC109431862	0.968576
TCONS_00204848	109405121	LOC109405121	109424776	LOC109424776	0.962412
TCONS_00204848	109405121	LOC109405121	109423828	LOC109423828	0.971561
TCONS_00204848	109405121	LOC109405121	109426361	LOC109426361	0.960089
TCONS_00204848	109405121	LOC109405121	109407316	LOC109407316	0.968248
TCONS_00204848	109405121	LOC109405121	109431213	LOC109431213	0.950486
TCONS_00204848	109405121	LOC109405121	109429171	LOC109429171	0.951833
TCONS_00204848	109405121	LOC109405121	109407313	LOC109407313	0.951971
TCONS_00204848	109405121	LOC109405121	109419292	LOC109419292	0.97045
TCONS_00204848	109405121	LOC109405121	115258433	LOC115258433	0.961494
TCONS_00204848	109405121	LOC109405121	109422996	LOC109422996	0.964766
TCONS_00204848	109405121	LOC109405121	109419698	LOC109419698	0.964603
TCONS_00204848	109405121	LOC109405121	109398250	LOC109398250	0.951314
TCONS_00204848	109405121	LOC109405121	109414236	LOC109414236	0.955573
TCONS_00204848	109405121	LOC109405121	109621888	LOC109621888	0.957989
TCONS_00204848	109405121	LOC109405121	115255939	LOC115255939	0.970617
TCONS_00204848	109405121	LOC109405121	109426589	LOC109426589	0.954654
TCONS_00204848	109405121	LOC109405121	109423361	LOC109423361	0.953092
TCONS_00204848	109405121	LOC109405121	109419738	LOC109419738	0.953676
TCONS_00204848	109405121	LOC109405121	109409049	LOC109409049	0.955446
TCONS_00204848	109405121	LOC109405121	115261297	LOC115261297	0.956872
TCONS_00204848	109405121	LOC109405121	115264697	LOC115264697	0.957441
TCONS_00204848	109405121	LOC109405121	109423013	LOC109423013	0.956453
TCONS_00204848	109405121	LOC109405121	109402709	LOC109402709	0.951881
TCONS_00204848	109405121	LOC109405121	109408371	LOC109408371	0.95144
TCONS_00204848	109405121	LOC109405121	109423852	LOC109423852	0.965454
TCONS_00204848	109405121	LOC109405121	109621391	LOC109621391	0.952718
TCONS_00204848	109405121	LOC109405121	109404817	LOC109404817	0.95074
TCONS_00204848	109405121	LOC109405121	115265592	LOC115265592	0.97883
TCONS_00204848	109405121	LOC109405121	109404653	LOC109404653	0.96118
TCONS_00204848	109405121	LOC109405121	109422964	LOC109422964	0.957742
TCONS_00204848	109405121	LOC109405121	109623120	LOC109623120	0.960285
TCONS_00204848	109405121	LOC109405121	109433314	LOC109433314	0.975999
TCONS_00204848	109405121	LOC109405121	115256309	LOC115256309	0.95434
TCONS_00204848	109405121	LOC109405121	109408115	LOC109408115	0.971817
TCONS_00204848	109405121	LOC109405121	109425060	LOC109425060	0.960583
TCONS_00204848	109405121	LOC109405121	109432910	LOC109432910	0.954096
TCONS_00204848	109405121	LOC109405121	109421182	LOC109421182	0.952127
TCONS_00204848	109405121	LOC109405121	109410038	LOC109410038	0.984365
TCONS_00204848	109405121	LOC109405121	109413201	LOC109413201	0.950749
TCONS_00204848	109405121	LOC109405121	109401442	LOC109401442	0.950009
TCONS_00204848	109405121	LOC109405121	109398239	LOC109398239	0.95123
TCONS_00204848	109405121	LOC109405121	109418616	LOC109418616	0.951466
TCONS_00204848	109405121	LOC109405121	109399730	LOC109399730	0.958068
TCONS_00204848	109405121	LOC109405121	115258748	LOC115258748	0.968495
TCONS_00204848	109405121	LOC109405121	115270291	LOC115270291	0.959531
TCONS_00204848	109405121	LOC109405121	109428484	LOC109428484	0.957648
TCONS_00204848	109405121	LOC109405121	109410413	LOC109410413	0.952536
TCONS_00204848	109405121	LOC109405121	XLOC_226683	XLOC_226683	0.968565
TCONS_00204848	109405121	LOC109405121	109405121	LOC109405121	0.965844
TCONS_00204848	109405121	LOC109405121	109400088	LOC109400088	0.950819
TCONS_00204848	109405121	LOC109405121	109407861	LOC109407861	0.961806
TCONS_00204848	109405121	LOC109405121	109405124	LOC109405124	0.95655
TCONS_00204848	109405121	LOC109405121	109414766	LOC109414766	0.970983
TCONS_00204848	109405121	LOC109405121	115268507	LOC115268507	0.955517
TCONS_00204848	109405121	LOC109405121	109400579	LOC109400579	0.973704
TCONS_00204848	109405121	LOC109405121	109420675	LOC109420675	0.978876
TCONS_00204848	109405121	LOC109405121	109398923	LOC109398923	0.974761
TCONS_00204848	109405121	LOC109405121	115270115	LOC115270115	0.958735
TCONS_00204848	109405121	LOC109405121	109428138	LOC109428138	0.950653
TCONS_00204848	109405121	LOC109405121	109431517	LOC109431517	0.953423
TCONS_00204848	109405121	LOC109405121	109425743	LOC109425743	0.959645
TCONS_00204848	109405121	LOC109405121	109403571	LOC109403571	0.950992
TCONS_00204848	109405121	LOC109405121	109424638	LOC109424638	0.953933
TCONS_00204848	109405121	LOC109405121	109398475	LOC109398475	0.987164
TCONS_00204848	109405121	LOC109405121	109425282	LOC109425282	0.956902
TCONS_00204848	109405121	LOC109405121	109431254	LOC109431254	0.952538
TCONS_00204848	109405121	LOC109405121	XLOC_011057	XLOC_011057	0.96296
TCONS_00204848	109405121	LOC109405121	115255160	LOC115255160	0.950993
TCONS_00204848	109405121	LOC109405121	109432482	LOC109432482	0.953852
TCONS_00204848	109405121	LOC109405121	109417002	LOC109417002	0.969121
TCONS_00204848	109405121	LOC109405121	109400568	LOC109400568	0.954701
TCONS_00204848	109405121	LOC109405121	109405846	LOC109405846	0.953261
TCONS_00204848	109405121	LOC109405121	109431507	LOC109431507	0.963277
TCONS_00204848	109405121	LOC109405121	109405828	LOC109405828	0.972926
TCONS_00204848	109405121	LOC109405121	109423925	LOC109423925	0.954065
TCONS_00204848	109405121	LOC109405121	109433369	LOC109433369	0.974637
TCONS_00204848	109405121	LOC109405121	109426907	LOC109426907	0.962664
TCONS_00204848	109405121	LOC109405121	109418923	LOC109418923	0.986594
TCONS_00204848	109405121	LOC109405121	115271097	LOC115271097	0.95837
TCONS_00204848	109405121	LOC109405121	115256666	LOC115256666	0.971147
TCONS_00204848	109405121	LOC109405121	109418168	LOC109418168	0.952295
TCONS_00204848	109405121	LOC109405121	109401015	LOC109401015	0.958218
TCONS_00204848	109405121	LOC109405121	115254164	LOC115254164	0.960366
TCONS_00204848	109405121	LOC109405121	115260614	LOC115260614	0.978715
TCONS_00204848	109405121	LOC109405121	115264061	LOC115264061	0.964992
TCONS_00204848	109405121	LOC109405121	109406826	LOC109406826	0.984692
TCONS_00204848	109405121	LOC109405121	109402745	LOC109402745	0.976163
TCONS_00204848	109405121	LOC109405121	109425645	LOC109425645	0.952973
TCONS_00204848	109405121	LOC109405121	109409579	LOC109409579	0.965692
TCONS_00204848	109405121	LOC109405121	109423297	LOC109423297	0.961426
TCONS_00204848	109405121	LOC109405121	109406245	LOC109406245	0.961387
TCONS_00204848	109405121	LOC109405121	109403733	LOC109403733	0.952114
TCONS_00204848	109405121	LOC109405121	115267456	LOC115267456	0.966785
TCONS_00204848	109405121	LOC109405121	109418672	LOC109418672	0.954923
TCONS_00204848	109405121	LOC109405121	109411214	LOC109411214	0.956754
TCONS_00204848	109405121	LOC109405121	115254601	LOC115254601	0.953447
TCONS_00204848	109405121	LOC109405121	109418769	LOC109418769	0.955178
TCONS_00204848	109405121	LOC109405121	109431007	LOC109431007	0.954211
TCONS_00204848	109405121	LOC109405121	109398085	LOC109398085	0.951185
TCONS_00204848	109405121	LOC109405121	109423130	LOC109423130	0.958735
TCONS_00204848	109405121	LOC109405121	109428976	LOC109428976	0.959973
TCONS_00204848	109405121	LOC109405121	109621277	LOC109621277	0.9546
TCONS_00204848	109405121	LOC109405121	115269648	LOC115269648	0.967929
TCONS_00204848	109405121	LOC109405121	109408799	LOC109408799	0.96663
TCONS_00204848	109405121	LOC109405121	115255388	LOC115255388	0.963026
TCONS_00204848	109405121	LOC109405121	109421635	LOC109421635	0.975484
TCONS_00204848	109405121	LOC109405121	109398395	LOC109398395	0.968705
TCONS_00204848	109405121	LOC109405121	109433516	LOC109433516	0.956123
TCONS_00204848	109405121	LOC109405121	109398078	LOC109398078	0.953496
TCONS_00204848	109405121	LOC109405121	XLOC_144981	XLOC_144981	0.967368
TCONS_00204848	109405121	LOC109405121	115258220	LOC115258220	0.958024
TCONS_00204848	109405121	LOC109405121	115266912	LOC115266912	0.983644
TCONS_00204848	109405121	LOC109405121	115259493	LOC115259493	0.973396
TCONS_00204848	109405121	LOC109405121	109417642	LOC109417642	0.963241
TCONS_00204848	109405121	LOC109405121	109422365	LOC109422365	0.963113
TCONS_00204848	109405121	LOC109405121	109411821	LOC109411821	0.965704
TCONS_00204848	109405121	LOC109405121	109398094	LOC109398094	0.969212
TCONS_00204848	109405121	LOC109405121	109400206	LOC109400206	0.951074
TCONS_00204848	109405121	LOC109405121	109407419	LOC109407419	0.955305
TCONS_00204848	109405121	LOC109405121	109401338	LOC109401338	0.968923
TCONS_00204848	109405121	LOC109405121	109426047	LOC109426047	0.953682
TCONS_00204848	109405121	LOC109405121	115256332	LOC115256332	0.965044
TCONS_00204848	109405121	LOC109405121	109401433	LOC109401433	0.95992
TCONS_00204848	109405121	LOC109405121	109422560	LOC109422560	0.965348
TCONS_00204848	109405121	LOC109405121	109427438	LOC109427438	0.97968
TCONS_00204848	109405121	LOC109405121	109431516	LOC109431516	0.956478
TCONS_00204848	109405121	LOC109405121	109413874	LOC109413874	0.984275
TCONS_00204848	109405121	LOC109405121	115256687	LOC115256687	0.971766
TCONS_00256877	109433599	LOC109433599	109433599	LOC109433599	0.991474
TCONS_00106759	XLOC_080554	XLOC_080554	XLOC_181579	XLOC_181579	0.952966
TCONS_00106759	XLOC_080554	XLOC_080554	115265052	LOC115265052	0.998026
TCONS_00106759	XLOC_080554	XLOC_080554	115265053	LOC115265053	0.988864
TCONS_00106759	XLOC_080554	XLOC_080554	115268005	LOC115268005	0.973476
TCONS_00106759	XLOC_080554	XLOC_080554	109421401	LOC109421401	0.994654
TCONS_00106759	XLOC_080554	XLOC_080554	XLOC_120823	XLOC_120823	0.971118
TCONS_00106759	XLOC_080554	XLOC_080554	115261126	LOC115261126	0.956002
TCONS_00106759	XLOC_080554	XLOC_080554	XLOC_218088	XLOC_218088	0.983519
TCONS_00106759	XLOC_080554	XLOC_080554	109427343	LOC109427343	0.984193
TCONS_00106759	XLOC_080554	XLOC_080554	109415802	LOC109415802	0.958767
TCONS_00106759	XLOC_080554	XLOC_080554	109426591	LOC109426591	0.953395
TCONS_00106759	XLOC_080554	XLOC_080554	XLOC_080639	XLOC_080639	0.963141
TCONS_00106759	XLOC_080554	XLOC_080554	109414739	LOC109414739	0.975403
TCONS_00106759	XLOC_080554	XLOC_080554	109397684	LOC109397684	0.956549
TCONS_00106759	XLOC_080554	XLOC_080554	109404373	LOC109404373	0.996068
TCONS_00106759	XLOC_080554	XLOC_080554	XLOC_149851	XLOC_149851	0.990907
TCONS_00106759	XLOC_080554	XLOC_080554	XLOC_129496	XLOC_129496	0.975376
TCONS_00106759	XLOC_080554	XLOC_080554	109621491	LOC109621491	0.966772
TCONS_00106759	XLOC_080554	XLOC_080554	109404311	LOC109404311	0.996009
TCONS_00106759	XLOC_080554	XLOC_080554	109404310	LOC109404310	0.982685
TCONS_00106759	XLOC_080554	XLOC_080554	109433376	LOC109433376	0.956112
TCONS_00106759	XLOC_080554	XLOC_080554	109404315	LOC109404315	0.997389
TCONS_00106759	XLOC_080554	XLOC_080554	109399534	LOC109399534	0.976634
TCONS_00106759	XLOC_080554	XLOC_080554	109418370	LOC109418370	0.985011
TCONS_00106759	XLOC_080554	XLOC_080554	XLOC_080552	XLOC_080552	0.970051
TCONS_00106759	XLOC_080554	XLOC_080554	109401852	LOC109401852	0.959803
TCONS_00106759	XLOC_080554	XLOC_080554	115263977	LOC115263977	0.996501
TCONS_00106759	XLOC_080554	XLOC_080554	115266138	LOC115266138	0.994002
TCONS_00106759	XLOC_080554	XLOC_080554	109414383	LOC109414383	0.997227
TCONS_00106759	XLOC_080554	XLOC_080554	109406844	LOC109406844	0.953615
TCONS_00106759	XLOC_080554	XLOC_080554	115265516	LOC115265516	0.97708
TCONS_00106759	XLOC_080554	XLOC_080554	115253863	LOC115253863	0.958948
TCONS_00106759	XLOC_080554	XLOC_080554	115254127	LOC115254127	0.953379
TCONS_00106759	XLOC_080554	XLOC_080554	XLOC_205328	XLOC_205328	0.963172
TCONS_00106759	XLOC_080554	XLOC_080554	115260957	LOC115260957	0.986759
TCONS_00106759	XLOC_080554	XLOC_080554	115259225	LOC115259225	0.991061
TCONS_00106759	XLOC_080554	XLOC_080554	115265417	LOC115265417	0.963926
TCONS_00106759	XLOC_080554	XLOC_080554	109400927	LOC109400927	0.957911
TCONS_00106759	XLOC_080554	XLOC_080554	115265591	LOC115265591	0.968395
TCONS_00106759	XLOC_080554	XLOC_080554	109405547	LOC109405547	0.981857
TCONS_00106759	XLOC_080554	XLOC_080554	109418190	LOC109418190	0.971332
TCONS_00106759	XLOC_080554	XLOC_080554	109416767	LOC109416767	0.965156
TCONS_00106759	XLOC_080554	XLOC_080554	109429065	LOC109429065	0.978576
TCONS_00106759	XLOC_080554	XLOC_080554	109415061	LOC109415061	0.95674
TCONS_00106759	XLOC_080554	XLOC_080554	XLOC_173406	XLOC_173406	0.968439
TCONS_00106759	XLOC_080554	XLOC_080554	115270445	LOC115270445	0.992897
TCONS_00106759	XLOC_080554	XLOC_080554	109408694	LOC109408694	0.961347
TCONS_00106759	XLOC_080554	XLOC_080554	109420709	LOC109420709	0.966161
TCONS_00106759	XLOC_080554	XLOC_080554	109427445	LOC109427445	0.954684
TCONS_00106759	XLOC_080554	XLOC_080554	115260520	LOC115260520	0.982256
TCONS_00106759	XLOC_080554	XLOC_080554	XLOC_014337	XLOC_014337	0.994987
TCONS_00106759	XLOC_080554	XLOC_080554	109412132	LOC109412132	0.999311
TCONS_00106759	XLOC_080554	XLOC_080554	109427362	LOC109427362	0.993153
TCONS_00106759	XLOC_080554	XLOC_080554	109408197	LOC109408197	0.954107
TCONS_00106759	XLOC_080554	XLOC_080554	109430439	LOC109430439	0.989257
TCONS_00106759	XLOC_080554	XLOC_080554	XLOC_014147	XLOC_014147	0.991327
TCONS_00106759	XLOC_080554	XLOC_080554	XLOC_012874	XLOC_012874	0.984384
TCONS_00106759	XLOC_080554	XLOC_080554	115270370	LOC115270370	0.955797
TCONS_00106759	XLOC_080554	XLOC_080554	115258511	LOC115258511	0.987449
TCONS_00106759	XLOC_080554	XLOC_080554	115265063	LOC115265063	0.996481
TCONS_00106759	XLOC_080554	XLOC_080554	109414382	LOC109414382	0.966371
TCONS_00106759	XLOC_080554	XLOC_080554	115265067	LOC115265067	0.976768
TCONS_00106759	XLOC_080554	XLOC_080554	115265066	LOC115265066	0.998413
TCONS_00106759	XLOC_080554	XLOC_080554	109407314	LOC109407314	0.976308
TCONS_00106759	XLOC_080554	XLOC_080554	109417082	LOC109417082	0.981869
TCONS_00106759	XLOC_080554	XLOC_080554	109411305	LOC109411305	0.955774
TCONS_00106759	XLOC_080554	XLOC_080554	115254270	LOC115254270	0.95868
TCONS_00106759	XLOC_080554	XLOC_080554	109422814	LOC109422814	0.984832
TCONS_00106759	XLOC_080554	XLOC_080554	109432167	LOC109432167	0.950076
TCONS_00106759	XLOC_080554	XLOC_080554	115266318	LOC115266318	0.985448
TCONS_00106759	XLOC_080554	XLOC_080554	115256722	LOC115256722	0.974797
TCONS_00106759	XLOC_080554	XLOC_080554	109414379	LOC109414379	0.952844
TCONS_00106759	XLOC_080554	XLOC_080554	115265285	LOC115265285	0.972291
TCONS_00106759	XLOC_080554	XLOC_080554	109409691	LOC109409691	0.962173
TCONS_00106759	XLOC_080554	XLOC_080554	109422015	LOC109422015	0.960222
TCONS_00106759	XLOC_080554	XLOC_080554	115269517	LOC115269517	0.951859
TCONS_00106759	XLOC_080554	XLOC_080554	115256729	LOC115256729	0.964515
TCONS_00106759	XLOC_080554	XLOC_080554	109427008	LOC109427008	0.963834
TCONS_00106759	XLOC_080554	XLOC_080554	109429126	LOC109429126	0.965358
TCONS_00106759	XLOC_080554	XLOC_080554	109432807	LOC109432807	0.98885
TCONS_00106759	XLOC_080554	XLOC_080554	109403095	LOC109403095	0.99828
TCONS_00106759	XLOC_080554	XLOC_080554	115269660	LOC115269660	0.977235
TCONS_00106759	XLOC_080554	XLOC_080554	XLOC_024874	XLOC_024874	0.981219
TCONS_00106759	XLOC_080554	XLOC_080554	115270368	LOC115270368	0.996699
TCONS_00106759	XLOC_080554	XLOC_080554	109413936	LOC109413936	0.979112
TCONS_00106759	XLOC_080554	XLOC_080554	115265071	LOC115265071	0.993743
TCONS_00106759	XLOC_080554	XLOC_080554	XLOC_094478	XLOC_094478	0.968141
TCONS_00106759	XLOC_080554	XLOC_080554	XLOC_117510	XLOC_117510	0.997206
TCONS_00106759	XLOC_080554	XLOC_080554	115267297	LOC115267297	0.996235
TCONS_00106759	XLOC_080554	XLOC_080554	109418545	LOC109418545	0.978589
TCONS_00106759	XLOC_080554	XLOC_080554	115262710	LOC115262710	0.959315
TCONS_00106759	XLOC_080554	XLOC_080554	109623380	LOC109623380	0.975144
TCONS_00106759	XLOC_080554	XLOC_080554	XLOC_112505	XLOC_112505	0.999727
TCONS_00106759	XLOC_080554	XLOC_080554	115254624	LOC115254624	0.986373
TCONS_00106759	XLOC_080554	XLOC_080554	109404306	LOC109404306	0.997338
TCONS_00106759	XLOC_080554	XLOC_080554	109433608	LOC109433608	0.951366
TCONS_00106759	XLOC_080554	XLOC_080554	109427302	LOC109427302	0.953515
TCONS_00106759	XLOC_080554	XLOC_080554	XLOC_014212	XLOC_014212	0.987867
TCONS_00106759	XLOC_080554	XLOC_080554	109414279	LOC109414279	0.959567
TCONS_00106759	XLOC_080554	XLOC_080554	XLOC_014211	XLOC_014211	0.989306
TCONS_00106759	XLOC_080554	XLOC_080554	109409015	LOC109409015	0.961135
TCONS_00106759	XLOC_080554	XLOC_080554	115269661	LOC115269661	0.980169
TCONS_00106759	XLOC_080554	XLOC_080554	109425593	LOC109425593	0.976666
TCONS_00106759	XLOC_080554	XLOC_080554	109429132	LOC109429132	0.999039
TCONS_00106759	XLOC_080554	XLOC_080554	109403106	LOC109403106	0.985328
TCONS_00106759	XLOC_080554	XLOC_080554	109429134	LOC109429134	0.999001
TCONS_00106759	XLOC_080554	XLOC_080554	115269664	LOC115269664	0.979542
TCONS_00106759	XLOC_080554	XLOC_080554	109403102	LOC109403102	0.996112
TCONS_00106759	XLOC_080554	XLOC_080554	109414478	LOC109414478	0.993116
TCONS_00106759	XLOC_080554	XLOC_080554	XLOC_031997	XLOC_031997	0.990408
TCONS_00106759	XLOC_080554	XLOC_080554	109409607	LOC109409607	0.962252
TCONS_00106759	XLOC_080554	XLOC_080554	109400398	LOC109400398	0.961876
TCONS_00106759	XLOC_080554	XLOC_080554	115270359	LOC115270359	0.978833
TCONS_00106759	XLOC_080554	XLOC_080554	115269902	LOC115269902	0.986104
TCONS_00106759	XLOC_080554	XLOC_080554	109397671	LOC109397671	0.98089
TCONS_00106759	XLOC_080554	XLOC_080554	XLOC_118924	XLOC_118924	0.973958
TCONS_00106759	XLOC_080554	XLOC_080554	115253578	LOC115253578	0.994543
TCONS_00106759	XLOC_080554	XLOC_080554	115253770	LOC115253770	0.985711
TCONS_00106759	XLOC_080554	XLOC_080554	109398962	LOC109398962	0.963028
TCONS_00106759	XLOC_080554	XLOC_080554	109403284	LOC109403284	0.958155
TCONS_00106759	XLOC_080554	XLOC_080554	109409017	LOC109409017	0.996388
TCONS_00106759	XLOC_080554	XLOC_080554	115260518	LOC115260518	0.990121
TCONS_00106759	XLOC_080554	XLOC_080554	115260617	LOC115260617	0.977801
TCONS_00106759	XLOC_080554	XLOC_080554	109397310	LOC109397310	0.952467
TCONS_00106759	XLOC_080554	XLOC_080554	115261395	LOC115261395	0.99921
TCONS_00106759	XLOC_080554	XLOC_080554	XLOC_231207	XLOC_231207	0.997351
TCONS_00106759	XLOC_080554	XLOC_080554	XLOC_198254	XLOC_198254	0.953503
TCONS_00106759	XLOC_080554	XLOC_080554	115268975	LOC115268975	0.988368
TCONS_00106759	XLOC_080554	XLOC_080554	115261399	LOC115261399	0.974493
TCONS_00106759	XLOC_080554	XLOC_080554	115257737	LOC115257737	0.998195
TCONS_00106759	XLOC_080554	XLOC_080554	109403110	LOC109403110	0.990449
TCONS_00106759	XLOC_080554	XLOC_080554	115265555	LOC115265555	0.952187
TCONS_00106759	XLOC_080554	XLOC_080554	115261400	LOC115261400	0.99446
TCONS_00106759	XLOC_080554	XLOC_080554	109403052	LOC109403052	0.996963
TCONS_00106759	XLOC_080554	XLOC_080554	109426623	LOC109426623	0.972819
TCONS_00106759	XLOC_080554	XLOC_080554	109411277	LOC109411277	0.973914
TCONS_00106759	XLOC_080554	XLOC_080554	109411273	LOC109411273	0.951113
TCONS_00106759	XLOC_080554	XLOC_080554	109424550	LOC109424550	0.99768
TCONS_00106759	XLOC_080554	XLOC_080554	115265234	LOC115265234	0.954868
TCONS_00106759	XLOC_080554	XLOC_080554	109415517	LOC109415517	0.963516
TCONS_00106759	XLOC_080554	XLOC_080554	109433050	LOC109433050	0.965153
TCONS_00106759	XLOC_080554	XLOC_080554	115265062	LOC115265062	0.967549
TCONS_00106759	XLOC_080554	XLOC_080554	115253461	LOC115253461	0.988309
TCONS_00106759	XLOC_080554	XLOC_080554	109419880	LOC109419880	0.960533
TCONS_00106759	XLOC_080554	XLOC_080554	109425624	LOC109425624	0.99005
TCONS_00106759	XLOC_080554	XLOC_080554	109425437	LOC109425437	0.952158
TCONS_00106759	XLOC_080554	XLOC_080554	115256775	LOC115256775	0.963608
TCONS_00106759	XLOC_080554	XLOC_080554	109422041	LOC109422041	0.963519
TCONS_00106759	XLOC_080554	XLOC_080554	115260419	LOC115260419	0.951251
TCONS_00106759	XLOC_080554	XLOC_080554	115262207	LOC115262207	0.958763
TCONS_00106759	XLOC_080554	XLOC_080554	109404381	LOC109404381	0.976664
TCONS_00106759	XLOC_080554	XLOC_080554	109432956	LOC109432956	0.974575
TCONS_00106759	XLOC_080554	XLOC_080554	109402529	LOC109402529	0.968213
TCONS_00106759	XLOC_080554	XLOC_080554	109408499	LOC109408499	0.981855
TCONS_00106759	XLOC_080554	XLOC_080554	109401325	LOC109401325	0.998202
TCONS_00106759	XLOC_080554	XLOC_080554	109403135	LOC109403135	0.968885
TCONS_00106759	XLOC_080554	XLOC_080554	109418369	LOC109418369	0.954325
TCONS_00106759	XLOC_080554	XLOC_080554	109428554	LOC109428554	0.974008
TCONS_00106759	XLOC_080554	XLOC_080554	109404299	LOC109404299	0.99933
TCONS_00106759	XLOC_080554	XLOC_080554	XLOC_155470	XLOC_155470	0.99143
TCONS_00106759	XLOC_080554	XLOC_080554	109399495	LOC109399495	0.952945
TCONS_00106759	XLOC_080554	XLOC_080554	109403004	LOC109403004	0.989257
TCONS_00106759	XLOC_080554	XLOC_080554	109433347	LOC109433347	0.971028
TCONS_00106759	XLOC_080554	XLOC_080554	109399307	LOC109399307	0.988536
TCONS_00106759	XLOC_080554	XLOC_080554	109399492	LOC109399492	0.992568
TCONS_00106759	XLOC_080554	XLOC_080554	109399308	LOC109399308	0.950929
TCONS_00106759	XLOC_080554	XLOC_080554	115258666	LOC115258666	0.956209
TCONS_00106759	XLOC_080554	XLOC_080554	109421862	LOC109421862	0.979028
TCONS_00106759	XLOC_080554	XLOC_080554	109401031	LOC109401031	0.953098
TCONS_00106759	XLOC_080554	XLOC_080554	109401328	LOC109401328	0.959657
TCONS_00106759	XLOC_080554	XLOC_080554	115266353	LOC115266353	0.974757
TCONS_00106759	XLOC_080554	XLOC_080554	109404277	LOC109404277	0.972464
TCONS_00106759	XLOC_080554	XLOC_080554	XLOC_185231	XLOC_185231	0.955797
TCONS_00106759	XLOC_080554	XLOC_080554	109403386	LOC109403386	0.99287
TCONS_00106759	XLOC_080554	XLOC_080554	109403385	LOC109403385	0.968345
TCONS_00106759	XLOC_080554	XLOC_080554	109400203	LOC109400203	0.956721
TCONS_00106759	XLOC_080554	XLOC_080554	XLOC_014365	XLOC_014365	0.979108
TCONS_00106759	XLOC_080554	XLOC_080554	109399461	LOC109399461	0.994155
TCONS_00106759	XLOC_080554	XLOC_080554	109403221	LOC109403221	0.987628
TCONS_00106759	XLOC_080554	XLOC_080554	109427534	LOC109427534	0.955906
TCONS_00106759	XLOC_080554	XLOC_080554	115258423	LOC115258423	0.958966
TCONS_00106759	XLOC_080554	XLOC_080554	109416726	LOC109416726	0.996944
TCONS_00106759	XLOC_080554	XLOC_080554	109430548	LOC109430548	0.993042
TCONS_00106759	XLOC_080554	XLOC_080554	109400828	LOC109400828	0.97365
TCONS_00106759	XLOC_080554	XLOC_080554	109414688	LOC109414688	0.981422
XR_003895747.1	109397245	LOC109397245	109404600	LOC109404600	0.969894
TCONS_00210566	XLOC_157825	XLOC_157825	115268392	LOC115268392	0.955528
TCONS_00210566	XLOC_157825	XLOC_157825	115258515	LOC115258515	0.956573
TCONS_00210566	XLOC_157825	XLOC_157825	115268451	LOC115268451	0.963439
TCONS_00210566	XLOC_157825	XLOC_157825	109428412	LOC109428412	0.951539
TCONS_00210566	XLOC_157825	XLOC_157825	109410267	LOC109410267	0.950358
TCONS_00077519	115263330	LOC115263330	109398458	LOC109398458	0.9564
TCONS_00077519	115263330	LOC115263330	109432678	LOC109432678	0.957186
TCONS_00077519	115263330	LOC115263330	109431396	LOC109431396	0.950527
TCONS_00077519	115263330	LOC115263330	109621239	LOC109621239	0.950893
TCONS_00077519	115263330	LOC115263330	115254788	LOC115254788	0.960857
TCONS_00077519	115263330	LOC115263330	XLOC_185680	XLOC_185680	0.955903
TCONS_00077519	115263330	LOC115263330	XLOC_102378	XLOC_102378	0.972254
TCONS_00077519	115263330	LOC115263330	109413923	LOC109413923	0.950793
TCONS_00077519	115263330	LOC115263330	109419207	LOC109419207	0.966593
TCONS_00077519	115263330	LOC115263330	109414872	LOC109414872	0.950008
TCONS_00077519	115263330	LOC115263330	109431073	LOC109431073	0.959528
TCONS_00077519	115263330	LOC115263330	109621746	LOC109621746	0.955622
TCONS_00077519	115263330	LOC115263330	115257200	LOC115257200	0.950048
TCONS_00077519	115263330	LOC115263330	109622458	LOC109622458	0.956576
TCONS_00077519	115263330	LOC115263330	XLOC_002672	XLOC_002672	0.974254
TCONS_00077519	115263330	LOC115263330	109411098	LOC109411098	0.959332
TCONS_00077519	115263330	LOC115263330	109431739	LOC109431739	0.959797
TCONS_00077519	115263330	LOC115263330	109414440	LOC109414440	0.969684
TCONS_00077519	115263330	LOC115263330	109403328	LOC109403328	0.95865
TCONS_00077519	115263330	LOC115263330	109407024	LOC109407024	0.955048
TCONS_00077519	115263330	LOC115263330	109414157	LOC109414157	0.965634
TCONS_00077519	115263330	LOC115263330	109412366	LOC109412366	0.966253
TCONS_00131388	109431563	LOC109431563	115266866	LOC115266866	0.983942
TCONS_00131388	109431563	LOC109431563	XLOC_133859	XLOC_133859	0.963009
TCONS_00131388	109431563	LOC109431563	XLOC_196149	XLOC_196149	0.966645
TCONS_00131388	109431563	LOC109431563	109415349	LOC109415349	0.956534
TCONS_00131388	109431563	LOC109431563	109433416	LOC109433416	0.973297
TCONS_00131388	109431563	LOC109431563	115255275	LOC115255275	0.950296
TCONS_00131388	109431563	LOC109431563	115261238	LOC115261238	0.980617
TCONS_00131388	109431563	LOC109431563	115265210	LOC115265210	0.982335
TCONS_00131388	109431563	LOC109431563	115265205	LOC115265205	0.964316
TCONS_00193328	XLOC_144914	XLOC_144914	109432855	LOC109432855	0.957779
TCONS_00193328	XLOC_144914	XLOC_144914	109403901	LOC109403901	0.966005
TCONS_00193328	XLOC_144914	XLOC_144914	115259054	LOC115259054	0.954422
TCONS_00193328	XLOC_144914	XLOC_144914	115271118	LOC115271118	0.980118
TCONS_00193328	XLOC_144914	XLOC_144914	115261875	LOC115261875	0.989793
TCONS_00193328	XLOC_144914	XLOC_144914	115259454	LOC115259454	0.977635
TCONS_00193328	XLOC_144914	XLOC_144914	109426945	LOC109426945	0.963435
TCONS_00193328	XLOC_144914	XLOC_144914	109401039	LOC109401039	0.955998
TCONS_00193328	XLOC_144914	XLOC_144914	115255204	LOC115255204	0.955697
TCONS_00193328	XLOC_144914	XLOC_144914	115260926	LOC115260926	1
TCONS_00116537	XLOC_087382	XLOC_087382	109402300	LOC109402300	0.952266
TCONS_00116537	XLOC_087382	XLOC_087382	115263574	LOC115263574	0.997475
TCONS_00116537	XLOC_087382	XLOC_087382	115266806	LOC115266806	0.957492
TCONS_00116537	XLOC_087382	XLOC_087382	109397663	LOC109397663	0.971583
TCONS_00116537	XLOC_087382	XLOC_087382	XLOC_029055	XLOC_029055	0.951483
TCONS_00116537	XLOC_087382	XLOC_087382	109424024	LOC109424024	0.963675
TCONS_00116537	XLOC_087382	XLOC_087382	115258486	LOC115258486	0.954015
TCONS_00116537	XLOC_087382	XLOC_087382	109422203	LOC109422203	0.954859
TCONS_00116537	XLOC_087382	XLOC_087382	115254423	LOC115254423	0.958861
TCONS_00116537	XLOC_087382	XLOC_087382	109419144	LOC109419144	0.976394
TCONS_00116537	XLOC_087382	XLOC_087382	115266160	LOC115266160	0.963858
TCONS_00116537	XLOC_087382	XLOC_087382	115266149	LOC115266149	0.972263
TCONS_00116537	XLOC_087382	XLOC_087382	115259606	LOC115259606	0.956242
TCONS_00116537	XLOC_087382	XLOC_087382	109399298	LOC109399298	0.992532
TCONS_00116537	XLOC_087382	XLOC_087382	115260666	LOC115260666	0.959187
TCONS_00116537	XLOC_087382	XLOC_087382	XLOC_168705	XLOC_168705	0.958771
TCONS_00116537	XLOC_087382	XLOC_087382	115256418	LOC115256418	0.951411
TCONS_00116537	XLOC_087382	XLOC_087382	109433482	LOC109433482	0.953435
TCONS_00116537	XLOC_087382	XLOC_087382	109408076	LOC109408076	0.985144
TCONS_00116537	XLOC_087382	XLOC_087382	115255591	LOC115255591	0.986482
TCONS_00116537	XLOC_087382	XLOC_087382	XLOC_076539	XLOC_076539	0.979176
TCONS_00116537	XLOC_087382	XLOC_087382	115255165	LOC115255165	0.954696
TCONS_00116537	XLOC_087382	XLOC_087382	115261308	LOC115261308	0.953993
TCONS_00116537	XLOC_087382	XLOC_087382	109414297	LOC109414297	0.985806
TCONS_00116537	XLOC_087382	XLOC_087382	109420466	LOC109420466	0.983149
TCONS_00116537	XLOC_087382	XLOC_087382	115256738	LOC115256738	0.954187
TCONS_00116537	XLOC_087382	XLOC_087382	109416747	LOC109416747	0.965151
TCONS_00116537	XLOC_087382	XLOC_087382	XLOC_163711	XLOC_163711	0.961298
TCONS_00116537	XLOC_087382	XLOC_087382	115269641	LOC115269641	0.975125
TCONS_00116537	XLOC_087382	XLOC_087382	115262439	LOC115262439	0.965289
TCONS_00116537	XLOC_087382	XLOC_087382	115259278	LOC115259278	0.978505
TCONS_00116537	XLOC_087382	XLOC_087382	109402772	LOC109402772	0.985266
TCONS_00116537	XLOC_087382	XLOC_087382	109415518	LOC109415518	0.951643
TCONS_00116537	XLOC_087382	XLOC_087382	115264178	LOC115264178	0.966884
TCONS_00116537	XLOC_087382	XLOC_087382	XLOC_060158	XLOC_060158	0.963723
TCONS_00116537	XLOC_087382	XLOC_087382	109420463	LOC109420463	0.976208
TCONS_00116537	XLOC_087382	XLOC_087382	115253473	LOC115253473	0.955979
TCONS_00116537	XLOC_087382	XLOC_087382	109421901	LOC109421901	0.990815
TCONS_00116537	XLOC_087382	XLOC_087382	109425420	LOC109425420	0.972497
TCONS_00116537	XLOC_087382	XLOC_087382	XLOC_033046	XLOC_033046	0.953527
TCONS_00116537	XLOC_087382	XLOC_087382	109407637	LOC109407637	0.990508
TCONS_00116537	XLOC_087382	XLOC_087382	109407636	LOC109407636	0.993405
TCONS_00116537	XLOC_087382	XLOC_087382	115265620	LOC115265620	0.987682
TCONS_00116537	XLOC_087382	XLOC_087382	109419080	LOC109419080	0.95987
TCONS_00116537	XLOC_087382	XLOC_087382	115263151	LOC115263151	0.987773
TCONS_00116537	XLOC_087382	XLOC_087382	XLOC_090028	XLOC_090028	0.951632
TCONS_00116537	XLOC_087382	XLOC_087382	115267234	LOC115267234	0.969531
TCONS_00116537	XLOC_087382	XLOC_087382	109428805	LOC109428805	0.985195
TCONS_00116537	XLOC_087382	XLOC_087382	109400222	LOC109400222	0.979164
TCONS_00116537	XLOC_087382	XLOC_087382	115256094	LOC115256094	0.953359
TCONS_00116537	XLOC_087382	XLOC_087382	109409797	LOC109409797	0.975303
TCONS_00116537	XLOC_087382	XLOC_087382	109432960	LOC109432960	0.961949
TCONS_00116537	XLOC_087382	XLOC_087382	115259406	LOC115259406	0.990208
TCONS_00116537	XLOC_087382	XLOC_087382	109409358	LOC109409358	0.984808
TCONS_00116537	XLOC_087382	XLOC_087382	115268544	LOC115268544	0.95428
TCONS_00116537	XLOC_087382	XLOC_087382	115260590	LOC115260590	0.977088
TCONS_00116537	XLOC_087382	XLOC_087382	115269304	LOC115269304	0.955012
TCONS_00116537	XLOC_087382	XLOC_087382	XLOC_140583	XLOC_140583	0.958843
TCONS_00116537	XLOC_087382	XLOC_087382	109415313	LOC109415313	0.952967
TCONS_00116537	XLOC_087382	XLOC_087382	115267373	LOC115267373	0.990131
TCONS_00116537	XLOC_087382	XLOC_087382	109404253	LOC109404253	0.956102
TCONS_00116537	XLOC_087382	XLOC_087382	109433447	LOC109433447	0.963537
TCONS_00116537	XLOC_087382	XLOC_087382	115267692	LOC115267692	0.99165
TCONS_00116537	XLOC_087382	XLOC_087382	115264724	LOC115264724	0.989694
TCONS_00116537	XLOC_087382	XLOC_087382	XLOC_014946	XLOC_014946	0.961502
TCONS_00116537	XLOC_087382	XLOC_087382	115262502	LOC115262502	0.979559
TCONS_00116537	XLOC_087382	XLOC_087382	109408062	LOC109408062	0.971616
XR_003898083.1	115267941	LOC115267941	115262805	LOC115262805	0.965472
XR_003898083.1	115267941	LOC115267941	XLOC_048281	XLOC_048281	0.97697
TCONS_00218503	XLOC_164133	XLOC_164133	115254707	LOC115254707	0.965301
TCONS_00186846	109419707	LOC109419707	109399984	LOC109399984	0.996222
TCONS_00186846	109419707	LOC109419707	115262934	LOC115262934	0.960208
TCONS_00186846	109419707	LOC109419707	109425126	LOC109425126	0.954019
TCONS_00186846	109419707	LOC109419707	115267276	LOC115267276	1
TCONS_00186846	109419707	LOC109419707	109413361	LOC109413361	0.962067
TCONS_00186846	109419707	LOC109419707	115259050	LOC115259050	0.976479
TCONS_00186846	109419707	LOC109419707	115262458	LOC115262458	0.980809
TCONS_00186846	109419707	LOC109419707	XLOC_123815	XLOC_123815	0.95132
TCONS_00186846	109419707	LOC109419707	115263767	LOC115263767	0.985067
TCONS_00186846	109419707	LOC109419707	115260318	LOC115260318	0.986732
TCONS_00186846	109419707	LOC109419707	115265081	LOC115265081	0.977222
TCONS_00186846	109419707	LOC109419707	109401300	LOC109401300	0.95069
TCONS_00186846	109419707	LOC109419707	109410092	LOC109410092	0.953048
TCONS_00186846	109419707	LOC109419707	115265143	LOC115265143	0.956302
TCONS_00186846	109419707	LOC109419707	115261094	LOC115261094	0.981842
TCONS_00186846	109419707	LOC109419707	115256058	LOC115256058	0.955891
TCONS_00186846	109419707	LOC109419707	115260003	LOC115260003	0.975144
TCONS_00186846	109419707	LOC109419707	115258218	LOC115258218	0.950637
TCONS_00186846	109419707	LOC109419707	115258337	LOC115258337	0.959043
TCONS_00186846	109419707	LOC109419707	109403878	LOC109403878	0.965781
TCONS_00186846	109419707	LOC109419707	115257772	LOC115257772	1
TCONS_00186846	109419707	LOC109419707	109421600	LOC109421600	0.95424
TCONS_00186846	109419707	LOC109419707	115262275	LOC115262275	0.999043
TCONS_00186846	109419707	LOC109419707	115259109	LOC115259109	0.974884
TCONS_00186846	109419707	LOC109419707	115261716	LOC115261716	0.98196
TCONS_00186846	109419707	LOC109419707	115260936	LOC115260936	0.963328
TCONS_00186846	109419707	LOC109419707	115264454	LOC115264454	0.957139
TCONS_00309643	109404450	LOC109404450	115267745	LOC115267745	0.957336
TCONS_00309643	109404450	LOC109404450	115259336	LOC115259336	0.950051
TCONS_00309643	109404450	LOC109404450	115267771	LOC115267771	0.97994
TCONS_00309643	109404450	LOC109404450	XLOC_122664	XLOC_122664	0.952633
TCONS_00265274	XLOC_199315	XLOC_199315	109622529	LOC109622529	0.952321
TCONS_00265274	XLOC_199315	XLOC_199315	115256046	LOC115256046	0.986403
TCONS_00265274	XLOC_199315	XLOC_199315	115266710	LOC115266710	0.986646
TCONS_00265274	XLOC_199315	XLOC_199315	109423059	LOC109423059	0.977944
TCONS_00265274	XLOC_199315	XLOC_199315	109412691	LOC109412691	0.959294
TCONS_00265274	XLOC_199315	XLOC_199315	115266045	LOC115266045	0.990248
TCONS_00265274	XLOC_199315	XLOC_199315	109424089	LOC109424089	0.973197
TCONS_00265274	XLOC_199315	XLOC_199315	115269484	LOC115269484	0.952171
TCONS_00265274	XLOC_199315	XLOC_199315	109425904	LOC109425904	0.991882
TCONS_00265274	XLOC_199315	XLOC_199315	115256564	LOC115256564	0.9612
TCONS_00265274	XLOC_199315	XLOC_199315	115256631	LOC115256631	0.99117
TCONS_00265274	XLOC_199315	XLOC_199315	XLOC_161362	XLOC_161362	0.988382
TCONS_00265274	XLOC_199315	XLOC_199315	115256652	LOC115256652	0.991386
TCONS_00265274	XLOC_199315	XLOC_199315	109424084	LOC109424084	0.951769
TCONS_00265274	XLOC_199315	XLOC_199315	115259494	LOC115259494	0.960833
TCONS_00265274	XLOC_199315	XLOC_199315	109398818	LOC109398818	0.96364
TCONS_00265274	XLOC_199315	XLOC_199315	115257515	LOC115257515	0.954049
TCONS_00265274	XLOC_199315	XLOC_199315	115261123	LOC115261123	0.956064
TCONS_00265274	XLOC_199315	XLOC_199315	115254520	LOC115254520	0.98261
TCONS_00265274	XLOC_199315	XLOC_199315	109430825	LOC109430825	0.963046
TCONS_00265274	XLOC_199315	XLOC_199315	115259472	LOC115259472	0.987367
TCONS_00265274	XLOC_199315	XLOC_199315	115265522	LOC115265522	0.958159
TCONS_00265274	XLOC_199315	XLOC_199315	115265402	LOC115265402	0.958212
TCONS_00265274	XLOC_199315	XLOC_199315	115265562	LOC115265562	0.976076
TCONS_00265274	XLOC_199315	XLOC_199315	109406151	LOC109406151	0.967923
TCONS_00265274	XLOC_199315	XLOC_199315	115265589	LOC115265589	0.991681
TCONS_00265274	XLOC_199315	XLOC_199315	115270143	LOC115270143	0.969013
TCONS_00265274	XLOC_199315	XLOC_199315	115258679	LOC115258679	0.966445
TCONS_00265274	XLOC_199315	XLOC_199315	XLOC_209696	XLOC_209696	0.9731
TCONS_00265274	XLOC_199315	XLOC_199315	109622494	LOC109622494	0.973305
TCONS_00265274	XLOC_199315	XLOC_199315	109425337	LOC109425337	0.979506
TCONS_00265274	XLOC_199315	XLOC_199315	109422850	LOC109422850	0.962014
TCONS_00265274	XLOC_199315	XLOC_199315	115264091	LOC115264091	0.950477
TCONS_00265274	XLOC_199315	XLOC_199315	109415176	LOC109415176	0.956797
TCONS_00265274	XLOC_199315	XLOC_199315	115264093	LOC115264093	0.989616
TCONS_00265274	XLOC_199315	XLOC_199315	115255548	LOC115255548	0.987356
TCONS_00265274	XLOC_199315	XLOC_199315	109405244	LOC109405244	0.968309
TCONS_00265274	XLOC_199315	XLOC_199315	109420255	LOC109420255	0.96618
TCONS_00265274	XLOC_199315	XLOC_199315	115267724	LOC115267724	0.99236
TCONS_00265274	XLOC_199315	XLOC_199315	109402699	LOC109402699	0.959343
TCONS_00265274	XLOC_199315	XLOC_199315	115256189	LOC115256189	0.954526
TCONS_00265274	XLOC_199315	XLOC_199315	XLOC_066596	XLOC_066596	0.973271
TCONS_00265274	XLOC_199315	XLOC_199315	115253799	LOC115253799	0.987004
TCONS_00265274	XLOC_199315	XLOC_199315	109422072	LOC109422072	0.98048
TCONS_00265274	XLOC_199315	XLOC_199315	109622392	LOC109622392	0.951437
TCONS_00265274	XLOC_199315	XLOC_199315	115264860	LOC115264860	0.977021
TCONS_00265274	XLOC_199315	XLOC_199315	109427023	LOC109427023	0.977746
TCONS_00265274	XLOC_199315	XLOC_199315	115257732	LOC115257732	0.96745
TCONS_00265274	XLOC_199315	XLOC_199315	109422115	LOC109422115	0.99
TCONS_00265274	XLOC_199315	XLOC_199315	109409791	LOC109409791	0.971365
TCONS_00265274	XLOC_199315	XLOC_199315	109415010	LOC109415010	0.982731
TCONS_00265274	XLOC_199315	XLOC_199315	115269453	LOC115269453	0.978929
TCONS_00265274	XLOC_199315	XLOC_199315	115257189	LOC115257189	0.99358
TCONS_00265274	XLOC_199315	XLOC_199315	109430644	LOC109430644	0.953933
TCONS_00265274	XLOC_199315	XLOC_199315	115261051	LOC115261051	0.951061
TCONS_00265274	XLOC_199315	XLOC_199315	115255824	LOC115255824	0.953657
TCONS_00265274	XLOC_199315	XLOC_199315	115253622	LOC115253622	0.962873
TCONS_00265274	XLOC_199315	XLOC_199315	115264002	LOC115264002	0.964336
TCONS_00265274	XLOC_199315	XLOC_199315	109409942	LOC109409942	0.963048
TCONS_00265274	XLOC_199315	XLOC_199315	115257610	LOC115257610	0.982475
TCONS_00265274	XLOC_199315	XLOC_199315	109407123	LOC109407123	0.950393
TCONS_00265274	XLOC_199315	XLOC_199315	109397035	LOC109397035	0.979833
TCONS_00265274	XLOC_199315	XLOC_199315	115253536	LOC115253536	0.958386
TCONS_00041265	XLOC_031475	XLOC_031475	115262794	LOC115262794	0.957696
TCONS_00211782	XLOC_158842	XLOC_158842	109422983	LOC109422983	0.963388
TCONS_00211782	XLOC_158842	XLOC_158842	109423515	LOC109423515	0.96228
XR_002127389.2	109398666	LOC109398666	109398261	LOC109398261	0.980448
XR_002127389.2	109398666	LOC109398666	109622529	LOC109622529	0.981854
XR_002127389.2	109398666	LOC109398666	109399008	LOC109399008	0.950055
XR_002127389.2	109398666	LOC109398666	109400863	LOC109400863	0.951951
XR_002127389.2	109398666	LOC109398666	115258777	LOC115258777	0.969427
XR_002127389.2	109398666	LOC109398666	115253799	LOC115253799	0.968224
XR_002127389.2	109398666	LOC109398666	109409194	LOC109409194	0.956581
XR_002127389.2	109398666	LOC109398666	109412691	LOC109412691	0.982926
XR_002127389.2	109398666	LOC109398666	115263613	LOC115263613	0.95057
XR_002127389.2	109398666	LOC109398666	115266045	LOC115266045	0.96228
XR_002127389.2	109398666	LOC109398666	109424089	LOC109424089	0.960217
XR_002127389.2	109398666	LOC109398666	109421525	LOC109421525	0.959231
XR_002127389.2	109398666	LOC109398666	109432049	LOC109432049	0.975579
XR_002127389.2	109398666	LOC109398666	XLOC_136893	XLOC_136893	0.959417
XR_002127389.2	109398666	LOC109398666	115256631	LOC115256631	0.975973
XR_002127389.2	109398666	LOC109398666	115256652	LOC115256652	0.951113
XR_002127389.2	109398666	LOC109398666	109426857	LOC109426857	0.950325
XR_002127389.2	109398666	LOC109398666	109421818	LOC109421818	0.95521
XR_002127389.2	109398666	LOC109398666	109398818	LOC109398818	0.958188
XR_002127389.2	109398666	LOC109398666	109398587	LOC109398587	0.97489
XR_002127389.2	109398666	LOC109398666	109417957	LOC109417957	0.953234
XR_002127389.2	109398666	LOC109398666	115261123	LOC115261123	0.957994
XR_002127389.2	109398666	LOC109398666	109401044	LOC109401044	0.972316
XR_002127389.2	109398666	LOC109398666	109397722	LOC109397722	0.956072
XR_002127389.2	109398666	LOC109398666	115268572	LOC115268572	0.953277
XR_002127389.2	109398666	LOC109398666	115259472	LOC115259472	0.95409
XR_002127389.2	109398666	LOC109398666	109423989	LOC109423989	0.986441
XR_002127389.2	109398666	LOC109398666	109415686	LOC109415686	0.958909
XR_002127389.2	109398666	LOC109398666	115265522	LOC115265522	0.969883
XR_002127389.2	109398666	LOC109398666	109407389	LOC109407389	0.954272
XR_002127389.2	109398666	LOC109398666	109411603	LOC109411603	0.968675
XR_002127389.2	109398666	LOC109398666	109430036	LOC109430036	0.974038
XR_002127389.2	109398666	LOC109398666	109417423	LOC109417423	0.960622
XR_002127389.2	109398666	LOC109398666	115258515	LOC115258515	0.965273
XR_002127389.2	109398666	LOC109398666	109414105	LOC109414105	0.966839
XR_002127389.2	109398666	LOC109398666	XLOC_123820	XLOC_123820	0.962043
XR_002127389.2	109398666	LOC109398666	109408717	LOC109408717	0.976431
XR_002127389.2	109398666	LOC109398666	109413067	LOC109413067	0.973174
XR_002127389.2	109398666	LOC109398666	115264396	LOC115264396	0.951888
XR_002127389.2	109398666	LOC109398666	115258679	LOC115258679	0.973468
XR_002127389.2	109398666	LOC109398666	XLOC_054199	XLOC_054199	0.960893
XR_002127389.2	109398666	LOC109398666	109403292	LOC109403292	0.970608
XR_002127389.2	109398666	LOC109398666	115268087	LOC115268087	0.963259
XR_002127389.2	109398666	LOC109398666	109428513	LOC109428513	0.962396
XR_002127389.2	109398666	LOC109398666	109424350	LOC109424350	0.967591
XR_002127389.2	109398666	LOC109398666	109422850	LOC109422850	0.979265
XR_002127389.2	109398666	LOC109398666	115263804	LOC115263804	0.957627
XR_002127389.2	109398666	LOC109398666	109405244	LOC109405244	0.979274
XR_002127389.2	109398666	LOC109398666	109430644	LOC109430644	0.958425
XR_002127389.2	109398666	LOC109398666	115264093	LOC115264093	0.960879
XR_002127389.2	109398666	LOC109398666	109622551	LOC109622551	0.962907
XR_002127389.2	109398666	LOC109398666	109401937	LOC109401937	0.957417
XR_002127389.2	109398666	LOC109398666	109424096	LOC109424096	0.969867
XR_002127389.2	109398666	LOC109398666	109432723	LOC109432723	0.973993
XR_002127389.2	109398666	LOC109398666	109406271	LOC109406271	0.986354
XR_002127389.2	109398666	LOC109398666	XLOC_128098	XLOC_128098	0.956722
XR_002127389.2	109398666	LOC109398666	109409141	LOC109409141	0.965422
XR_002127389.2	109398666	LOC109398666	115258092	LOC115258092	0.979392
XR_002127389.2	109398666	LOC109398666	109424091	LOC109424091	0.980996
XR_002127389.2	109398666	LOC109398666	109424092	LOC109424092	0.95222
XR_002127389.2	109398666	LOC109398666	109427023	LOC109427023	0.985349
XR_002127389.2	109398666	LOC109398666	109622494	LOC109622494	0.97911
XR_002127389.2	109398666	LOC109398666	109422115	LOC109422115	0.970395
XR_002127389.2	109398666	LOC109398666	109409791	LOC109409791	0.982158
XR_002127389.2	109398666	LOC109398666	115269654	LOC115269654	0.972537
XR_002127389.2	109398666	LOC109398666	109401484	LOC109401484	0.957952
XR_002127389.2	109398666	LOC109398666	109399271	LOC109399271	0.972247
XR_002127389.2	109398666	LOC109398666	115254520	LOC115254520	0.962672
XR_002127389.2	109398666	LOC109398666	115257189	LOC115257189	0.965851
XR_002127389.2	109398666	LOC109398666	109429658	LOC109429658	0.968603
XR_002127389.2	109398666	LOC109398666	109416934	LOC109416934	0.951317
XR_002127389.2	109398666	LOC109398666	115261051	LOC115261051	0.962842
XR_002127389.2	109398666	LOC109398666	115255824	LOC115255824	0.966086
XR_002127389.2	109398666	LOC109398666	109403838	LOC109403838	0.976889
XR_002127389.2	109398666	LOC109398666	109423491	LOC109423491	0.974931
XR_002127389.2	109398666	LOC109398666	109424118	LOC109424118	0.97391
XR_002127389.2	109398666	LOC109398666	109409942	LOC109409942	0.985177
XR_002127389.2	109398666	LOC109398666	115270143	LOC115270143	0.952085
XR_002127389.2	109398666	LOC109398666	109416284	LOC109416284	0.981323
XR_002127389.2	109398666	LOC109398666	109408340	LOC109408340	0.970418
XR_002127389.2	109398666	LOC109398666	109418434	LOC109418434	0.968974
XR_003895384.1	109423137	LOC109423137	109622494	LOC109622494	0.955524
XR_003895384.1	109423137	LOC109423137	115256046	LOC115256046	0.993083
XR_003895384.1	109423137	LOC109423137	109406151	LOC109406151	0.972793
XR_003895384.1	109423137	LOC109423137	109422072	LOC109422072	0.989919
XR_003895384.1	109423137	LOC109423137	115261329	LOC115261329	0.961086
XR_003895384.1	109423137	LOC109423137	115266045	LOC115266045	0.985359
XR_003895384.1	109423137	LOC109423137	109424089	LOC109424089	0.958095
XR_003895384.1	109423137	LOC109423137	115269484	LOC115269484	0.954043
XR_003895384.1	109423137	LOC109423137	109425904	LOC109425904	0.997066
XR_003895384.1	109423137	LOC109423137	115256564	LOC115256564	0.967959
XR_003895384.1	109423137	LOC109423137	115256631	LOC115256631	0.984291
XR_003895384.1	109423137	LOC109423137	115257515	LOC115257515	0.953193
XR_003895384.1	109423137	LOC109423137	115256652	LOC115256652	0.995505
XR_003895384.1	109423137	LOC109423137	XLOC_066596	XLOC_066596	0.97245
XR_003895384.1	109423137	LOC109423137	XLOC_161362	XLOC_161362	0.992821
XR_003895384.1	109423137	LOC109423137	115259494	LOC115259494	0.968183
XR_003895384.1	109423137	LOC109423137	115254520	LOC115254520	0.973984
XR_003895384.1	109423137	LOC109423137	115259472	LOC115259472	0.984588
XR_003895384.1	109423137	LOC109423137	115265402	LOC115265402	0.962324
XR_003895384.1	109423137	LOC109423137	115265562	LOC115265562	0.972378
XR_003895384.1	109423137	LOC109423137	109430825	LOC109430825	0.967813
XR_003895384.1	109423137	LOC109423137	115265589	LOC115265589	0.995701
XR_003895384.1	109423137	LOC109423137	115270143	LOC115270143	0.969765
XR_003895384.1	109423137	LOC109423137	115258679	LOC115258679	0.956148
XR_003895384.1	109423137	LOC109423137	XLOC_209696	XLOC_209696	0.975771
XR_003895384.1	109423137	LOC109423137	109415010	LOC109415010	0.986461
XR_003895384.1	109423137	LOC109423137	109425337	LOC109425337	0.984207
XR_003895384.1	109423137	LOC109423137	115266710	LOC115266710	0.992634
XR_003895384.1	109423137	LOC109423137	115264091	LOC115264091	0.960932
XR_003895384.1	109423137	LOC109423137	109415176	LOC109415176	0.959127
XR_003895384.1	109423137	LOC109423137	115264093	LOC115264093	0.987404
XR_003895384.1	109423137	LOC109423137	115255548	LOC115255548	0.99188
XR_003895384.1	109423137	LOC109423137	115267724	LOC115267724	0.996228
XR_003895384.1	109423137	LOC109423137	109402699	LOC109402699	0.954469
XR_003895384.1	109423137	LOC109423137	115253622	LOC115253622	0.968402
XR_003895384.1	109423137	LOC109423137	115253799	LOC115253799	0.977688
XR_003895384.1	109423137	LOC109423137	109397035	LOC109397035	0.98376
XR_003895384.1	109423137	LOC109423137	115264860	LOC115264860	0.973276
XR_003895384.1	109423137	LOC109423137	109427023	LOC109427023	0.9642
XR_003895384.1	109423137	LOC109423137	109422115	LOC109422115	0.987959
XR_003895384.1	109423137	LOC109423137	109409791	LOC109409791	0.962378
XR_003895384.1	109423137	LOC109423137	115269453	LOC115269453	0.985231
XR_003895384.1	109423137	LOC109423137	115257732	LOC115257732	0.971395
XR_003895384.1	109423137	LOC109423137	109423059	LOC109423059	0.984279
XR_003895384.1	109423137	LOC109423137	115264002	LOC115264002	0.950778
XR_003895384.1	109423137	LOC109423137	115257189	LOC115257189	0.993445
XR_003895384.1	109423137	LOC109423137	115257610	LOC115257610	0.989543
XR_003895384.1	109423137	LOC109423137	115253536	LOC115253536	0.951573
TCONS_00083390	109412434	LOC109412434	109419404	LOC109419404	0.950912
TCONS_00083390	109412434	LOC109412434	109416877	LOC109416877	0.952554
TCONS_00083390	109412434	LOC109412434	XLOC_222287	XLOC_222287	0.950182
TCONS_00083390	109412434	LOC109412434	XLOC_236267	XLOC_236267	0.964479
TCONS_00083390	109412434	LOC109412434	109402745	LOC109402745	0.966334
TCONS_00083390	109412434	LOC109412434	109433369	LOC109433369	0.956928
TCONS_00083390	109412434	LOC109412434	109433350	LOC109433350	0.963408
TCONS_00083390	109412434	LOC109412434	109411810	LOC109411810	0.965283
TCONS_00083390	109412434	LOC109412434	109432827	LOC109432827	0.965955
TCONS_00083390	109412434	LOC109412434	115267896	LOC115267896	0.9501
TCONS_00083390	109412434	LOC109412434	109398951	LOC109398951	0.951275
TCONS_00083390	109412434	LOC109412434	109431862	LOC109431862	0.967421
TCONS_00083390	109412434	LOC109412434	109421635	LOC109421635	0.956698
TCONS_00083390	109412434	LOC109412434	109433105	LOC109433105	0.955858
TCONS_00083390	109412434	LOC109412434	109426361	LOC109426361	0.962161
TCONS_00083390	109412434	LOC109412434	109432482	LOC109432482	0.961372
TCONS_00083390	109412434	LOC109412434	XLOC_070378	XLOC_070378	0.96288
TCONS_00083390	109412434	LOC109412434	109399710	LOC109399710	0.959882
TCONS_00083390	109412434	LOC109412434	109407701	LOC109407701	0.960755
TCONS_00083390	109412434	LOC109412434	109398506	LOC109398506	0.957848
TCONS_00083390	109412434	LOC109412434	109411450	LOC109411450	0.956498
TCONS_00083390	109412434	LOC109412434	109429555	LOC109429555	0.956926
TCONS_00083390	109412434	LOC109412434	115259214	LOC115259214	0.955727
TCONS_00083390	109412434	LOC109412434	109421066	LOC109421066	0.955016
TCONS_00083390	109412434	LOC109412434	109431086	LOC109431086	0.951312
TCONS_00083390	109412434	LOC109412434	109431440	LOC109431440	0.957181
TCONS_00083390	109412434	LOC109412434	115256107	LOC115256107	0.958723
TCONS_00083390	109412434	LOC109412434	109415780	LOC109415780	0.951258
TCONS_00083390	109412434	LOC109412434	109399127	LOC109399127	0.962854
TCONS_00083390	109412434	LOC109412434	109433516	LOC109433516	0.955156
TCONS_00083390	109412434	LOC109412434	109399730	LOC109399730	0.96346
TCONS_00083390	109412434	LOC109412434	115271090	LOC115271090	0.956123
TCONS_00083390	109412434	LOC109412434	115263978	LOC115263978	0.954809
TCONS_00083390	109412434	LOC109412434	109417616	LOC109417616	0.959171
TCONS_00083390	109412434	LOC109412434	XLOC_087383	XLOC_087383	0.968989
TCONS_00083390	109412434	LOC109412434	XLOC_184435	XLOC_184435	0.970111
TCONS_00083390	109412434	LOC109412434	109397066	LOC109397066	0.973827
TCONS_00083390	109412434	LOC109412434	109426907	LOC109426907	0.955977
TCONS_00083390	109412434	LOC109412434	109410413	LOC109410413	0.962025
TCONS_00083390	109412434	LOC109412434	109407316	LOC109407316	0.956485
TCONS_00083390	109412434	LOC109412434	109403684	LOC109403684	0.955999
TCONS_00083390	109412434	LOC109412434	115255939	LOC115255939	0.958617
TCONS_00083390	109412434	LOC109412434	109418923	LOC109418923	0.953536
TCONS_00083390	109412434	LOC109412434	115265777	LOC115265777	0.956607
TCONS_00083390	109412434	LOC109412434	109408799	LOC109408799	0.953403
TCONS_00083390	109412434	LOC109412434	109428922	LOC109428922	0.950545
TCONS_00083390	109412434	LOC109412434	109407861	LOC109407861	0.95702
TCONS_00083390	109412434	LOC109412434	109401015	LOC109401015	0.970569
TCONS_00083390	109412434	LOC109412434	115260991	LOC115260991	0.952399
TCONS_00083390	109412434	LOC109412434	115269384	LOC115269384	0.969072
TCONS_00083390	109412434	LOC109412434	109623194	LOC109623194	0.950087
TCONS_00083390	109412434	LOC109412434	109423146	LOC109423146	0.951679
TCONS_00083390	109412434	LOC109412434	109422010	LOC109422010	0.97365
TCONS_00083390	109412434	LOC109412434	115264061	LOC115264061	0.95429
TCONS_00083390	109412434	LOC109412434	109426047	LOC109426047	0.960981
TCONS_00083390	109412434	LOC109412434	109405124	LOC109405124	0.963428
TCONS_00083390	109412434	LOC109412434	109426048	LOC109426048	0.955155
TCONS_00083390	109412434	LOC109412434	109420020	LOC109420020	0.962104
TCONS_00083390	109412434	LOC109412434	115263063	LOC115263063	0.958072
TCONS_00083390	109412434	LOC109412434	115266563	LOC115266563	0.954454
TCONS_00083390	109412434	LOC109412434	109409795	LOC109409795	0.9516
TCONS_00083390	109412434	LOC109412434	115259710	LOC115259710	0.958086
TCONS_00083390	109412434	LOC109412434	109406426	LOC109406426	0.953469
TCONS_00083390	109412434	LOC109412434	109431517	LOC109431517	0.957302
TCONS_00083390	109412434	LOC109412434	115265592	LOC115265592	0.956879
TCONS_00083390	109412434	LOC109412434	109413873	LOC109413873	0.950111
TCONS_00083390	109412434	LOC109412434	109401433	LOC109401433	0.952908
TCONS_00083390	109412434	LOC109412434	109422560	LOC109422560	0.960691
TCONS_00083390	109412434	LOC109412434	109416435	LOC109416435	0.965494
TCONS_00083390	109412434	LOC109412434	109404653	LOC109404653	0.957064
TCONS_00281649	XLOC_212187	XLOC_212187	109426479	LOC109426479	0.950425
TCONS_00281649	XLOC_212187	XLOC_212187	115268743	LOC115268743	0.973961
TCONS_00281649	XLOC_212187	XLOC_212187	115267520	LOC115267520	0.951221
TCONS_00281649	XLOC_212187	XLOC_212187	115257040	LOC115257040	0.966815
TCONS_00281649	XLOC_212187	XLOC_212187	109410054	LOC109410054	0.960971
TCONS_00281649	XLOC_212187	XLOC_212187	109430477	LOC109430477	0.987302
TCONS_00281649	XLOC_212187	XLOC_212187	109423111	LOC109423111	0.956325
TCONS_00281649	XLOC_212187	XLOC_212187	109400802	LOC109400802	0.951005
XR_003892920.1	115257035	LOC115257035	109418336	LOC109418336	0.966601
XR_003892920.1	115257035	LOC115257035	109425324	LOC109425324	0.950065
XR_003892920.1	115257035	LOC115257035	XLOC_077158	XLOC_077158	0.956625
XR_003892920.1	115257035	LOC115257035	109404581	LOC109404581	0.969935
XR_003892920.1	115257035	LOC115257035	109421873	LOC109421873	0.965038
XR_003892920.1	115257035	LOC115257035	109426037	LOC109426037	0.958006
XR_003892920.1	115257035	LOC115257035	115266306	LOC115266306	0.957689
XR_003892920.1	115257035	LOC115257035	109418506	LOC109418506	0.972304
XR_003892920.1	115257035	LOC115257035	109417661	LOC109417661	0.968926
XR_003892920.1	115257035	LOC115257035	109423276	LOC109423276	0.952588
XR_003892920.1	115257035	LOC115257035	109398084	LOC109398084	0.952543
XR_003892920.1	115257035	LOC115257035	109409889	LOC109409889	0.954104
[truncated: 63,536 more rows]
