# Supplementary material for: Systematic identification and characterization of long noncoding RNAs (lncRNAs) during Aedes albopictus development
Source: PLoS Negl Trop Dis. 2022 Apr 13;16(4):e0010245. doi: 10.1371/journal.pntd.0010245 (PMC9007367; doi:10.1371/journal.pntd.0010245)
Supplement: S5 Table — (XLS) [file pntd.0010245.s011.xls]

## Sheet: Sheet1
S5_Table. Number of lncRNAs of each module
module	number of lncRNA
black	472
blue	1767
brown	1084
cyan	225
darkgreen	67
darkgrey	40
darkred	74
darkturquoise	66
green	749
greenyellow	269
grey	26
grey60	141
lightcyan	146
lightgreen	136
lightyellow	124
magenta	427
midnightblue	197
pink	444
purple	290
red	703
royalblue	91
salmon	234
tan	256
turquoise	1893
yellow	759
