# Supplementary material for: Systematic identification and characterization of long noncoding RNAs (lncRNAs) during Aedes albopictus development
Source: PLoS Negl Trop Dis. 2022 Apr 13;16(4):e0010245. doi: 10.1371/journal.pntd.0010245 (PMC9007367; doi:10.1371/journal.pntd.0010245)
Supplement: S6 Table — (XLS) [file pntd.0010245.s012.xls]

## Sheet: lncRNAid-name
S6_Table. Top 20 hub lncRNAs in different modules
Bule module		Pink module		Magenta module		Brown module		Salmon module		Green module
ID of lncRNA	Name of lncRNA	ID of lncRNA	Name of lncRNA	ID of lncRNA	Name of lncRNA	ID of lncRNA	Name of lncRNA	ID of lncRNA	Name of lncRNA	ID of lncRNA	Name of lncRNA
TCONS_00059404	LOC109406525-OT1	XR_002132794.2	XR_002132794.2	TCONS_00044464	LINC1272	XR_002132924.2	XR_002132924.2	TCONS_00045811	LINC1298	TCONS_00184293	LOC109412439-OT1
TCONS_00030043	LINC809	XR_003893198.1	XR_003893198.1	TCONS_00034905	LOC109421889-AS2	XR_003893003.1	XR_003893003.1	TCONS_00298852	LINC8745	TCONS_00118116	LINC3289
TCONS_00157605	LOC109398058-OT2	TCONS_00041099	LINC1162	TCONS_00233830	LINC6769	XR_002201842.2	XR_002201842.2	TCONS_00061259	LOC109411759-AS1	TCONS_00069985	LOC115262786-OT1
TCONS_00119471	LINC3329	TCONS_00010879	LINC295	TCONS_00133855	LINC3729	XR_003896654.1	XR_003896654.1	TCONS_00288696	LOC109410204-OT4	TCONS_00127110	LOC109427566-OT1
TCONS_00169704	LOC109421148-OT1	TCONS_00098016	LOC109415909-OT2	TCONS_00073634	LINC2041	XR_003898884.1	XR_003898884.1	TCONS_00015709	LINC434	TCONS_00007667	LINC230
TCONS_00282079	LINC8215	TCONS_00202744	LINC5772	TCONS_00028046	LINC751	XR_002133083.2	XR_002133083.2	TCONS_00176614	LOC115268587-OT1	TCONS_00189901	LINC5453
TCONS_00270148	LOC115257399-OT1	XR_003898321.1	XR_003898321.1	TCONS_00142291	LINC3997	XR_002127095.2	XR_002127095.2	TCONS_00142634	LINC4013	TCONS_00154156	LINC4390
TCONS_00125939	LINC3451	TCONS_00142247	LOC109430134-AS1	TCONS_00275507	LINC8020	XR_003896708.1	XR_003896708.1	TCONS_00050485	LINC1402	TCONS_00160483	LINC4600
TCONS_00262558	LOC109430840-OT1	TCONS_00224777	LINC6445	TCONS_00073945	LINC2051	XR_003896319.1	XR_003896319.1	TCONS_00187009	LOC115269214-OT1	XR_003892549.1	XR_003892549.1
TCONS_00258557	LOC115256960-AS1	TCONS_00267449	LOC109406550-AS1	TCONS_00132258	LINC3693	XR_003896608.1	XR_003896608.1	TCONS_00228577	LINC6587	XR_003892933.1	XR_003892933.1
TCONS_00284390	LINC8292	TCONS_00075920	LINC2127	TCONS_00268537	LINC7834	XR_003893848.1	XR_003893848.1	TCONS_00041195	LOC109420204-OT4	TCONS_00149819	LINC4245
XR_003898512.1	XR_003898512.1	XR_003898331.1	XR_003898331.1	TCONS_00216768	LINC6200	XR_003895626.1	XR_003895626.1	TCONS_00272174	LINC7938	TCONS_00273115	LOC109418563-OT1
TCONS_00238671	LINC6956	TCONS_00154982	LOC109398112-OT1	TCONS_00193258	LOC115269571-AS1	TCONS_00264110	LINC7680	TCONS_00142639	LINC4010	TCONS_00086436	LINC2428
XR_003898667.1	XR_003898667.1	TCONS_00194925	LINC5594	TCONS_00235286	LINC6836	XR_002135174.2	XR_002135174.2	TCONS_00234031	LINC6783	TCONS_00104700	LOC115265012-AS1
XR_003897078.1	XR_003897078.1	TCONS_00118328	LOC115265692-OT1	XR_003897417.1	XR_003897417.1	TCONS_00246472	LINC7228	TCONS_00228585	LINC6588	TCONS_00163124	LINC4680
TCONS_00230658	LOC109431814-OT1	TCONS_00114327	LOC109432565-OT1	XR_002130125.2	XR_002130125.2	XR_002133138.2	XR_002133138.2	TCONS_00048158	LINC1352	TCONS_00168716	LOC109409918-AS1
TCONS_00100590	LINC2819	TCONS_00118332	LINC3293	TCONS_00292231	LINC8527	XR_003895383.1	XR_003895383.1	TCONS_00052456	LINC1453	TCONS_00050177	LOC115261386-OT1
XR_003892914.1	XR_003892914.1	TCONS_00050446	LINC1398	XR_003897419.1	XR_003897419.1	XR_002129404.2	XR_002129404.2	TCONS_00248201	LOC109421998-OT1	TCONS_00104987	LINC2965
XR_003897197.1	XR_003897197.1	XR_002134837.2	XR_002134837.2	TCONS_00130721	LINC3623	XR_003893824.1	XR_003893824.1	TCONS_00176579	LINC5102	TCONS_00188699	LINC5431
TCONS_00132728	LOC109622537-AS1	TCONS_00124279	LOC109432491-OT2	TCONS_00216864	LINC6206	XR_003892740.1	XR_003892740.1	TCONS_00303845	LOC109398209-AS1	XR_003894006.1	XR_003894006.1

## Sheet: lncRNAname
yellow	tan	salmon	pink	magenta	lightyellow	green	cyan	bule
LOC109416334-AS1	XR_003897439.1	LINC1298	XR_002132794.2	LINC1272	LINC8578	LOC109412439-OT1	XR_003899139.1	LOC109406525-OT1
LOC109404828-OT2	LINC4985	LINC8745	XR_003893198.1	LOC109421889-AS2	LINC7214	LINC3289	LINC752	LINC809
LOC109416636-AS1	LOC109431685-OT2	LOC109411759-AS1	LINC1162	LINC6769	LINC6777	LOC115262786-OT1	LOC109416616-OT1	LOC109398058-OT2
LOC109416672-OT3	XR_002128490.2	LOC109410204-OT4	LINC295	LINC3729	LINC3394	LOC109427566-OT1	LINC4424	LINC3329
LOC115261094-AS1	XR_003893038.1	LINC434	LOC109415909-OT2	LINC2041	LINC7031	LINC230	XR_003896310.1	LOC109421148-OT1
LINC8197	LOC109407343-OT1	LOC115268587-OT1	LINC5772	LINC751	LINC1200	LINC5453	LINC1418	LINC8215
LOC109409300-OT1	XR_002132030.2	LINC4013	XR_003898321.1	LINC3997	LOC109420723-OT1	LINC4390	LOC109414826-AS2	LOC115257399-OT1
LOC109407819-AS1	LOC109422674-OT3	LINC1402	LOC109430134-AS1	LINC8020	LINC7764	LINC4600	LINC5921	LINC3451
LOC109427696-OT1	XR_002128234.3	LOC115269214-OT1	LINC6445	LINC2051	LINC4614	XR_003892549.1	LOC115266609-OT2	LOC109430840-OT1
LOC109414473-OT1	XR_003898281.1	LINC6587	LOC109406550-AS1	LINC3693	LOC115269652-OT1	XR_003892933.1	LINC8619	LOC115256960-AS1
LOC109406368-OT1	LINC1892	LOC109420204-OT4	LINC2127	LINC7834	LINC3517	LINC4245	LOC115257747-OT4	LINC8292
LOC115258947-AS1	XR_003891979.1	LINC7938	XR_003898331.1	LINC6200	LOC109420815-OT1	LOC109418563-OT1	XR_002127053.2	XR_003898512.1
LOC109406651-AS1	LINC2000	LINC4010	LOC109398112-OT1	LOC115269571-AS1	LOC115267758-OT1	LINC2428	LOC109415442-OT1	LINC6956
XR_002127680.2	LOC109406940-AS1	LINC6783	LINC5594	LINC6836	LINC7725	LOC115265012-AS1	LINC8002	XR_003898667.1
LOC109416319-OT2	XR_003893708.1	LINC6588	LOC115265692-OT1	XR_003897417.1	LINC1472	LINC4680	LOC109418893-OT8	XR_003897078.1
LINC3645	LINC4605	LINC1352	LOC109432565-OT1	XR_002130125.2	LINC2802	LOC109409918-AS1	XR_003898349.1	LOC109431814-OT1
LOC109405634-OT1	LINC6642	LINC1453	LINC3293	LINC8527	XR_002128238.2	LOC115261386-OT1	LINC2224	LINC2819
LOC109414091-AS1	LINC8266	LOC109421998-OT1	LINC1398	XR_003897419.1	LINC3015	LINC2965	LINC2703	XR_003892914.1
LOC109430028-OT1	LOC109398800-OT1	LINC5102	XR_002134837.2	LINC3623	LINC2803	LINC5431	LINC5758	XR_003897197.1
LINC5221	LOC109417025-AS1	LOC109398209-AS1	LOC109432491-OT2	LINC6206	LINC8083	XR_003894006.1	LINC1503	LOC109622537-AS1
