# Supplementary material for: Systematic identification and characterization of long noncoding RNAs (lncRNAs) during Aedes albopictus development
Source: PLoS Negl Trop Dis. 2022 Apr 13;16(4):e0010245. doi: 10.1371/journal.pntd.0010245 (PMC9007367; doi:10.1371/journal.pntd.0010245)
Supplement: S7 Table — (XLS) [file pntd.0010245.s013.xls]

## Sheet: Sheet1
S7_Table Primers used for qRT-PCR in this study
lncRNA-name	Forward primer	Reverse primer
LINC60	5'-TTCCAACCTCCTACGACA-3'	5'-TCCAGCGAATCTTTACCG-3'
LINC6905	5'-GAGGAAAGAGTAACGGAACA-3'	5'-ATTGCTGGGTTGGACTTA-3'
LOC109404284-OT1	5'-GGGTTACGGACTGATTTGA-3'	5'-GCGATCCCACTACTGCTT-3'
XR_002129216.2	5'-CGGCATCATTCGGATAGT-3'	5'-GGATTCGCAGCAGTCTTT-3'
LOC109406525-OT1	5'-GCTTTCGGCTTTATTACTC-3'	5'-TTCCCTTTGGATTTGTCG-3'
LINC3451	5'-ACGGTCACAGGTGTATGG-3'	5'-CAGTCTGCCGAAAGTCAT-3'
LOC109431814-OT1	5'-AGATTCAGTCCAGCAGTTA-3'	5'-ATTACCCACAAGATTCACTA-3'
LINC8266	5'-CCTGCGGGATTTAGTGTA-3'	5'-TATTGGTTTGACGGGTTT-3'
